# Supplementary material for: Association between gut microbiota and diabetic nephropathy: a two-sample Mendelian randomization study
Source: Front Endocrinol (Lausanne). 2024 Jul 4;15:1361440. doi: 10.3389/fendo.2024.1361440 (PMC11254691; doi:10.3389/fendo.2024.1361440)
Supplement: Supplementary file 1 [file Table_1.xlsx]

## Sheet: Sheet1
Supplementary Table 1: Descriptive detail of SNP associated with gut microbiome
Pos.exposure	SNP	Other_allele.exposure	Effect_allele.exposure	Beta.exposure	SE.exposure	Pval.exposure	Samplesize.exposure	Exposure	MR_keep.exposure	factors	F
14324623	rs10805326	A	G	0.0775151	0.0139665	3.55e-08	12303	genus.Intestinibacter.id.11345	TRUE	2	30.8034
92446683	rs4327025	A	G	-0.0810346	0.0154397	1.64e-07	12303	genus.Intestinibacter.id.11345	TRUE	2	27.5464
125663184	rs478972	C	T	-0.142681	0.0297116	1.82e-06	10333	genus.Intestinibacter.id.11345	TRUE	2	23.0611
159686256	rs6875660	T	C	0.0890455	0.0193905	3.06e-06	12293	genus.Intestinibacter.id.11345	TRUE	2	21.0885
21502923	rs16938435	C	T	-0.112189	0.0235439	1.8e-06	12303	genus.Intestinibacter.id.11345	TRUE	2	22.706
61325223	rs6062862	G	A	0.0924508	0.0204658	6.68e-06	12189	genus.Intestinibacter.id.11345	TRUE	2	20.4063
5993076	rs118030283	A	G	-0.151829	0.0324471	2.67e-06	8830	genus.Intestinibacter.id.11345	TRUE	2	21.8956
97928437	rs11109097	T	C	0.0624272	0.0138539	5.49e-06	11886	genus.Intestinibacter.id.11345	TRUE	2	20.305
10303945	rs9348442	T	C	0.099082	0.0221625	6.26e-06	12303	genus.Intestinibacter.id.11345	TRUE	2	19.9871
148846426	rs447950	G	A	0.0628342	0.0136652	5.64e-06	12303	genus.Intestinibacter.id.11345	TRUE	2	21.1426
170918194	rs62430350	C	T	0.151096	0.0351476	6.84e-06	7650	genus.Intestinibacter.id.11345	TRUE	2	18.4805
179361262	rs2702387	G	A	0.0608559	0.0132145	4.26e-06	12291	genus.Intestinibacter.id.11345	TRUE	2	21.2081
70657785	rs68093214	T	C	0.0662258	0.0149877	9.26e-06	11886	genus.Intestinibacter.id.11345	TRUE	2	19.5246
127703160	rs2098844	T	C	-0.0575295	0.0128416	6.79e-06	12291	genus.Intestinibacter.id.11345	TRUE	2	20.0699
20054971	rs893394	A	G	0.0583322	0.0130729	7.85e-06	11886	genus.Intestinibacter.id.11345	TRUE	2	19.9099
95027272	rs11729256	C	T	0.0749798	0.0150177	6.73e-07	11861	family.Verrucomicrobiaceae.id.4036	TRUE	3	24.9277
130280667	rs4936098	G	A	0.0648691	0.0135928	1.13e-06	11858	family.Verrucomicrobiaceae.id.4036	TRUE	3	22.7749
56341481	rs9349825	G	A	-0.0704354	0.0147128	2.51e-06	11858	family.Verrucomicrobiaceae.id.4036	TRUE	3	22.9188
100544188	rs74542928	C	T	0.112124	0.0236422	1.65e-06	11216	family.Verrucomicrobiaceae.id.4036	TRUE	3	22.4917
81063149	rs2602429	T	C	0.0745516	0.0156195	2.7e-06	11690	family.Verrucomicrobiaceae.id.4036	TRUE	3	22.7814
5064327	rs4242783	A	G	0.0687992	0.0147694	2.75e-06	11690	family.Verrucomicrobiaceae.id.4036	TRUE	3	21.6992
105422565	rs11184341	C	G	0.0655301	0.014223	4.14e-06	11864	family.Verrucomicrobiaceae.id.4036	TRUE	3	21.2274
41074472	rs61779207	A	G	-0.0758811	0.0167762	6.63e-06	11591	family.Verrucomicrobiaceae.id.4036	TRUE	3	20.4588
49473635	rs117107102	G	A	0.204683	0.0431573	2.92e-06	4975	family.Verrucomicrobiaceae.id.4036	TRUE	3	22.4934
97570657	rs12908520	A	G	0.0619104	0.0130946	2.15e-06	11863	family.Verrucomicrobiaceae.id.4036	TRUE	3	22.3533
130309670	rs111862613	C	T	0.0907065	0.0196746	3.73e-06	11621	family.Verrucomicrobiaceae.id.4036	TRUE	3	21.2551
31867840	rs941682	A	G	-0.0631526	0.0143767	9.58e-06	11809	family.Verrucomicrobiaceae.id.4036	TRUE	3	19.2958
106664363	rs78120384	G	A	-0.192815	0.0392045	3.31e-07	6082	genus.Ruminococcus2.id.11374	TRUE	4	24.1887
238103439	rs12986628	T	C	0.0665937	0.0140168	2.14e-06	14714	genus.Ruminococcus2.id.11374	TRUE	4	22.5719
173040924	rs7635831	A	G	0.0618344	0.0129031	1.98e-06	14924	genus.Ruminococcus2.id.11374	TRUE	4	22.9652
62067781	rs2997412	G	A	-0.0568439	0.0122325	4.22e-06	15336	genus.Ruminococcus2.id.11374	TRUE	4	21.5943
182656416	rs2368224	G	T	0.199648	0.0438453	3.63e-06	3026	genus.Ruminococcus2.id.11374	TRUE	4	20.7339
16804578	rs4400279	G	A	0.0546114	0.0120077	5.8e-06	15333	genus.Ruminococcus2.id.11374	TRUE	4	20.6844
137557890	rs58681734	G	A	0.0723875	0.0160787	4.18e-06	15338	genus.Ruminococcus2.id.11374	TRUE	4	20.2687
151435722	rs1819812	T	G	0.0842356	0.0184893	5.28e-06	14868	genus.Ruminococcus2.id.11374	TRUE	4	20.7563
108074445	rs12406309	C	A	-0.063193	0.0142275	9.79e-06	15339	genus.Ruminococcus2.id.11374	TRUE	4	19.7277
862477	rs2846589	T	G	0.0522093	0.0116382	7.59e-06	14924	genus.Ruminococcus2.id.11374	TRUE	4	20.1246
79919385	rs55707116	A	C	0.0865521	0.0189141	8.01e-06	15336	genus.Ruminococcus2.id.11374	TRUE	4	20.9404
12148588	rs75140805	G	T	0.0836825	0.0176445	3.95e-06	14249	genus.Ruminococcus2.id.11374	TRUE	4	22.4931
33456427	rs4799823	T	C	0.0837001	0.0182263	5.4e-06	14650	genus.Ruminococcus2.id.11374	TRUE	4	21.0891
24655463	rs61791565	C	T	-0.0523503	0.0117119	6.79e-06	15319	genus.Ruminococcus2.id.11374	TRUE	4	19.9795
4268322	rs7693984	A	G	-0.102822	0.0235087	9.42e-06	14154	genus.Ruminococcus2.id.11374	TRUE	4	19.13
129224488	rs12191680	G	C	0.102214	0.0197189	3.05e-07	9408	family.Pasteurellaceae.id.3689	TRUE	5	26.8689
55448491	rs9382510	T	C	-0.0881865	0.0169965	2.48e-07	9410	family.Pasteurellaceae.id.3689	TRUE	5	26.9207
9951672	rs10840326	G	C	-0.0717634	0.0149229	1.44e-06	9154	family.Pasteurellaceae.id.3689	TRUE	5	23.1259
94306385	rs76022354	T	C	0.24289	0.0500406	1.83e-06	3692	family.Pasteurellaceae.id.3689	TRUE	5	23.5599
26531908	rs72756943	A	G	0.13988	0.0303029	3.35e-06	8020	family.Pasteurellaceae.id.3689	TRUE	5	21.308
105650242	rs78909003	C	T	-0.241159	0.0498372	2.05e-06	3638	family.Pasteurellaceae.id.3689	TRUE	5	23.4154
57274077	rs6092684	T	A	0.0684647	0.014674	3.44e-06	9366	family.Pasteurellaceae.id.3689	TRUE	5	21.7689
26891808	rs4822728	C	T	0.0685479	0.0149032	4.72e-06	9412	family.Pasteurellaceae.id.3689	TRUE	5	21.1557
115491973	rs35510	G	A	0.122729	0.0264958	4.02e-06	8671	family.Pasteurellaceae.id.3689	TRUE	5	21.4557
22718481	rs10965428	A	C	-0.119902	0.0258219	4.29e-06	8873	family.Pasteurellaceae.id.3689	TRUE	5	21.5614
32862601	rs16970009	G	A	0.187381	0.0429572	7.32e-06	4703	family.Pasteurellaceae.id.3689	TRUE	5	19.0275
73477482	rs12050685	G	A	-0.0670948	0.015239	9.19e-06	9411	family.Pasteurellaceae.id.3689	TRUE	5	19.385
97972214	rs73139353	C	A	-0.222573	0.0484634	8.71e-06	4047	family.Pasteurellaceae.id.3689	TRUE	5	21.0919
116918060	rs6972479	G	A	-0.0781862	0.0175366	7.75e-06	8616	family.Pasteurellaceae.id.3689	TRUE	5	19.8779
64535013	rs9895850	C	T	-0.176406	0.041017	9.08e-06	4737	family.Pasteurellaceae.id.3689	TRUE	5	18.497
48742489	rs111582866	A	G	-0.113957	0.0256403	7.07e-06	8616	family.Pasteurellaceae.id.3689	TRUE	5	19.7532
6818307	rs62568866	A	T	-0.118018	0.0259206	7.23e-06	8020	family.Pasteurellaceae.id.3689	TRUE	5	20.7304
5412480	rs731534	G	C	-0.0986502	0.0216316	9.46e-06	9115	family.Pasteurellaceae.id.3689	TRUE	5	20.7978
84977389	rs9938097	C	T	-0.0710386	0.0158024	8.23e-06	9402	family.Pasteurellaceae.id.3689	TRUE	5	20.2088
88233128	rs305411	G	A	0.129218	0.0264518	1.01e-06	6777	genus.Coprobacter.id.949	TRUE	6	23.8638
46483717	rs3828477	T	G	-0.091218	0.019569	2.89e-06	6798	genus.Coprobacter.id.949	TRUE	6	21.7281
34852443	rs55672356	A	T	-0.193354	0.0413815	2.74e-06	4903	genus.Coprobacter.id.949	TRUE	6	21.8321
103549974	rs143662916	T	C	0.253264	0.0540141	3.07e-06	3083	genus.Coprobacter.id.949	TRUE	6	21.9853
97234939	rs213863	T	C	-0.0887412	0.0188377	2.35e-06	6798	genus.Coprobacter.id.949	TRUE	6	22.1918
4714797	rs72821405	C	T	-0.147365	0.0319978	4.76e-06	6177	genus.Coprobacter.id.949	TRUE	6	21.2105
98289796	rs11532348	T	C	-0.103931	0.0226826	5.71e-06	6364	genus.Coprobacter.id.949	TRUE	6	20.9942
137223458	rs12996055	C	A	0.0921817	0.0209405	8.08e-06	6570	genus.Coprobacter.id.949	TRUE	6	19.3783
137784868	rs12684609	C	T	0.100827	0.0220366	6.1e-06	6364	genus.Coprobacter.id.949	TRUE	6	20.9345
91166608	rs5011652	C	G	0.0899597	0.020001	5.51e-06	6783	genus.Coprobacter.id.949	TRUE	6	20.2299
32242452	rs74919520	A	G	0.125703	0.0276296	5.76e-06	6387	genus.Coprobacter.id.949	TRUE	6	20.6987
96389240	rs28402691	C	T	0.110695	0.0251199	9.56e-06	6387	genus.Coprobacter.id.949	TRUE	6	19.4188
57574851	rs189356	A	G	0.0781125	0.0171916	6.26e-06	6763	genus.Coprobacter.id.949	TRUE	6	20.6446
3852385	rs76001613	G	C	0.21591	0.0493019	9.13e-06	3385	genus.Coprobacter.id.949	TRUE	6	19.1788
19151940	rs243585	G	C	-0.0585939	0.0121017	1.33e-06	16906	genus.Ruminiclostridium5.id.11355	TRUE	7	23.443
1891043	rs2286384	C	G	-0.0518814	0.0107482	1.44e-06	17394	genus.Ruminiclostridium5.id.11355	TRUE	7	23.2997
41177956	rs79968837	G	A	-0.0950311	0.0193507	1.15e-06	16602	genus.Ruminiclostridium5.id.11355	TRUE	7	24.1177
12835085	rs2482038	A	C	0.0518991	0.0108777	1.7e-06	17396	genus.Ruminiclostridium5.id.11355	TRUE	7	22.7639
32477664	rs113753996	C	T	0.0820689	0.0174463	3.99e-06	16680	genus.Ruminiclostridium5.id.11355	TRUE	7	22.1285
50405920	rs1492620	C	T	-0.0830505	0.0180073	3.53e-06	17397	genus.Ruminiclostridium5.id.11355	TRUE	7	21.271
131316030	rs2791343	C	T	0.051717	0.0113369	5.54e-06	17392	genus.Ruminiclostridium5.id.11355	TRUE	7	20.8104
35262588	rs10827477	G	A	-0.0547387	0.0115163	2.19e-06	17391	genus.Ruminiclostridium5.id.11355	TRUE	7	22.5922
60293505	rs6121460	A	G	0.0932955	0.0199206	2.64e-06	17318	genus.Ruminiclostridium5.id.11355	TRUE	7	21.934
41878680	rs2801960	G	C	0.0520975	0.0115111	6.21e-06	17387	genus.Ruminiclostridium5.id.11355	TRUE	7	20.4832
86769909	rs8053158	G	A	-0.0740543	0.0159151	5.9e-06	17397	genus.Ruminiclostridium5.id.11355	TRUE	7	21.6512
108775162	rs1223978	C	T	0.0484169	0.0108254	8.16e-06	17381	genus.Ruminiclostridium5.id.11355	TRUE	7	20.0034
103755970	rs73002572	C	G	0.181548	0.0414078	8.82e-06	3761	genus.Ruminiclostridium5.id.11355	TRUE	7	19.2227
33811886	rs2833828	A	G	0.0489617	0.0108702	6.82e-06	17397	genus.Ruminiclostridium5.id.11355	TRUE	7	20.2879
55243531	rs4955951	G	A	-0.0713749	0.0165826	9.96e-06	17397	genus.Ruminiclostridium5.id.11355	TRUE	7	18.5261
1030320	rs67476743	G	T	0.132164	0.022208	3.74e-09	4948	genus.Tyzzerella3.id.11335	TRUE	8	35.4165
16388259	rs17706273	C	T	-0.140368	0.0274708	5.88e-07	5395	genus.Tyzzerella3.id.11335	TRUE	8	26.1094
57810406	rs7561370	C	T	0.131341	0.0286292	1.52e-06	5396	genus.Tyzzerella3.id.11335	TRUE	8	21.0466
3738781	rs55799124	G	A	-0.11435	0.0238604	1.34e-06	5362	genus.Tyzzerella3.id.11335	TRUE	8	22.9677
82547827	rs17809157	T	A	-0.163819	0.0336386	1.54e-06	4621	genus.Tyzzerella3.id.11335	TRUE	8	23.7167
33113322	rs7019909	C	T	0.144156	0.0301626	1.76e-06	5396	genus.Tyzzerella3.id.11335	TRUE	8	22.8414
35023691	rs75091807	T	G	-0.184966	0.0383029	1.71e-06	4621	genus.Tyzzerella3.id.11335	TRUE	8	23.3196
89595945	rs4904512	C	T	-0.117151	0.0250306	3.09e-06	5396	genus.Tyzzerella3.id.11335	TRUE	8	21.9054
81593016	rs7333521	C	T	-0.207191	0.0453121	4.88e-06	4335	genus.Tyzzerella3.id.11335	TRUE	8	20.9082
46098286	rs112102233	G	A	-0.216348	0.0477575	6.18e-06	3857	genus.Tyzzerella3.id.11335	TRUE	8	20.5222
102680257	rs1232220	T	G	-0.143869	0.031828	7.91e-06	5000	genus.Tyzzerella3.id.11335	TRUE	8	20.4323
77390329	rs191093	A	G	0.159008	0.0353306	6.76e-06	4621	genus.Tyzzerella3.id.11335	TRUE	8	20.2552
87588698	rs10898797	T	C	0.12238	0.0274683	8.85e-06	5387	genus.Tyzzerella3.id.11335	TRUE	8	19.85
5755626	rs6920448	T	C	-0.141081	0.0305446	4.15e-06	5010	genus.Tyzzerella3.id.11335	TRUE	8	21.3337
94185213	rs112617308	C	T	-0.170873	0.0362844	2.38e-06	4001	genus..Eubacteriumbrachygroup.id.11296	TRUE	9	22.1773
26922534	rs9613196	A	T	-0.238718	0.0528561	4.99e-06	3004	genus..Eubacteriumbrachygroup.id.11296	TRUE	9	20.3977
17460096	rs62348779	C	T	-0.201481	0.043286	3.78e-06	3827	genus..Eubacteriumbrachygroup.id.11296	TRUE	9	21.6656
22892667	rs2913110	T	C	0.105143	0.022942	4.56e-06	4001	genus..Eubacteriumbrachygroup.id.11296	TRUE	9	21.0039
184628931	rs4862235	A	G	0.104806	0.0225751	3.73e-06	4000	genus..Eubacteriumbrachygroup.id.11296	TRUE	9	21.5533
218237281	rs12151423	G	A	0.101329	0.0227324	9.27e-06	3854	genus..Eubacteriumbrachygroup.id.11296	TRUE	9	19.8688
6856564	rs73199919	C	T	-0.236717	0.0531335	8.16e-06	3008	genus..Eubacteriumbrachygroup.id.11296	TRUE	9	19.8482
80236833	rs6591893	A	G	0.108225	0.0240319	7.34e-06	3999	genus..Eubacteriumbrachygroup.id.11296	TRUE	9	20.2807
48190598	rs720439	G	A	-0.111927	0.0251252	7.03e-06	4001	genus..Eubacteriumbrachygroup.id.11296	TRUE	9	19.8449
144665178	rs13139592	C	T	-0.145997	0.0327192	7.97e-06	3842	genus..Eubacteriumbrachygroup.id.11296	TRUE	9	19.9104
23060552	rs1384962	G	A	0.120888	0.0266264	6.99e-06	4001	genus..Eubacteriumbrachygroup.id.11296	TRUE	9	20.6131
10177708	rs7221249	G	A	0.0839861	0.0142741	4.31e-09	9781	genus.Erysipelatoclostridium.id.11381	TRUE	10	34.619
42333631	rs710230	C	T	0.143381	0.0281514	6.33e-07	9016	genus.Erysipelatoclostridium.id.11381	TRUE	10	25.9409
25446787	rs4697572	G	A	-0.0810636	0.0163308	7.59e-07	9779	genus.Erysipelatoclostridium.id.11381	TRUE	10	24.6397
121876913	rs58236560	T	G	-0.111157	0.0234426	2.16e-06	9368	genus.Erysipelatoclostridium.id.11381	TRUE	10	22.4834
90586043	rs622418	G	A	-0.0668051	0.0143224	3.68e-06	9783	genus.Erysipelatoclostridium.id.11381	TRUE	10	21.7563
77815056	rs17804233	C	T	-0.0662914	0.0144203	4.59e-06	9783	genus.Erysipelatoclostridium.id.11381	TRUE	10	21.1332
34595533	rs1434153	A	G	-0.0684526	0.0152443	6.85e-06	9662	genus.Erysipelatoclostridium.id.11381	TRUE	10	20.1634
34892042	rs340991	G	A	-0.0740482	0.0158891	3.75e-06	9781	genus.Erysipelatoclostridium.id.11381	TRUE	10	21.7184
38780606	rs6474512	C	A	0.067015	0.0143201	3.02e-06	9783	genus.Erysipelatoclostridium.id.11381	TRUE	10	21.9003
46372065	rs9590927	A	G	-0.0646003	0.0143479	6.39e-06	9782	genus.Erysipelatoclostridium.id.11381	TRUE	10	20.2717
167818597	rs61806970	T	C	0.142548	0.0320688	9.09e-06	8644	genus.Erysipelatoclostridium.id.11381	TRUE	10	19.7586
55857777	rs45480394	G	T	-0.0687134	0.0151835	7.66e-06	9604	genus.Erysipelatoclostridium.id.11381	TRUE	10	20.4804
36871523	rs2901723	A	C	0.0641339	0.0144295	8.79e-06	9662	genus.Erysipelatoclostridium.id.11381	TRUE	10	19.7549
71411325	rs34528142	G	C	-0.0875551	0.0195556	6.13e-06	9604	genus.Erysipelatoclostridium.id.11381	TRUE	10	20.0456
36394609	rs16936671	T	C	-0.0968026	0.0217883	6.04e-06	9488	genus.Erysipelatoclostridium.id.11381	TRUE	10	19.7391
24292185	rs3804326	G	A	0.14147	0.0336352	9.85e-06	7028	genus.Erysipelatoclostridium.id.11381	TRUE	10	17.6905
46519718	rs74603314	C	T	0.230767	0.0489701	2.28e-06	4033	order.MollicutesRF9.id.11579	TRUE	11	22.2068
3771148	rs76373661	A	G	0.0908218	0.0202986	5.16e-06	10359	order.MollicutesRF9.id.11579	TRUE	11	20.0193
82536037	rs17235252	C	T	-0.122002	0.0255463	2.16e-06	9531	order.MollicutesRF9.id.11579	TRUE	11	22.8076
109845252	rs638542	A	G	-0.070592	0.0157049	5.17e-06	9970	order.MollicutesRF9.id.11579	TRUE	11	20.2041
177374176	rs62188991	C	G	-0.110864	0.0241355	5.27e-06	9531	order.MollicutesRF9.id.11579	TRUE	11	21.0993
112386785	rs949341	A	G	0.0656602	0.0147216	7.73e-06	10355	order.MollicutesRF9.id.11579	TRUE	11	19.8926
165846506	rs13100746	T	C	0.0638979	0.0142685	7.29e-06	10359	order.MollicutesRF9.id.11579	TRUE	11	20.0546
3521459	rs515984	C	T	-0.0875451	0.0190685	6.61e-06	10359	order.MollicutesRF9.id.11579	TRUE	11	21.078
17443654	rs7706512	A	G	0.0657351	0.0138979	2.27e-06	10359	order.MollicutesRF9.id.11579	TRUE	11	22.3715
15406830	rs11779863	A	G	-0.0772768	0.0172171	6.69e-06	10353	order.MollicutesRF9.id.11579	TRUE	11	20.1456
4105705	rs7801843	G	A	-0.0869495	0.0194509	9.47e-06	10359	order.MollicutesRF9.id.11579	TRUE	11	19.9826
176287195	rs10071529	C	G	0.125105	0.0278674	8.64e-06	10147	order.MollicutesRF9.id.11579	TRUE	11	20.1536
42741466	rs739151	G	C	0.0652659	0.0139773	3.09e-06	10337	order.MollicutesRF9.id.11579	TRUE	11	21.8035
61850864	rs12566890	G	T	-0.103134	0.0241775	8.11e-06	10339	order.MollicutesRF9.id.11579	TRUE	11	18.1961
184193482	rs3932485	T	C	0.0626209	0.0141623	9.93e-06	10359	order.MollicutesRF9.id.11579	TRUE	11	19.551
116711241	rs7853673	A	G	-0.0624389	0.0139833	6.73e-06	10359	order.MollicutesRF9.id.11579	TRUE	11	19.9386
49266770	rs59936925	T	A	0.117085	0.0233995	9.38e-07	10931	genus.Coprococcus2.id.11302	TRUE	12	25.0376
112139008	rs6677933	T	C	-0.0804405	0.0164216	1.19e-06	11483	genus.Coprococcus2.id.11302	TRUE	12	23.9948
86833255	rs1958519	A	T	0.0665288	0.0138558	1.58e-06	11009	genus.Coprococcus2.id.11302	TRUE	12	23.0545
131125786	rs72680320	C	T	-0.0649382	0.013919	2.27e-06	11009	genus.Coprococcus2.id.11302	TRUE	12	21.7663
25554068	rs2482516	T	C	0.0754415	0.0164619	4.72e-06	11483	genus.Coprococcus2.id.11302	TRUE	12	21.0021
129715759	rs35890118	G	A	-0.066536	0.0147661	8.26e-06	11478	genus.Coprococcus2.id.11302	TRUE	12	20.304
4210455	rs9426473	G	A	0.0727361	0.0161662	6.31e-06	11486	genus.Coprococcus2.id.11302	TRUE	12	20.2435
180544880	rs12634070	C	T	0.0736486	0.0164921	9.95e-06	11457	genus.Coprococcus2.id.11302	TRUE	12	19.9423
223688236	rs61823518	C	A	-0.0955381	0.0215724	6.68e-06	10980	genus.Coprococcus2.id.11302	TRUE	12	19.6135
34794789	rs10070053	G	A	0.0594312	0.0135375	7.65e-06	11473	genus.Coprococcus2.id.11302	TRUE	12	19.273
13726736	rs9813022	G	A	-0.0751277	0.0153867	1.05e-06	9593	class.Alphaproteobacteria.id.2379	TRUE	13	23.8403
169033340	rs76784716	G	A	0.133271	0.0267738	5.09e-07	9593	class.Alphaproteobacteria.id.2379	TRUE	13	24.7773
95517807	rs140912403	T	C	-0.160677	0.0317708	6.2e-07	8520	class.Alphaproteobacteria.id.2379	TRUE	13	25.5772
75630344	rs34569731	G	A	0.0705145	0.0157564	7.38e-06	9115	class.Alphaproteobacteria.id.2379	TRUE	13	20.0283
14238305	rs10803434	T	A	-0.0692742	0.0148866	3.55e-06	9115	class.Alphaproteobacteria.id.2379	TRUE	13	21.6546
84471266	rs55876211	T	C	-0.080811	0.0184159	7.54e-06	9589	class.Alphaproteobacteria.id.2379	TRUE	13	19.2554
89471235	rs7960664	A	G	0.0969489	0.0215149	8.84e-06	9596	class.Alphaproteobacteria.id.2379	TRUE	13	20.3053
59982336	rs17061716	C	G	0.0927341	0.0207569	9.33e-06	9465	class.Alphaproteobacteria.id.2379	TRUE	13	19.9597
28641647	rs12977163	C	G	0.0690234	0.0153829	7.14e-06	9115	class.Alphaproteobacteria.id.2379	TRUE	13	20.1333
176407911	rs62285697	T	C	0.0805256	0.0180912	9.76e-06	9115	class.Alphaproteobacteria.id.2379	TRUE	13	19.8123
63018983	rs9958960	A	G	-0.0914807	0.0173611	1.06e-07	14061	family.Prevotellaceae.id.960	TRUE	14	27.7653
118910912	rs4493272	C	T	-0.0604992	0.0118027	3.02e-07	14867	family.Prevotellaceae.id.960	TRUE	14	26.2745
111161677	rs3860225	G	A	0.083936	0.0167936	5.5e-07	14871	family.Prevotellaceae.id.960	TRUE	14	24.9809
33706908	rs912860	A	G	-0.229046	0.0483124	9.3e-07	3479	family.Prevotellaceae.id.960	TRUE	14	22.4765
210681370	rs12118202	C	T	-0.0751986	0.0147265	5.54e-07	14869	family.Prevotellaceae.id.960	TRUE	14	26.0747
9771109	rs2206482	G	T	-0.0569105	0.0117486	1.3e-06	14808	family.Prevotellaceae.id.960	TRUE	14	23.4644
105075823	rs9586501	A	G	0.0592681	0.0127329	2.59e-06	14868	family.Prevotellaceae.id.960	TRUE	14	21.6663
99470269	rs12057990	T	C	0.0589878	0.0132268	8.97e-06	14867	family.Prevotellaceae.id.960	TRUE	14	19.889
170126707	rs148376875	G	T	0.084515	0.0179163	2.08e-06	14289	family.Prevotellaceae.id.960	TRUE	14	22.2521
4864877	rs4685827	C	T	-0.0679529	0.0145407	2.77e-06	14867	family.Prevotellaceae.id.960	TRUE	14	21.8396
78643095	rs10131942	G	C	0.0701212	0.0158326	8.61e-06	14871	family.Prevotellaceae.id.960	TRUE	14	19.6152
180283881	rs34660375	G	A	-0.0805894	0.0178291	7.4e-06	14289	family.Prevotellaceae.id.960	TRUE	14	20.4313
17460999	rs7252711	G	A	-0.0740876	0.0161926	5.57e-06	14540	family.Prevotellaceae.id.960	TRUE	14	20.9343
23714609	rs3758087	C	T	0.0564199	0.0124655	8.61e-06	14871	family.Prevotellaceae.id.960	TRUE	14	20.4854
119712522	rs34071565	A	T	-0.1567	0.0347882	5.6e-06	8136	family.Prevotellaceae.id.960	TRUE	14	20.2896
71801830	rs13069367	C	A	-0.0539768	0.0119687	7.39e-06	14860	family.Prevotellaceae.id.960	TRUE	14	20.3384
21404832	rs7975087	A	C	-0.0601448	0.0135454	7.59e-06	14871	family.Prevotellaceae.id.960	TRUE	14	19.7157
32408916	rs2278540	A	G	0.0554249	0.0123265	8.44e-06	14847	family.Prevotellaceae.id.960	TRUE	14	20.2177
111885431	rs13116360	C	T	0.154124	0.0297185	2.94e-07	10323	genus..Eubacteriumhalliigroup.id.11338	TRUE	16	26.896
110283389	rs949971	G	T	-0.0540164	0.0116101	3.29e-06	16566	genus..Eubacteriumhalliigroup.id.11338	TRUE	16	21.6462
34308917	rs10798999	T	C	0.0601661	0.0126752	2.61e-06	16561	genus..Eubacteriumhalliigroup.id.11338	TRUE	16	22.5315
148856720	rs60254196	G	A	-0.0522832	0.0111865	2.7e-06	16238	genus..Eubacteriumhalliigroup.id.11338	TRUE	16	21.8442
100635375	rs10808115	C	A	-0.0504747	0.0109922	4.42e-06	16566	genus..Eubacteriumhalliigroup.id.11338	TRUE	16	21.0851
62014160	rs74018587	T	C	0.208943	0.043822	3.7e-06	3039	genus..Eubacteriumhalliigroup.id.11338	TRUE	16	22.7337
23663416	rs6550770	C	T	-0.198087	0.0443545	4.82e-06	4279	genus..Eubacteriumhalliigroup.id.11338	TRUE	16	19.9452
58040621	rs10501370	T	C	-0.115589	0.0252489	5.42e-06	13824	genus..Eubacteriumhalliigroup.id.11338	TRUE	16	20.9579
49214274	rs281379	G	A	-0.0499523	0.0112153	9.33e-06	16130	genus..Eubacteriumhalliigroup.id.11338	TRUE	16	19.8377
123789877	rs78056098	T	G	-0.0507411	0.0113758	8.29e-06	16568	genus..Eubacteriumhalliigroup.id.11338	TRUE	16	19.8955
195238086	rs138531890	G	A	0.153138	0.0349456	5.43e-06	7710	genus..Eubacteriumhalliigroup.id.11338	TRUE	16	19.2036
64664456	rs28584818	G	A	0.126115	0.0268627	4.43e-06	11095	genus..Eubacteriumhalliigroup.id.11338	TRUE	16	22.0412
11771637	rs117748144	C	T	-0.126582	0.028712	7.86e-06	10861	genus..Eubacteriumhalliigroup.id.11338	TRUE	16	19.4365
104524676	rs17474256	A	G	0.0810805	0.0184573	9.45e-06	16460	genus..Eubacteriumhalliigroup.id.11338	TRUE	16	19.2973
48384463	rs630939	T	C	-0.0508914	0.0114352	9.16e-06	16238	genus..Eubacteriumhalliigroup.id.11338	TRUE	16	19.8062
183709536	rs17074066	C	T	-0.0813986	0.0189272	9.35e-06	15804	genus..Eubacteriumhalliigroup.id.11338	TRUE	16	18.4952
70523029	rs55773148	A	G	-0.121514	0.0236759	3.9e-07	11349	class.Bacteroidia.id.912	TRUE	17	26.3413
89339527	rs7631304	A	G	-0.0645771	0.0132957	8.37e-07	18334	class.Bacteroidia.id.912	TRUE	17	23.5902
6461200	rs73975615	A	G	-0.207018	0.0442633	1.22e-06	3350	class.Bacteroidia.id.912	TRUE	17	21.874
59317502	rs111845179	C	T	0.102648	0.0213843	9.24e-07	16393	class.Bacteroidia.id.912	TRUE	17	23.0415
53831026	rs2032750	C	T	-0.0508393	0.0106807	1.92e-06	17853	class.Bacteroidia.id.912	TRUE	17	22.6567
176792690	rs7546249	A	T	-0.0567113	0.0118386	1.55e-06	18333	class.Bacteroidia.id.912	TRUE	17	22.9477
74290641	rs929878	T	C	-0.0548532	0.012153	4.73e-06	18334	class.Bacteroidia.id.912	TRUE	17	20.3723
116888284	rs13291169	G	C	0.0689676	0.0148765	3.75e-06	17513	class.Bacteroidia.id.912	TRUE	17	21.4926
27433885	rs17343978	C	A	-0.0552057	0.0120278	8.36e-06	18334	class.Bacteroidia.id.912	TRUE	17	21.0668
157495438	rs72706335	C	T	-0.22241	0.0493458	7.66e-06	3819	class.Bacteroidia.id.912	TRUE	17	20.3145
39062269	rs11146701	G	A	0.0473596	0.010541	7.08e-06	18220	class.Bacteroidia.id.912	TRUE	17	20.1861
70916181	rs62531359	G	T	0.0655728	0.0149891	9.09e-06	18320	class.Bacteroidia.id.912	TRUE	17	19.1381
213189994	rs4146051	G	A	-0.107377	0.0245661	8.76e-06	11372	class.Bacteroidia.id.912	TRUE	17	19.1051
13110185	rs79585701	C	A	0.0646823	0.0149628	9.99e-06	18334	class.Bacteroidia.id.912	TRUE	17	18.6872
195936789	rs4916508	A	G	-0.0466729	0.0105312	8.47e-06	18324	class.Bacteroidia.id.912	TRUE	17	19.6413
136493820	rs62575403	T	C	0.140055	0.0311128	7.06e-06	9668	class.Bacteroidia.id.912	TRUE	17	20.2636
65799217	rs719099	G	A	0.0778402	0.0155815	5.43e-07	17687	family.Coriobacteriaceae.id.811	TRUE	18	24.9568
176571431	rs240104	C	T	-0.0603429	0.0126849	1.52e-06	17577	family.Coriobacteriaceae.id.811	TRUE	18	22.6296
1922731	rs11250875	C	T	0.06075	0.0130939	4.83e-06	17690	family.Coriobacteriaceae.id.811	TRUE	18	21.5256
37376685	rs34739816	T	G	0.0965017	0.0207666	3.88e-06	16593	family.Coriobacteriaceae.id.811	TRUE	18	21.5943
125460084	rs76779974	G	C	0.0774888	0.0171877	5.63e-06	16419	family.Coriobacteriaceae.id.811	TRUE	18	20.3256
459415	rs80046645	G	C	0.25584	0.0561995	4.66e-06	3204	family.Coriobacteriaceae.id.811	TRUE	18	20.7239
11494021	rs1816223	G	A	-0.0586265	0.0129006	4.84e-06	17688	family.Coriobacteriaceae.id.811	TRUE	18	20.6523
62072077	rs67561917	G	A	-0.0714367	0.0154113	5.39e-06	17333	family.Coriobacteriaceae.id.811	TRUE	18	21.4863
136512906	rs3025411	G	A	0.0926543	0.0209468	8.27e-06	15671	family.Coriobacteriaceae.id.811	TRUE	18	19.5657
8121332	rs11656361	C	A	0.0773006	0.017553	8.02e-06	16665	family.Coriobacteriaceae.id.811	TRUE	18	19.3939
90471451	rs1397793	A	G	-0.0498855	0.0112446	9.77e-06	17527	family.Coriobacteriaceae.id.811	TRUE	18	19.6815
86433579	rs11073596	G	T	0.0510212	0.0114339	8.14e-06	17527	family.Coriobacteriaceae.id.811	TRUE	18	19.9118
11654412	rs2442778	A	G	-0.116408	0.0258545	9.03e-06	13472	family.Coriobacteriaceae.id.811	TRUE	18	20.2719
24464799	rs62448869	A	T	-0.0486059	0.0108982	7.87e-06	17527	family.Coriobacteriaceae.id.811	TRUE	18	19.8914
105084680	rs13307134	T	C	0.0565686	0.0126265	7.8e-06	17527	family.Coriobacteriaceae.id.811	TRUE	18	20.0718
52895166	rs12974142	A	G	0.0789796	0.0177205	8.51e-06	17413	family.Coriobacteriaceae.id.811	TRUE	18	19.8646
39660509	rs8010111	A	G	-0.103377	0.0229286	6.9e-06	15996	family.Coriobacteriaceae.id.811	TRUE	18	20.3278
1321675	rs60583455	C	T	0.108934	0.021177	2.6e-07	4773	order.NB1n.id.3953	TRUE	19	26.4604
18229020	rs2172426	T	C	-0.10212	0.0198947	3.17e-07	5099	order.NB1n.id.3953	TRUE	19	26.348
2095726	rs11251024	A	G	0.104201	0.0206737	6.63e-07	5107	order.NB1n.id.3953	TRUE	19	25.4043
68934648	rs13219468	C	G	0.115344	0.0236958	1.41e-06	5104	order.NB1n.id.3953	TRUE	19	23.6944
10737802	rs267959	G	A	0.0988612	0.0209676	2.62e-06	5107	order.NB1n.id.3953	TRUE	19	22.2308
91589600	rs11606187	G	A	-0.154539	0.0326288	3.31e-06	5102	order.NB1n.id.3953	TRUE	19	22.4324
98619568	rs7911787	T	G	-0.223071	0.0470232	3.39e-06	3879	order.NB1n.id.3953	TRUE	19	22.504
39425971	rs72671304	C	T	0.172322	0.0370028	3.8e-06	4887	order.NB1n.id.3953	TRUE	19	21.6876
234081324	rs13385922	C	T	0.0929494	0.0201348	3.97e-06	5106	order.NB1n.id.3953	TRUE	19	21.3107
81694972	rs4383094	C	T	0.149188	0.0320662	4.28e-06	5091	order.NB1n.id.3953	TRUE	19	21.6457
127094261	rs55921101	T	A	-0.109245	0.0236201	4.32e-06	5105	order.NB1n.id.3953	TRUE	19	21.3916
70306831	rs9542068	C	T	0.0990709	0.0218149	6.52e-06	5107	order.NB1n.id.3953	TRUE	19	20.6246
887824	rs2930903	G	C	0.0908335	0.0209434	6.84e-06	4789	order.NB1n.id.3953	TRUE	19	18.8104
97318671	rs60775321	C	T	-0.0962425	0.0213842	7.1e-06	5101	order.NB1n.id.3953	TRUE	19	20.2558
3405239	rs8126061	C	T	-0.159135	0.0351904	7.36e-06	5089	order.NB1n.id.3953	TRUE	19	20.4496
200778866	rs166849	A	G	0.0911053	0.0202239	7.74e-06	5107	order.NB1n.id.3953	TRUE	19	20.2934
89331940	rs80270230	C	G	0.176113	0.0393214	8.41e-06	4261	order.NB1n.id.3953	TRUE	19	20.0597
67207371	rs34583783	T	G	0.126596	0.0268461	4.49e-06	7468	genus.Actinomyces.id.423	TRUE	20	22.2371
99492313	rs2715439	T	C	0.0746684	0.0164822	6.27e-06	7468	genus.Actinomyces.id.423	TRUE	20	20.5232
4782841	rs4146653	A	G	0.0985224	0.0214182	4.5e-06	7468	genus.Actinomyces.id.423	TRUE	20	21.1594
133007480	rs35011108	G	A	0.232634	0.0512044	6.34e-06	3515	genus.Actinomyces.id.423	TRUE	20	20.641
169224781	rs4073240	A	G	0.0749687	0.0167368	7.94e-06	7468	genus.Actinomyces.id.423	TRUE	20	20.0638
127532121	rs7915461	C	T	0.18776	0.0401636	5.92e-06	5282	genus.Actinomyces.id.423	TRUE	20	21.8544
101352439	rs71315246	G	A	-0.0969809	0.021925	9.83e-06	7468	genus.Actinomyces.id.423	TRUE	20	19.5655
121356829	rs10787984	C	G	0.094316	0.0213513	9.62e-06	7468	genus.Actinomyces.id.423	TRUE	20	19.5129
100584014	rs11110281	C	T	-0.137519	0.0227398	2.58e-09	15120	genus.Streptococcus.id.1853	TRUE	21	36.5722
61298020	rs4968759	G	A	-0.0515109	0.0112068	3.78e-06	16384	genus.Streptococcus.id.1853	TRUE	21	21.1268
46774896	rs11764382	G	A	-0.0695345	0.0143671	1.29e-06	16387	genus.Streptococcus.id.1853	TRUE	21	23.424
41663393	rs72739637	G	A	0.0959942	0.0193213	1.03e-06	14920	genus.Streptococcus.id.1853	TRUE	21	24.6842
131649446	rs1918540	A	G	0.059639	0.0128148	2.44e-06	16373	genus.Streptococcus.id.1853	TRUE	21	21.6589
10199548	rs17708276	G	A	-0.0793955	0.0170628	3.04e-06	16278	genus.Streptococcus.id.1853	TRUE	21	21.6518
94103591	rs11720390	A	G	0.107024	0.0228121	3.59e-06	15220	genus.Streptococcus.id.1853	TRUE	21	22.0105
169689604	rs395407	C	G	-0.0792781	0.0173697	4.37e-06	15864	genus.Streptococcus.id.1853	TRUE	21	20.8315
93556174	rs10448310	G	A	-0.0517935	0.0111324	3.31e-06	16384	genus.Streptococcus.id.1853	TRUE	21	21.6459
28588269	rs7916711	G	A	0.102891	0.0217362	2.72e-06	15294	genus.Streptococcus.id.1853	TRUE	21	22.4071
8102404	rs71481756	G	T	0.0931048	0.0207949	6.51e-06	14526	genus.Streptococcus.id.1853	TRUE	21	20.0461
97526750	rs2370083	T	G	-0.0816836	0.0185851	9.75e-06	16277	genus.Streptococcus.id.1853	TRUE	21	19.317
53657577	rs10028567	T	C	-0.0921167	0.0191881	7.3e-06	16311	genus.Streptococcus.id.1853	TRUE	21	23.0469
132058723	rs6806351	C	T	-0.0633829	0.0136647	4.94e-06	15973	genus.Streptococcus.id.1853	TRUE	21	21.515
37452858	rs57646748	A	G	-0.0907696	0.0200344	5.48e-06	15939	genus.Streptococcus.id.1853	TRUE	21	20.527
80576624	rs9903102	A	C	-0.0709483	0.0155275	4.18e-06	16384	genus.Streptococcus.id.1853	TRUE	21	20.8776
73391982	rs6563952	C	G	0.0827344	0.0180035	5.82e-06	16387	genus.Streptococcus.id.1853	TRUE	21	21.1182
125440268	rs10202904	G	T	-0.121754	0.0235357	3.01e-07	3695	family.Methanobacteriaceae.id.121	TRUE	22	26.7615
41956181	rs73457410	G	A	0.21534	0.0436695	1.41e-06	3498	family.Methanobacteriaceae.id.121	TRUE	22	24.316
15053083	rs6776814	C	T	-0.199566	0.0411825	1.63e-06	3385	family.Methanobacteriaceae.id.121	TRUE	22	23.4827
104418307	rs894996	A	C	0.216999	0.0449076	1.88e-06	3582	family.Methanobacteriaceae.id.121	TRUE	22	23.3495
21338861	rs75208022	T	C	-0.227245	0.048763	5.92e-06	3203	family.Methanobacteriaceae.id.121	TRUE	22	21.7173
43701132	rs12825290	G	C	-0.216781	0.0493496	6.08e-06	3144	family.Methanobacteriaceae.id.121	TRUE	22	19.2963
178160975	rs56131665	A	G	0.178661	0.039298	6.18e-06	3572	family.Methanobacteriaceae.id.121	TRUE	22	20.669
89349287	rs11018665	T	A	0.111465	0.0250516	6.52e-06	3698	family.Methanobacteriaceae.id.121	TRUE	22	19.7975
2086167	rs4257531	A	G	0.164498	0.0364959	7.44e-06	3162	family.Methanobacteriaceae.id.121	TRUE	22	20.3158
28827760	rs6508769	C	T	0.153519	0.0344519	8.23e-06	3319	family.Methanobacteriaceae.id.121	TRUE	22	19.8564
10773932	rs73068003	T	G	-0.15814	0.0351803	8.45e-06	3692	family.Methanobacteriaceae.id.121	TRUE	22	20.2063
46439321	rs10424197	A	G	-0.111274	0.0247517	9.28e-06	3698	family.Methanobacteriaceae.id.121	TRUE	22	20.2106
25599776	rs2387977	C	T	-0.0681778	0.0134756	5.38e-07	11345	genus.Parasutterella.id.2892	TRUE	23	25.5972
72235444	rs7572229	A	G	0.066273	0.0132736	6.32e-07	11383	genus.Parasutterella.id.2892	TRUE	23	24.9285
15565736	rs35414597	A	T	-0.0684946	0.0142143	1.51e-06	11386	genus.Parasutterella.id.2892	TRUE	23	23.2199
65556925	rs6828768	T	C	0.0636852	0.0132645	1.78e-06	11386	genus.Parasutterella.id.2892	TRUE	23	23.0512
44293839	rs10899911	G	A	-0.0717102	0.0148151	1.15e-06	11386	genus.Parasutterella.id.2892	TRUE	23	23.4288
5275540	rs7303158	T	C	0.0646859	0.0134256	1.33e-06	11386	genus.Parasutterella.id.2892	TRUE	23	23.2141
178954708	rs78383039	C	T	-0.146315	0.0297119	1.57e-06	9174	genus.Parasutterella.id.2892	TRUE	23	24.2501
114804024	rs35055552	C	T	0.109554	0.0235433	3.35e-06	9970	genus.Parasutterella.id.2892	TRUE	23	21.6533
137615592	rs2090816	C	A	0.0840967	0.0177315	2.9e-06	11385	genus.Parasutterella.id.2892	TRUE	23	22.494
126498824	rs1403396	T	A	-0.0756729	0.0159035	2.76e-06	11378	genus.Parasutterella.id.2892	TRUE	23	22.6411
14692867	rs55877868	C	A	-0.104458	0.0228089	2.87e-06	10588	genus.Parasutterella.id.2892	TRUE	23	20.9735
67316307	rs8039785	G	T	0.0618345	0.0133	3.62e-06	11383	genus.Parasutterella.id.2892	TRUE	23	21.6151
16674526	rs823424	A	G	-0.0713448	0.0156958	4.95e-06	11386	genus.Parasutterella.id.2892	TRUE	23	20.6613
53260710	rs7311004	C	T	-0.0617522	0.0136438	5.92e-06	11384	genus.Parasutterella.id.2892	TRUE	23	20.4848
156550415	rs62273907	G	A	0.229468	0.0502262	5.88e-06	3691	genus.Parasutterella.id.2892	TRUE	23	20.873
193896709	rs6809952	A	G	-0.0684957	0.0150892	8.13e-06	11077	genus.Parasutterella.id.2892	TRUE	23	20.6062
30163689	rs11715853	A	G	-0.0662952	0.0146114	6.23e-06	11386	genus.Parasutterella.id.2892	TRUE	23	20.5864
112657543	rs2900503	T	G	-0.172329	0.0326671	1.55e-07	3320	genus.RikenellaceaeRC9gutgroup.id.11191	TRUE	24	27.8289
149562638	rs17582787	G	A	-0.157739	0.0339924	3.55e-06	3320	genus.RikenellaceaeRC9gutgroup.id.11191	TRUE	24	21.5335
102429543	rs7113155	C	G	0.114423	0.0247798	5.26e-06	3334	genus.RikenellaceaeRC9gutgroup.id.11191	TRUE	24	21.322
84698188	rs4270579	A	G	-0.118021	0.0271041	5.46e-06	3331	genus.RikenellaceaeRC9gutgroup.id.11191	TRUE	24	18.9605
135010198	rs2998141	C	T	-0.136346	0.0293073	4.42e-06	3330	genus.RikenellaceaeRC9gutgroup.id.11191	TRUE	24	21.644
73334987	rs4717843	T	G	-0.119376	0.0260548	4.72e-06	3220	genus.RikenellaceaeRC9gutgroup.id.11191	TRUE	24	20.9922
164800873	rs9887954	A	G	-0.114849	0.0249013	4.81e-06	3330	genus.RikenellaceaeRC9gutgroup.id.11191	TRUE	24	21.2723
76605358	rs7193937	C	G	0.124153	0.027741	6.19e-06	3220	genus.RikenellaceaeRC9gutgroup.id.11191	TRUE	24	20.0296
165668732	rs80309088	A	G	0.17405	0.0383423	4.56e-06	3170	genus.RikenellaceaeRC9gutgroup.id.11191	TRUE	24	20.6059
163830516	rs12501673	G	A	0.116395	0.0262253	6.29e-06	3334	genus.RikenellaceaeRC9gutgroup.id.11191	TRUE	24	19.6983
155865671	rs17032291	C	T	-0.169579	0.0368251	6.61e-06	3206	genus.RikenellaceaeRC9gutgroup.id.11191	TRUE	24	21.2057
1970021	rs2074881	C	T	-0.142236	0.032391	9.45e-06	3315	genus.RikenellaceaeRC9gutgroup.id.11191	TRUE	24	19.2828
31406285	rs7712231	G	A	0.156284	0.0350462	7.97e-06	3334	genus.RikenellaceaeRC9gutgroup.id.11191	TRUE	24	19.8859
38044689	rs9603208	T	G	0.0821173	0.0159596	1.92e-07	17680	family.Rikenellaceae.id.967	TRUE	25	26.4745
95304834	rs1939881	A	G	-0.105589	0.0206213	5.64e-07	17434	family.Rikenellaceae.id.967	TRUE	25	26.2187
19790706	rs67705352	G	T	-0.0549688	0.0110534	6.58e-07	17676	family.Rikenellaceae.id.967	TRUE	25	24.731
71658642	rs4264350	C	T	-0.0526393	0.0108555	1.35e-06	17668	family.Rikenellaceae.id.967	TRUE	25	23.5137
14158854	rs62532512	A	C	-0.0504257	0.0107399	2.76e-06	17672	family.Rikenellaceae.id.967	TRUE	25	22.0445
135778919	rs67281112	C	G	0.0635814	0.0137451	3.63e-06	17199	family.Rikenellaceae.id.967	TRUE	25	21.3975
187842232	rs6837275	G	A	0.0570355	0.011887	1.45e-06	17199	family.Rikenellaceae.id.967	TRUE	25	23.0222
22867356	rs9578457	A	G	-0.141478	0.0315848	3.99e-06	9400	family.Rikenellaceae.id.967	TRUE	25	20.0643
32496710	rs2833282	A	G	0.0711137	0.0156966	4.31e-06	17680	family.Rikenellaceae.id.967	TRUE	25	20.5256
21548634	rs77885767	T	C	-0.156209	0.0336482	2.85e-06	8478	family.Rikenellaceae.id.967	TRUE	25	21.5521
4069710	rs59663348	A	G	0.0570915	0.0125048	6.12e-06	17678	family.Rikenellaceae.id.967	TRUE	25	20.8446
90270821	rs74474130	G	T	0.137747	0.0295688	3.61e-06	11055	family.Rikenellaceae.id.967	TRUE	25	21.702
10338470	rs7242694	T	C	-0.0618674	0.0134882	5.81e-06	17199	family.Rikenellaceae.id.967	TRUE	25	21.0385
28515912	rs36021379	G	A	-0.0656005	0.0144903	7.2e-06	17199	family.Rikenellaceae.id.967	TRUE	25	20.4956
86052655	rs10217435	T	C	-0.0883756	0.0197506	6.51e-06	17679	family.Rikenellaceae.id.967	TRUE	25	20.0218
99188924	rs2447496	A	G	-0.0549203	0.0121904	6.09e-06	17199	family.Rikenellaceae.id.967	TRUE	25	20.2968
144441740	rs35909684	C	A	-0.0850181	0.0191539	7.1e-06	17565	family.Rikenellaceae.id.967	TRUE	25	19.7019
85396629	rs4783173	G	C	0.0481514	0.0110006	7.06e-06	17086	family.Rikenellaceae.id.967	TRUE	25	19.1596
17589129	rs10832801	C	A	-0.0534763	0.0122666	7.5e-06	17199	family.Rikenellaceae.id.967	TRUE	25	19.0052
100244667	rs9389714	T	C	-0.0636841	0.0143416	8.79e-06	17680	family.Rikenellaceae.id.967	TRUE	25	19.7183
174257127	rs6744030	T	C	0.0696747	0.0157103	9.32e-06	17564	family.Rikenellaceae.id.967	TRUE	25	19.6689
46519718	rs74603314	C	T	0.221639	0.0462918	1.56e-06	4499	class.Mollicutes.id.3920	TRUE	26	22.9238
59440824	rs10108398	A	G	0.0769142	0.0153953	1.09e-06	10932	class.Mollicutes.id.3920	TRUE	26	24.9596
157532549	rs11890098	G	A	0.074438	0.0153389	9.57e-07	11392	class.Mollicutes.id.3920	TRUE	26	23.5507
47103877	rs72901605	C	T	-0.0841852	0.0178119	3.26e-06	10526	class.Mollicutes.id.3920	TRUE	26	22.3383
109965986	rs3768491	G	A	-0.0681052	0.0149061	4.23e-06	11002	class.Mollicutes.id.3920	TRUE	26	20.8753
97159674	rs17214486	A	C	0.06099	0.0135623	6.61e-06	11387	class.Mollicutes.id.3920	TRUE	26	20.2233
61850864	rs12566890	G	T	-0.101147	0.0230978	3.65e-06	11371	class.Mollicutes.id.3920	TRUE	26	19.1763
108439087	rs78169027	G	A	-0.108283	0.0237289	5.88e-06	10542	class.Mollicutes.id.3920	TRUE	26	20.824
73170489	rs4885016	C	T	-0.0819606	0.0181628	7.27e-06	11388	class.Mollicutes.id.3920	TRUE	26	20.3632
95309676	rs28537087	A	G	0.0820873	0.0188312	8.07e-06	11382	class.Mollicutes.id.3920	TRUE	26	19.0019
79490250	rs2464826	C	A	0.0944239	0.0211806	8.4e-06	10998	class.Mollicutes.id.3920	TRUE	26	19.8741
16259524	rs6043847	C	T	-0.114937	0.0248606	4.55e-06	11130	class.Mollicutes.id.3920	TRUE	26	21.3746
188224096	rs1426266	C	T	-0.0665521	0.0137151	1.25e-06	12751	genus.FamilyXIIIUCG001.id.11294	TRUE	27	23.5466
85228325	rs12049454	C	T	-0.0647298	0.0134065	1.17e-06	12748	genus.FamilyXIIIUCG001.id.11294	TRUE	27	23.3118
183503664	rs3842897	A	G	-0.112639	0.0242751	5.2e-06	12407	genus.FamilyXIIIUCG001.id.11294	TRUE	27	21.5307
25151194	rs116979587	A	T	-0.121679	0.0260821	3.05e-06	11989	genus.FamilyXIIIUCG001.id.11294	TRUE	27	21.7644
76598635	rs62414802	T	C	-0.0611904	0.013457	4.29e-06	12750	genus.FamilyXIIIUCG001.id.11294	TRUE	27	20.6762
45153079	rs2276529	G	C	-0.0759406	0.0165099	5.36e-06	12748	genus.FamilyXIIIUCG001.id.11294	TRUE	27	21.1572
33761027	rs112362903	G	A	-0.149047	0.0333271	7.88e-06	8579	genus.FamilyXIIIUCG001.id.11294	TRUE	27	20.001
78223817	rs8076666	G	A	0.088655	0.0198094	8.02e-06	12265	genus.FamilyXIIIUCG001.id.11294	TRUE	27	20.0292
94681786	rs7119679	A	G	-0.0809085	0.0174782	3.52e-06	12445	genus.FamilyXIIIUCG001.id.11294	TRUE	27	21.4286
45479090	rs76463770	G	A	0.19313	0.0419866	3.77e-06	5651	genus.FamilyXIIIUCG001.id.11294	TRUE	27	21.1581
28614217	rs35703006	T	G	0.0812655	0.0164355	4.95e-07	10715	family.Peptococcaceae.id.2024	TRUE	28	24.4481
3580757	rs4990837	G	A	0.0910387	0.0185869	1.74e-06	10718	family.Peptococcaceae.id.2024	TRUE	28	23.9903
129175962	rs150600492	C	A	0.135774	0.0289757	2.31e-06	9761	family.Peptococcaceae.id.2024	TRUE	28	21.9566
182984048	rs12634826	G	T	-0.0739885	0.0150931	1.01e-06	10381	family.Peptococcaceae.id.2024	TRUE	28	24.0309
188895743	rs12992764	G	T	0.0684213	0.0141137	1.46e-06	10444	family.Peptococcaceae.id.2024	TRUE	28	23.5018
113561082	rs75898026	G	A	-0.0821779	0.0173541	2.02e-06	10444	family.Peptococcaceae.id.2024	TRUE	28	22.4235
9423378	rs117452796	G	A	-0.257982	0.0549569	3.15e-06	3161	family.Peptococcaceae.id.2024	TRUE	28	22.0361
89252884	rs75430375	T	C	-0.147941	0.0317498	3.41e-06	8375	family.Peptococcaceae.id.2024	TRUE	28	21.7117
27418225	rs12144792	T	C	0.064399	0.0141246	5.82e-06	10718	family.Peptococcaceae.id.2024	TRUE	28	20.7878
171947435	rs4428215	A	G	0.130293	0.0242237	7.51e-08	4655	genus.Oxalobacter.id.2978	TRUE	29	28.9307
87514407	rs736744	T	C	0.117882	0.0211262	2.57e-08	4655	genus.Oxalobacter.id.2978	TRUE	29	31.1352
37421469	rs6000536	T	C	-0.130992	0.0253804	2.06e-07	4654	genus.Oxalobacter.id.2978	TRUE	29	26.6374
189935314	rs36057338	T	G	0.207847	0.0421439	8.8e-07	4244	genus.Oxalobacter.id.2978	TRUE	29	24.323
59502888	rs6071435	A	T	-0.105512	0.021489	1.07e-06	4635	genus.Oxalobacter.id.2978	TRUE	29	24.1088
19682558	rs12002250	C	A	0.217122	0.0466317	1.42e-06	4297	genus.Oxalobacter.id.2978	TRUE	29	21.6793
38550301	rs1569853	C	T	-0.138078	0.0296981	3.65e-06	4492	genus.Oxalobacter.id.2978	TRUE	29	21.6166
96819204	rs11108500	G	A	-0.199099	0.0427327	3.74e-06	4303	genus.Oxalobacter.id.2978	TRUE	29	21.7079
20902693	rs10464997	A	G	0.137691	0.0294804	3.3e-06	4650	genus.Oxalobacter.id.2978	TRUE	29	21.8145
93941937	rs111966731	C	T	0.213114	0.047162	7.3e-06	3931	genus.Oxalobacter.id.2978	TRUE	29	20.4193
115560689	rs6993398	A	G	0.127217	0.0278855	7.13e-06	4656	genus.Oxalobacter.id.2978	TRUE	29	20.813
126582578	rs3862635	T	C	-0.172142	0.0394026	9.19e-06	4469	genus.Oxalobacter.id.2978	TRUE	29	19.0864
41963791	rs76029318	C	T	0.222849	0.0454319	1.08e-06	3387	genus.Methanobrevibacter.id.123	TRUE	30	24.0602
125440268	rs10202904	G	T	-0.112811	0.0239106	3.09e-06	3583	genus.Methanobrevibacter.id.123	TRUE	30	22.2598
104418307	rs894996	A	C	0.214213	0.0456045	3.82e-06	3479	genus.Methanobrevibacter.id.123	TRUE	30	22.0635
89349287	rs11018665	T	A	0.113013	0.0254343	7.03e-06	3586	genus.Methanobrevibacter.id.123	TRUE	30	19.7433
112266046	rs1334944	C	T	0.115197	0.0255492	7.61e-06	3586	genus.Methanobrevibacter.id.123	TRUE	30	20.3293
15053083	rs6776814	C	T	-0.188956	0.0419905	8.05e-06	3283	genus.Methanobrevibacter.id.123	TRUE	30	20.2498
31516919	rs4779844	C	G	0.109639	0.0247979	9.28e-06	3585	genus.Methanobrevibacter.id.123	TRUE	30	19.5478
52925820	rs4802933	G	A	-0.135628	0.0308139	9.74e-06	3586	genus.Methanobrevibacter.id.123	TRUE	30	19.3735
77901287	rs901099	G	T	-0.12718	0.0250924	6.53e-07	3647	genus.Howardella.id.2000	TRUE	31	25.6894
43206985	rs1484873	G	A	-0.227831	0.046335	2.56e-06	3608	genus.Howardella.id.2000	TRUE	31	24.1773
133154356	rs17167098	A	G	-0.169366	0.0352068	1.12e-06	3586	genus.Howardella.id.2000	TRUE	31	23.1419
169178315	rs609430	G	T	-0.112045	0.0239328	3.34e-06	3798	genus.Howardella.id.2000	TRUE	31	21.918
93527414	rs36081916	C	T	-0.18123	0.0402987	4.7e-06	3216	genus.Howardella.id.2000	TRUE	31	20.2244
17253288	rs12452946	G	A	-0.105833	0.0228941	3.8e-06	3800	genus.Howardella.id.2000	TRUE	31	21.3696
72972799	rs61771805	T	A	-0.136779	0.0296811	4.03e-06	3612	genus.Howardella.id.2000	TRUE	31	21.2362
60125134	rs672217	A	G	0.164146	0.0349993	3.52e-06	3611	genus.Howardella.id.2000	TRUE	31	21.9959
218819396	rs3791893	G	A	0.147035	0.034023	9.5e-06	3795	genus.Howardella.id.2000	TRUE	31	18.6766
98476920	rs10048062	T	C	-0.147352	0.0336531	8.59e-06	3800	genus.Howardella.id.2000	TRUE	31	19.1718
95452797	rs2154047	A	C	-0.192557	0.0420093	9.97e-06	3623	genus.Howardella.id.2000	TRUE	31	21.0101
8938819	rs1883097	T	C	0.226399	0.0454642	4.16e-07	4417	genus.Terrisporobacter.id.11348	TRUE	32	24.7976
144148905	rs2569953	C	A	-0.0775591	0.0174641	8.95e-06	6637	genus.Terrisporobacter.id.11348	TRUE	32	19.723
15920394	rs7184125	C	T	0.091256	0.0205493	8.48e-06	6232	genus.Terrisporobacter.id.11348	TRUE	32	19.7209
17026940	rs2872237	A	C	-0.0814505	0.0175943	3.97e-06	6632	genus.Terrisporobacter.id.11348	TRUE	32	21.431
20621043	rs58405430	T	G	0.134617	0.0301177	7.94e-06	6176	genus.Terrisporobacter.id.11348	TRUE	32	19.9782
117245252	rs7034891	C	G	-0.0799209	0.0173794	4.54e-06	6629	genus.Terrisporobacter.id.11348	TRUE	32	21.1472
165266628	rs1643968	C	T	-0.0565284	0.0112298	4.15e-07	18170	class.Negativicutes.id.2164	TRUE	33	25.339
21249925	rs60274479	C	T	-0.0659623	0.0134137	1.16e-06	17610	class.Negativicutes.id.2164	TRUE	33	24.1822
142135117	rs13086907	A	G	0.0625312	0.0131735	1.95e-06	18163	class.Negativicutes.id.2164	TRUE	33	22.5315
17413426	rs73232831	A	G	-0.151829	0.0314932	1.87e-06	9382	class.Negativicutes.id.2164	TRUE	33	23.2421
101245088	rs71405394	A	G	-0.114178	0.02405	2.17e-06	13861	class.Negativicutes.id.2164	TRUE	33	22.539
124912908	rs61249479	C	A	0.0777075	0.0168628	2.95e-06	18165	class.Negativicutes.id.2164	TRUE	33	21.2357
41231597	rs1447205	C	G	-0.0502053	0.0108382	2.93e-06	18165	class.Negativicutes.id.2164	TRUE	33	21.4578
22817571	rs4722181	G	T	0.0501306	0.0105798	2e-06	18163	class.Negativicutes.id.2164	TRUE	33	22.4518
115597993	rs4463806	C	T	-0.0543966	0.0129365	7.81e-06	18160	class.Negativicutes.id.2164	TRUE	33	17.6811
5579818	rs9423647	A	G	0.047817	0.0105282	6.06e-06	18164	class.Negativicutes.id.2164	TRUE	33	20.628
34377485	rs2834062	G	A	0.0489057	0.0108842	8.44e-06	18171	class.Negativicutes.id.2164	TRUE	33	20.1897
80086072	rs1649999	G	A	0.0748989	0.0166458	7.58e-06	18036	class.Negativicutes.id.2164	TRUE	33	20.2462
75609677	rs1135612	A	G	0.0529785	0.0119177	9.26e-06	18164	class.Negativicutes.id.2164	TRUE	33	19.7614
138295725	rs11166701	A	G	-0.0655301	0.013186	5.51e-07	11720	genus.Dialister.id.2183	TRUE	34	24.6976
10967286	rs517089	A	T	0.076227	0.0170411	5.14e-06	11988	genus.Dialister.id.2183	TRUE	34	20.0089
23199653	rs4747450	A	C	0.0668509	0.0147685	5.84e-06	11987	genus.Dialister.id.2183	TRUE	34	20.4899
9336862	rs2314294	C	T	0.0865932	0.0193719	8.08e-06	11339	genus.Dialister.id.2183	TRUE	34	19.9813
92267129	rs4753063	A	G	-0.0596297	0.0130052	4.86e-06	11989	genus.Dialister.id.2183	TRUE	34	21.0229
150890034	rs2435610	C	A	0.0647131	0.0143314	5.93e-06	11984	genus.Dialister.id.2183	TRUE	34	20.3895
23294359	rs10938938	A	G	-0.0773514	0.0170915	7.37e-06	11401	genus.Dialister.id.2183	TRUE	34	20.4822
102458052	rs10138457	C	T	-0.113054	0.0261933	7.88e-06	10968	genus.Dialister.id.2183	TRUE	34	18.6291
32955095	rs11071887	C	T	0.0662403	0.0146315	5.91e-06	11989	genus.Dialister.id.2183	TRUE	34	20.4959
45809449	rs764177	A	C	-0.0601454	0.0135366	9.61e-06	11988	genus.Dialister.id.2183	TRUE	34	19.7418
25447080	rs76680460	A	G	-0.161296	0.0364332	8.19e-06	7176	genus.Dialister.id.2183	TRUE	34	19.5999
172809633	rs75416973	G	A	0.0727223	0.016451	9.46e-06	11402	genus.Dialister.id.2183	TRUE	34	19.5412
63366962	rs149744580	G	A	0.169883	0.0315478	7.01e-08	8459	genus.Turicibacter.id.2162	TRUE	35	28.9974
95717619	rs4869133	A	G	0.131186	0.027197	2.55e-06	8256	genus.Turicibacter.id.2162	TRUE	35	23.2667
43117476	rs12603364	C	T	0.110861	0.0225598	8.67e-07	8923	genus.Turicibacter.id.2162	TRUE	35	24.1482
12242455	rs11054680	C	T	-0.104751	0.0226998	2.31e-06	8928	genus.Turicibacter.id.2162	TRUE	35	21.2949
130972179	rs55756211	C	T	-0.115115	0.0240708	2.81e-06	8941	genus.Turicibacter.id.2162	TRUE	35	22.871
1681862	rs61265175	C	G	-0.0858591	0.0185778	4.14e-06	8941	genus.Turicibacter.id.2162	TRUE	35	21.3592
49826299	rs7199484	A	G	-0.0731428	0.0160172	5.77e-06	8948	genus.Turicibacter.id.2162	TRUE	35	20.8532
10181248	rs11649454	C	G	0.0950891	0.0203433	3.27e-06	8943	genus.Turicibacter.id.2162	TRUE	35	21.8483
36929643	rs2834977	C	T	-0.0959995	0.0208261	3.96e-06	8946	genus.Turicibacter.id.2162	TRUE	35	21.2482
26027842	rs2952020	A	G	-0.0759019	0.0165764	5.63e-06	8949	genus.Turicibacter.id.2162	TRUE	35	20.9665
11864932	rs11666533	T	C	-0.111689	0.0248436	7.37e-06	8256	genus.Turicibacter.id.2162	TRUE	35	20.2112
92605098	rs4247078	G	C	0.0710377	0.0155221	5.46e-06	8948	genus.Turicibacter.id.2162	TRUE	35	20.9448
170048048	rs2221441	C	G	0.0710364	0.015343	3.46e-06	8720	genus.Turicibacter.id.2162	TRUE	35	21.4358
126111881	rs3734633	A	G	-0.120957	0.02683	5.32e-06	8626	genus.Turicibacter.id.2162	TRUE	35	20.3244
17019559	rs61841503	A	G	0.092888	0.0171454	4e-08	13568	genus.Romboutsia.id.11347	TRUE	36	29.351
5319387	rs10279978	G	A	-0.0622202	0.0127675	1.17e-06	14143	genus.Romboutsia.id.11347	TRUE	36	23.7492
171903885	rs16843578	T	C	-0.0875276	0.0196779	5.08e-06	14186	genus.Romboutsia.id.11347	TRUE	36	19.7849
88725540	rs77702691	G	A	-0.094406	0.0208544	7.37e-06	12487	genus.Romboutsia.id.11347	TRUE	36	20.4928
16066705	rs75987356	A	G	-0.129578	0.0280454	6.71e-06	10466	genus.Romboutsia.id.11347	TRUE	36	21.3472
5088054	rs75200530	G	T	-0.190644	0.0421065	5.07e-06	5246	genus.Romboutsia.id.11347	TRUE	36	20.4998
32720756	rs9567264	T	C	0.0580018	0.0127495	5.76e-06	14180	genus.Romboutsia.id.11347	TRUE	36	20.6966
78136725	rs34302036	G	A	0.0550261	0.0120835	5.88e-06	14185	genus.Romboutsia.id.11347	TRUE	36	20.7374
133834657	rs7109293	G	A	0.0919112	0.0205738	6.98e-06	14141	genus.Romboutsia.id.11347	TRUE	36	19.9575
57229635	rs114398731	C	G	-0.131039	0.0293815	7.96e-06	10326	genus.Romboutsia.id.11347	TRUE	36	19.8907
106406824	rs28603357	C	T	-0.214911	0.0474739	8.52e-06	3693	genus.Romboutsia.id.11347	TRUE	36	20.4931
99665050	rs11221428	C	T	-0.0726779	0.0158263	6.49e-06	14187	genus.Romboutsia.id.11347	TRUE	36	21.0885
135411737	rs9389266	G	T	0.0722815	0.0162353	9.38e-06	14187	genus.Romboutsia.id.11347	TRUE	36	19.8213
145760298	rs62504452	G	A	-0.0710048	0.0156654	4.66e-06	14178	genus.Romboutsia.id.11347	TRUE	36	20.5443
136616754	rs182549	T	C	0.11707	0.0126703	5.94e-20	14915	order.Bifidobacteriales.id.432	TRUE	37	85.3717
112859829	rs7322849	C	T	0.110676	0.0200996	1.74e-08	14915	order.Bifidobacteriales.id.432	TRUE	37	30.3202
169748189	rs76671854	G	C	-0.0892981	0.0183177	1.04e-06	13923	order.Bifidobacteriales.id.432	TRUE	37	23.7653
521096	rs4957061	C	T	0.0569873	0.0116907	1.15e-06	14795	order.Bifidobacteriales.id.432	TRUE	37	23.7614
20378911	rs10841473	C	G	-0.0613031	0.0128844	2.28e-06	14914	order.Bifidobacteriales.id.432	TRUE	37	22.6378
49906864	rs4567981	A	T	0.0577763	0.0117388	8.88e-07	14795	order.Bifidobacteriales.id.432	TRUE	37	24.2242
192878532	rs13020688	A	G	0.0584045	0.0122081	1.57e-06	14795	order.Bifidobacteriales.id.432	TRUE	37	22.8872
4304187	rs677208	C	G	0.0728589	0.0164821	6e-06	14915	order.Bifidobacteriales.id.432	TRUE	37	19.5408
898055	rs12446429	C	T	0.0810099	0.019073	8.53e-06	14008	order.Bifidobacteriales.id.432	TRUE	37	18.04
72897722	rs540489	G	T	-0.0632518	0.013817	5.37e-06	14688	order.Bifidobacteriales.id.432	TRUE	37	20.9567
14617591	rs857444	T	C	0.0553965	0.0120669	3.82e-06	14914	order.Bifidobacteriales.id.432	TRUE	37	21.0752
161211924	rs10857328	A	T	0.0562	0.0126395	7.24e-06	14915	order.Bifidobacteriales.id.432	TRUE	37	19.7703
13098051	rs10831953	A	G	0.0537537	0.0123746	9.95e-06	14915	order.Bifidobacteriales.id.432	TRUE	37	18.8693
92463303	rs7174549	T	C	0.0551726	0.0124655	6.87e-06	14915	order.Bifidobacteriales.id.432	TRUE	37	19.5898
142793467	rs73797465	G	T	-0.0942612	0.0208421	4.85e-06	14795	order.Bifidobacteriales.id.432	TRUE	37	20.4542
137603404	rs10496759	C	G	0.0637133	0.0144305	8.8e-06	14914	order.Bifidobacteriales.id.432	TRUE	37	19.4938
1517826	rs55888705	G	A	0.053673	0.0120586	8.66e-06	14914	order.Bifidobacteriales.id.432	TRUE	37	19.8114
97406220	rs6899771	G	A	-0.0914312	0.0202604	7.28e-06	14150	order.Bifidobacteriales.id.432	TRUE	37	20.3655
38803551	rs62504403	T	C	0.0681159	0.0127883	1.12e-07	16981	order.Erysipelotrichales.id.2148	TRUE	38	28.3706
5830507	rs7234058	C	T	-0.0945759	0.0194091	9.12e-07	16874	order.Erysipelotrichales.id.2148	TRUE	38	23.7438
40385457	rs17530232	G	A	0.10305	0.0224648	2.79e-06	16622	order.Erysipelotrichales.id.2148	TRUE	38	21.0423
195793712	rs2300774	A	G	0.0524152	0.0106784	8.95e-07	18216	order.Erysipelotrichales.id.2148	TRUE	38	24.0937
70327224	rs35161940	C	T	-0.0806041	0.0167641	1.85e-06	18213	order.Erysipelotrichales.id.2148	TRUE	38	23.1182
133897233	rs10781552	T	C	-0.0552212	0.0116074	2.33e-06	17789	order.Erysipelotrichales.id.2148	TRUE	38	22.6329
56156504	rs8003149	T	C	0.0538798	0.0116888	4.08e-06	18213	order.Erysipelotrichales.id.2148	TRUE	38	21.2477
48997206	rs4078432	T	C	-0.0608929	0.0133764	4.23e-06	17789	order.Erysipelotrichales.id.2148	TRUE	38	20.7232
3002546	rs1074800	G	A	0.0492438	0.010887	6.15e-06	17789	order.Erysipelotrichales.id.2148	TRUE	38	20.459
80357610	rs56970041	G	T	0.0724144	0.0164471	5.4e-06	18217	order.Erysipelotrichales.id.2148	TRUE	38	19.3854
2954952	rs7826267	G	T	-0.0839071	0.0199131	9.28e-06	17586	order.Erysipelotrichales.id.2148	TRUE	38	17.755
64139196	rs1884466	T	C	-0.0475363	0.0106939	9.53e-06	18205	order.Erysipelotrichales.id.2148	TRUE	38	19.7598
97457427	rs290833	G	T	-0.0497374	0.0111376	8.03e-06	17789	order.Erysipelotrichales.id.2148	TRUE	38	19.9425
2219930	rs12781711	T	C	-0.0656129	0.0117477	2.55e-08	16772	genus.RuminococcaceaeUCG013.id.11370	TRUE	39	31.1944
141395140	rs12189346	A	G	0.0684961	0.014558	1.68e-06	16470	genus.RuminococcaceaeUCG013.id.11370	TRUE	39	22.1374
30245557	rs75088940	C	T	-0.0942968	0.0200712	2.55e-06	15638	genus.RuminococcaceaeUCG013.id.11370	TRUE	39	22.0722
19780463	rs16918863	C	A	0.111491	0.0240157	4.16e-06	12643	genus.RuminococcaceaeUCG013.id.11370	TRUE	39	21.5522
9534657	rs76973485	T	G	0.194976	0.0418213	3.35e-06	5299	genus.RuminococcaceaeUCG013.id.11370	TRUE	39	21.7353
197049996	rs12485353	A	G	-0.0607903	0.0130847	4.19e-06	16771	genus.RuminococcaceaeUCG013.id.11370	TRUE	39	21.5844
76583319	rs9565219	A	T	-0.0524592	0.0117701	8.73e-06	16772	genus.RuminococcaceaeUCG013.id.11370	TRUE	39	19.8646
10863459	rs1729063	C	G	-0.0533411	0.0120757	9.64e-06	16470	genus.RuminococcaceaeUCG013.id.11370	TRUE	39	19.5121
32530997	rs7784330	A	G	-0.0498329	0.0112066	8.16e-06	16770	genus.RuminococcaceaeUCG013.id.11370	TRUE	39	19.7735
9361576	rs11581881	T	C	0.0661211	0.0144736	4.73e-06	15730	genus.RuminococcaceaeUCG013.id.11370	TRUE	39	20.8701
136620584	rs2428106	G	C	-0.0490863	0.0109903	8.38e-06	16768	genus.RuminococcaceaeUCG013.id.11370	TRUE	39	19.9482
40311885	rs2730183	A	G	-0.0488692	0.0109907	8.44e-06	16772	genus.RuminococcaceaeUCG013.id.11370	TRUE	39	19.7704
3628882	rs9313055	C	T	0.105087	0.023446	9.55e-06	15764	genus.RuminococcaceaeUCG013.id.11370	TRUE	39	20.0892
13609119	rs12336782	C	T	-0.0856047	0.0189311	8.6e-06	16772	genus.RuminococcaceaeUCG013.id.11370	TRUE	39	20.4477
115650278	rs4385846	T	G	0.0598405	0.0131807	6.46e-06	16772	genus.RuminococcaceaeUCG013.id.11370	TRUE	39	20.6117
10143164	rs2952251	G	A	-0.0629317	0.0124177	3.36e-07	17278	order.Lactobacillales.id.1800	TRUE	40	25.6834
991253	rs35344081	A	G	0.0642442	0.0127358	4.16e-07	17292	order.Lactobacillales.id.1800	TRUE	40	25.4456
94153993	rs76717940	A	T	0.160943	0.0327	6.55e-07	7976	order.Lactobacillales.id.1800	TRUE	40	24.2241
174173171	rs77558518	G	A	-0.106466	0.0223484	1.67e-06	15758	order.Lactobacillales.id.1800	TRUE	40	22.695
100585559	rs11110282	G	A	-0.10239	0.0217849	3.96e-06	15956	order.Lactobacillales.id.1800	TRUE	40	22.0903
24973509	rs9581006	T	C	0.22583	0.0469228	1.77e-06	4224	order.Lactobacillales.id.1800	TRUE	40	23.1629
40835649	rs4028634	C	T	0.0532915	0.01101	1.35e-06	17295	order.Lactobacillales.id.1800	TRUE	40	23.4284
67570929	rs74352383	A	T	-0.103396	0.021758	1.88e-06	16442	order.Lactobacillales.id.1800	TRUE	40	22.5826
36349586	rs78938557	C	T	0.10553	0.0233581	2.31e-06	15152	order.Lactobacillales.id.1800	TRUE	40	20.4117
200418805	rs57872228	T	C	-0.0688415	0.0146994	2.58e-06	17293	order.Lactobacillales.id.1800	TRUE	40	21.9332
4800550	rs1962325	G	C	0.0546878	0.0115069	1.96e-06	17274	order.Lactobacillales.id.1800	TRUE	40	22.5871
98049499	rs11730038	A	G	-0.0605384	0.0129052	5.1e-06	17295	order.Lactobacillales.id.1800	TRUE	40	22.0055
97526750	rs2370083	T	G	-0.08054	0.0180992	8.33e-06	17183	order.Lactobacillales.id.1800	TRUE	40	19.8018
8332350	rs12797734	C	T	0.0571279	0.0127113	7.77e-06	16820	order.Lactobacillales.id.1800	TRUE	40	20.1984
51959855	rs34989881	G	A	0.113479	0.0246452	4.09e-06	12921	order.Lactobacillales.id.1800	TRUE	40	21.2015
33200623	rs11627423	A	C	0.0499263	0.0109744	5.09e-06	17275	order.Lactobacillales.id.1800	TRUE	40	20.6965
184681021	rs111552159	G	C	0.128854	0.0287397	8.31e-06	11312	order.Lactobacillales.id.1800	TRUE	40	20.1017
231723657	rs1595463	A	C	0.0479749	0.0108801	7.44e-06	17276	order.Lactobacillales.id.1800	TRUE	40	19.4428
184371224	rs74663707	T	C	0.0982594	0.0224613	8.4e-06	15695	order.Lactobacillales.id.1800	TRUE	40	19.1373
45826561	rs61884471	A	G	0.124426	0.0248431	1.01e-06	11559	genus.Marvinbryantia.id.2005	TRUE	41	25.0849
12516924	rs2724813	G	A	-0.0840769	0.0167551	6.28e-07	11610	genus.Marvinbryantia.id.2005	TRUE	41	25.1803
58441860	rs1187983	T	C	-0.0935456	0.0193174	2.02e-06	11896	genus.Marvinbryantia.id.2005	TRUE	41	23.4502
132881664	rs2842896	T	C	-0.0649396	0.0131146	7.25e-07	11709	genus.Marvinbryantia.id.2005	TRUE	41	24.5192
5938448	rs11645029	C	G	-0.060618	0.0131551	4.15e-06	11709	genus.Marvinbryantia.id.2005	TRUE	41	21.2331
46255637	rs12963345	C	G	-0.059681	0.0132289	6.6e-06	11709	genus.Marvinbryantia.id.2005	TRUE	41	20.353
166039765	rs2863363	G	A	0.0634861	0.0136323	3.11e-06	11950	genus.Marvinbryantia.id.2005	TRUE	41	21.688
79518683	rs72948274	C	A	-0.126354	0.0272212	3.26e-06	11561	genus.Marvinbryantia.id.2005	TRUE	41	21.5459
4542097	rs146541147	A	G	0.118845	0.0268423	6.86e-06	10778	genus.Marvinbryantia.id.2005	TRUE	41	19.6031
86079090	rs11620597	C	T	0.119479	0.0271688	7.8e-06	11031	genus.Marvinbryantia.id.2005	TRUE	41	19.3395
21577837	rs8006832	T	G	-0.0952415	0.0216699	6.58e-06	11412	genus.Marvinbryantia.id.2005	TRUE	41	19.317
211400180	rs3125832	C	A	0.0679323	0.015012	5.03e-06	11709	genus.Marvinbryantia.id.2005	TRUE	41	20.4774
21023966	rs2825714	G	A	-0.13741	0.0289246	1.72e-06	4734	order.Victivallales.id.2254	TRUE	42	22.5685
25162535	rs17114848	A	G	0.152377	0.0324332	4.06e-06	4734	order.Victivallales.id.2254	TRUE	42	22.0729
61394262	rs77599476	G	A	0.230292	0.0480168	1.86e-06	3722	order.Victivallales.id.2254	TRUE	42	23.0022
146795379	rs11770843	T	C	0.109431	0.0234879	1.91e-06	4705	order.Victivallales.id.2254	TRUE	42	21.7066
11943792	rs72640280	G	A	0.220207	0.0486196	5.18e-06	3816	order.Victivallales.id.2254	TRUE	42	20.5134
111086170	rs62570196	T	C	-0.21635	0.0439866	1.08e-06	3712	order.Victivallales.id.2254	TRUE	42	24.1922
94720245	rs2731834	G	C	0.109438	0.023693	4.24e-06	4733	order.Victivallales.id.2254	TRUE	42	21.3351
20687179	rs2031282	G	A	0.122369	0.0270329	4.38e-06	4734	order.Victivallales.id.2254	TRUE	42	20.4905
101242690	rs1002941	A	G	0.105025	0.0233484	8.15e-06	4734	order.Victivallales.id.2254	TRUE	42	20.2334
6223568	rs73113483	A	T	-0.131217	0.0288713	8.66e-06	4718	order.Victivallales.id.2254	TRUE	42	20.6561
77238810	rs11149971	T	C	0.117605	0.02339	1.04e-06	16255	genus.Blautia.id.1992	TRUE	43	25.2808
16895873	rs12453000	T	C	0.0625335	0.0129987	1.26e-06	17815	genus.Blautia.id.1992	TRUE	43	23.1432
175757311	rs115043014	A	G	-0.206605	0.043992	5.19e-06	4902	genus.Blautia.id.1992	TRUE	43	22.0565
124210039	rs67794373	T	C	0.0601709	0.0123443	1e-06	18158	genus.Blautia.id.1992	TRUE	43	23.7597
68396262	rs117001700	C	T	0.196414	0.0441122	8.84e-06	4965	genus.Blautia.id.1992	TRUE	43	19.8257
1043103	rs72973581	G	A	0.125169	0.0265408	1.74e-06	12764	genus.Blautia.id.1992	TRUE	43	22.2416
13420917	rs4926264	C	T	0.0826207	0.0178239	5.1e-06	18276	genus.Blautia.id.1992	TRUE	43	21.4868
1866537	rs7860714	G	A	-0.0502178	0.0109853	4.09e-06	18162	genus.Blautia.id.1992	TRUE	43	20.8975
87805911	rs682885	G	A	-0.0493376	0.0107359	4.49e-06	18274	genus.Blautia.id.1992	TRUE	43	21.1194
219117743	rs2788271	G	T	-0.0575596	0.0133492	7.16e-06	18276	genus.Blautia.id.1992	TRUE	43	18.5921
78062644	rs113271346	T	C	0.0782682	0.0172116	6.85e-06	17465	genus.Blautia.id.1992	TRUE	43	20.6788
74605806	rs3005511	G	A	0.0501085	0.0110768	6.19e-06	18276	genus.Blautia.id.1992	TRUE	43	20.4643
9298640	rs16892041	C	T	-0.0622605	0.0141804	8.82e-06	18276	genus.Blautia.id.1992	TRUE	43	19.2774
133007480	rs35011108	G	A	0.241546	0.0503803	1.88e-06	3630	order.Actinomycetales.id.420	TRUE	44	22.9868
76394568	rs2889192	T	G	0.0884052	0.0194997	3.97e-06	7711	order.Actinomycetales.id.420	TRUE	44	20.5542
67207371	rs34583783	T	G	0.123688	0.0264254	5.54e-06	7711	order.Actinomycetales.id.420	TRUE	44	21.9084
169224781	rs4073240	A	G	0.074973	0.0164672	5.68e-06	7711	order.Actinomycetales.id.420	TRUE	44	20.7287
29850991	rs58484246	C	T	0.075828	0.0168997	6.67e-06	7711	order.Actinomycetales.id.420	TRUE	44	20.1327
14306949	rs9864379	C	T	-0.160521	0.0292752	4.66e-08	5768	order.Gastranaerophilales.id.1591	TRUE	45	30.0653
80493705	rs11150282	C	T	0.098235	0.0197127	7.36e-07	5864	order.Gastranaerophilales.id.1591	TRUE	45	24.8337
230523039	rs16851659	C	G	-0.0895168	0.0186555	1.27e-06	5875	order.Gastranaerophilales.id.1591	TRUE	45	23.0247
115975389	rs4129395	A	G	0.0904264	0.0185253	1.22e-06	5878	order.Gastranaerophilales.id.1591	TRUE	45	23.8264
122046549	rs1221147	A	T	0.126305	0.0279161	4.86e-06	5759	order.Gastranaerophilales.id.1591	TRUE	45	20.4706
100747683	rs79790072	C	T	0.226103	0.0488017	3.54e-06	4104	order.Gastranaerophilales.id.1591	TRUE	45	21.4655
20010624	rs73074665	T	A	0.164631	0.0356037	3.62e-06	5749	order.Gastranaerophilales.id.1591	TRUE	45	21.3813
24648997	rs113884518	C	T	-0.20591	0.0455376	7.74e-06	4434	order.Gastranaerophilales.id.1591	TRUE	45	20.4463
1008278	rs789069	C	A	-0.10413	0.0234459	6.5e-06	5870	order.Gastranaerophilales.id.1591	TRUE	45	19.725
2937631	rs367480	A	G	-0.0841649	0.0185948	7.52e-06	5878	order.Gastranaerophilales.id.1591	TRUE	45	20.4871
62055753	rs8028558	G	A	0.08346	0.0188504	9.78e-06	5875	order.Gastranaerophilales.id.1591	TRUE	45	19.6027
53906328	rs28678345	C	T	0.213083	0.0471377	8.06e-06	4315	order.Gastranaerophilales.id.1591	TRUE	45	20.4344
136616754	rs182549	T	C	0.11707	0.0126703	5.94e-20	14915	family.Bifidobacteriaceae.id.433	TRUE	46	85.3717
112859829	rs7322849	C	T	0.110676	0.0200996	1.74e-08	14915	family.Bifidobacteriaceae.id.433	TRUE	46	30.3202
169748189	rs76671854	G	C	-0.0892981	0.0183177	1.04e-06	13923	family.Bifidobacteriaceae.id.433	TRUE	46	23.7653
521096	rs4957061	C	T	0.0569873	0.0116907	1.15e-06	14795	family.Bifidobacteriaceae.id.433	TRUE	46	23.7614
20378911	rs10841473	C	G	-0.0613031	0.0128844	2.28e-06	14914	family.Bifidobacteriaceae.id.433	TRUE	46	22.6378
49906864	rs4567981	A	T	0.0577763	0.0117388	8.88e-07	14795	family.Bifidobacteriaceae.id.433	TRUE	46	24.2242
192878532	rs13020688	A	G	0.0584045	0.0122081	1.57e-06	14795	family.Bifidobacteriaceae.id.433	TRUE	46	22.8872
4304187	rs677208	C	G	0.0728589	0.0164821	6e-06	14915	family.Bifidobacteriaceae.id.433	TRUE	46	19.5408
898055	rs12446429	C	T	0.0810099	0.019073	8.53e-06	14008	family.Bifidobacteriaceae.id.433	TRUE	46	18.04
72897722	rs540489	G	T	-0.0632518	0.013817	5.37e-06	14688	family.Bifidobacteriaceae.id.433	TRUE	46	20.9567
14617591	rs857444	T	C	0.0553965	0.0120669	3.82e-06	14914	family.Bifidobacteriaceae.id.433	TRUE	46	21.0752
161211924	rs10857328	A	T	0.0562	0.0126395	7.24e-06	14915	family.Bifidobacteriaceae.id.433	TRUE	46	19.7703
13098051	rs10831953	A	G	0.0537537	0.0123746	9.95e-06	14915	family.Bifidobacteriaceae.id.433	TRUE	46	18.8693
92463303	rs7174549	T	C	0.0551726	0.0124655	6.87e-06	14915	family.Bifidobacteriaceae.id.433	TRUE	46	19.5898
142793467	rs73797465	G	T	-0.0942612	0.0208421	4.85e-06	14795	family.Bifidobacteriaceae.id.433	TRUE	46	20.4542
137603404	rs10496759	C	G	0.0637133	0.0144305	8.8e-06	14914	family.Bifidobacteriaceae.id.433	TRUE	46	19.4938
1517826	rs55888705	G	A	0.053673	0.0120586	8.66e-06	14914	family.Bifidobacteriaceae.id.433	TRUE	46	19.8114
97406220	rs6899771	G	A	-0.0914312	0.0202604	7.28e-06	14150	family.Bifidobacteriaceae.id.433	TRUE	46	20.3655
2571232	rs7249113	A	G	0.0679483	0.0133496	3.72e-07	13534	genus.LachnospiraceaeFCS020group.id.11314	TRUE	47	25.9073
35328576	rs12078956	G	C	0.106101	0.0222904	2.15e-06	13101	genus.LachnospiraceaeFCS020group.id.11314	TRUE	47	22.657
23631307	rs369444	G	C	0.125481	0.0259008	3.15e-06	12465	genus.LachnospiraceaeFCS020group.id.11314	TRUE	47	23.471
53946431	rs72793667	G	A	-0.116881	0.0246589	1.63e-06	12396	genus.LachnospiraceaeFCS020group.id.11314	TRUE	47	22.4667
17865305	rs1363769	C	T	-0.200628	0.0449372	1.58e-06	3555	genus.LachnospiraceaeFCS020group.id.11314	TRUE	47	19.933
121244406	rs10093861	A	G	-0.0568869	0.0121152	3.06e-06	13772	genus.LachnospiraceaeFCS020group.id.11314	TRUE	47	22.0477
40419314	rs9788306	T	C	-0.062804	0.0130744	1.39e-06	13772	genus.LachnospiraceaeFCS020group.id.11314	TRUE	47	23.0743
109403564	rs113859143	C	G	-0.108906	0.0242055	2.55e-06	13238	genus.LachnospiraceaeFCS020group.id.11314	TRUE	47	20.2432
118425334	rs9919338	C	G	-0.0553339	0.0120621	4.91e-06	13768	genus.LachnospiraceaeFCS020group.id.11314	TRUE	47	21.0443
3248876	rs35035870	C	T	-0.190615	0.0414403	2.62e-06	5642	genus.LachnospiraceaeFCS020group.id.11314	TRUE	47	21.1578
165996415	rs2862811	C	T	0.0564927	0.0121736	3.92e-06	13772	genus.LachnospiraceaeFCS020group.id.11314	TRUE	47	21.5351
44346094	rs1254846	A	G	0.105963	0.0232501	5.6e-06	13172	genus.LachnospiraceaeFCS020group.id.11314	TRUE	47	20.7709
71966268	rs4452603	G	T	0.0604208	0.0135965	8.98e-06	13487	genus.LachnospiraceaeFCS020group.id.11314	TRUE	47	19.748
166588085	rs2322265	T	C	-0.0666305	0.0141577	5.21e-06	13772	genus.LachnospiraceaeFCS020group.id.11314	TRUE	47	22.1495
65563647	rs3999074	T	G	-0.0550587	0.0121847	6.55e-06	13772	genus.LachnospiraceaeFCS020group.id.11314	TRUE	47	20.4185
165786478	rs9308097	G	A	0.055381	0.0123659	7.47e-06	13542	genus.LachnospiraceaeFCS020group.id.11314	TRUE	47	20.0571
153453410	rs56221232	C	T	0.0828027	0.0167401	7.62e-07	17133	genus.Butyricicoccus.id.2055	TRUE	48	24.4667
7460153	rs2017189	T	G	-0.0506956	0.011024	3.87e-06	17133	genus.Butyricicoccus.id.2055	TRUE	48	21.1476
100213990	rs7322368	C	T	0.0815733	0.0183167	5.52e-06	17134	genus.Butyricicoccus.id.2055	TRUE	48	19.8337
22899113	rs75238760	A	T	0.0619423	0.0139942	6.8e-06	17022	genus.Butyricicoccus.id.2055	TRUE	48	19.592
27018240	rs12585793	C	T	-0.262206	0.0564729	5.79e-06	3135	genus.Butyricicoccus.id.2055	TRUE	48	21.5579
157688150	rs62478070	G	T	0.224039	0.0494959	5.94e-06	4007	genus.Butyricicoccus.id.2055	TRUE	48	20.4885
126908208	rs4962426	T	G	0.0614216	0.0135979	7.38e-06	16889	genus.Butyricicoccus.id.2055	TRUE	48	20.4032
191304149	rs10084203	G	A	0.0549699	0.0123563	8.59e-06	17135	genus.Butyricicoccus.id.2055	TRUE	48	19.7913
67379595	rs12034718	G	A	0.0701199	0.0158214	9.58e-06	16237	genus.Butyricicoccus.id.2055	TRUE	48	19.6424
76559184	rs9929145	A	G	-0.125721	0.0245233	2.84e-07	15866	family.Lachnospiraceae.id.1987	TRUE	49	26.282
161957425	rs11755180	G	C	-0.049227	0.0104894	2.69e-06	18333	family.Lachnospiraceae.id.1987	TRUE	49	22.0245
100113683	rs35524804	C	T	-0.0607481	0.0125216	2.45e-06	17859	family.Lachnospiraceae.id.1987	TRUE	49	23.5368
130436459	rs11979110	C	T	-0.0500924	0.0105069	1.82e-06	18339	family.Lachnospiraceae.id.1987	TRUE	49	22.7299
133791605	rs79086868	C	T	0.0776723	0.0164472	3.01e-06	17522	family.Lachnospiraceae.id.1987	TRUE	49	22.3022
80469064	rs112040820	G	A	0.0549584	0.0117086	2.42e-06	17512	family.Lachnospiraceae.id.1987	TRUE	49	22.0323
10245354	rs2159863	G	A	-0.0585831	0.0128742	3.7e-06	18340	family.Lachnospiraceae.id.1987	TRUE	49	20.7063
72179847	rs11139361	C	T	0.0494463	0.0110503	4.26e-06	18333	family.Lachnospiraceae.id.1987	TRUE	49	20.0224
36876868	rs1205443	G	A	0.0501415	0.0112157	7.29e-06	17779	family.Lachnospiraceae.id.1987	TRUE	49	19.9867
29408858	rs7359994	C	T	-0.0503142	0.0112482	5.36e-06	18340	family.Lachnospiraceae.id.1987	TRUE	49	20.0086
46664437	rs146660815	C	T	-0.215114	0.0476778	6.53e-06	4112	family.Lachnospiraceae.id.1987	TRUE	49	20.3566
186906801	rs959845	T	C	-0.0493666	0.0107801	5.17e-06	17859	family.Lachnospiraceae.id.1987	TRUE	49	20.971
13425799	rs10402491	T	C	0.0661701	0.014851	7.58e-06	18334	family.Lachnospiraceae.id.1987	TRUE	49	19.8525
232469722	rs13005175	G	A	0.0993483	0.0218395	8.37e-06	16893	family.Lachnospiraceae.id.1987	TRUE	49	20.6936
32348593	rs2910921	C	T	0.160302	0.035832	8.42e-06	6549	family.Lachnospiraceae.id.1987	TRUE	49	20.0141
214031969	rs12760724	C	A	-0.0484566	0.0107934	7.27e-06	18340	family.Lachnospiraceae.id.1987	TRUE	49	20.1553
103392503	rs3127230	T	C	-0.0503537	0.0112201	6.2e-06	18340	family.Lachnospiraceae.id.1987	TRUE	49	20.1406
38004672	rs11841382	T	G	-0.0718128	0.017462	9.58e-06	18340	family.Lachnospiraceae.id.1987	TRUE	49	16.9129
105073676	rs1416041	C	A	-0.182339	0.0339898	7.04e-08	3632	genus.RuminococcaceaeUCG011.id.11368	TRUE	51	28.7781
179370499	rs12724320	T	C	-0.120881	0.0249229	1.52e-06	3632	genus.RuminococcaceaeUCG011.id.11368	TRUE	51	23.5243
29634919	rs79113084	T	C	-0.152166	0.0317519	2.06e-06	3610	genus.RuminococcaceaeUCG011.id.11368	TRUE	51	22.9664
219901055	rs9729514	G	A	0.184934	0.0394616	2.37e-06	3632	genus.RuminococcaceaeUCG011.id.11368	TRUE	51	21.9625
111763988	rs2729556	T	C	-0.109097	0.0233699	3.19e-06	3632	genus.RuminococcaceaeUCG011.id.11368	TRUE	51	21.7928
11222521	rs10274562	T	C	0.110917	0.0244556	6.5e-06	3632	genus.RuminococcaceaeUCG011.id.11368	TRUE	51	20.5704
76205107	rs4490371	C	T	-0.111816	0.0248963	7.75e-06	3610	genus.RuminococcaceaeUCG011.id.11368	TRUE	51	20.1717
185469491	rs12636310	A	G	0.132725	0.0282037	2.81e-06	3632	genus.RuminococcaceaeUCG011.id.11368	TRUE	51	22.1461
58063881	rs503751	G	C	0.0618294	0.0118887	2.08e-07	14218	genus.Odoribacter.id.952	TRUE	53	27.0474
67655943	rs77779484	A	G	-0.133489	0.0268526	6.56e-07	11935	genus.Odoribacter.id.952	TRUE	53	24.7127
49523088	rs10423795	T	C	0.0550695	0.0121164	6.58e-06	14135	genus.Odoribacter.id.952	TRUE	53	20.6573
11907559	rs6856150	A	G	0.0881922	0.0194146	6.06e-06	14597	genus.Odoribacter.id.952	TRUE	53	20.6349
1266824	rs10093869	G	A	-0.0577795	0.0125389	3.67e-06	14218	genus.Odoribacter.id.952	TRUE	53	21.2337
46763962	rs4793970	G	A	-0.0576329	0.0129154	6.03e-06	14687	genus.Odoribacter.id.952	TRUE	53	19.9125
69677480	rs74553962	G	T	0.121449	0.0264106	9.49e-06	11803	genus.Odoribacter.id.952	TRUE	53	21.1461
70944224	rs28417404	G	A	-0.0726896	0.0161372	3.68e-06	14698	genus.Odoribacter.id.952	TRUE	53	20.2903
6848360	rs16918425	T	A	0.0999781	0.0223785	8.85e-06	13689	genus.Odoribacter.id.952	TRUE	53	19.9595
60474379	rs430270	C	A	0.139155	0.0297055	2.87e-06	3318	genus.Prevotella7.id.11182	TRUE	54	21.9444
12101762	rs57404562	A	C	0.155486	0.0316057	6.22e-07	3487	genus.Prevotella7.id.11182	TRUE	54	24.2022
71442664	rs9959718	A	G	0.133012	0.0275361	1.9e-06	3489	genus.Prevotella7.id.11182	TRUE	54	23.3333
24613952	rs9608249	G	A	-0.158213	0.0336317	2.07e-06	3482	genus.Prevotella7.id.11182	TRUE	54	22.1304
242066314	rs2240542	T	C	0.12085	0.0261776	4.84e-06	3489	genus.Prevotella7.id.11182	TRUE	54	21.3124
133000320	rs2918132	T	C	-0.114648	0.0254916	6.42e-06	3318	genus.Prevotella7.id.11182	TRUE	54	20.2275
19943115	rs16937247	C	G	0.146098	0.0351529	9.64e-06	3486	genus.Prevotella7.id.11182	TRUE	54	17.2729
47237609	rs118038478	G	A	0.205676	0.0468917	7.85e-06	3295	genus.Prevotella7.id.11182	TRUE	54	19.2386
3343802	rs12124567	G	A	-0.121281	0.0275017	9.49e-06	3283	genus.Prevotella7.id.11182	TRUE	54	19.4477
91019654	rs12195431	C	T	0.196528	0.0442322	8.73e-06	3489	genus.Prevotella7.id.11182	TRUE	54	19.7411
29736216	rs9426434	C	T	-0.123657	0.0278514	9.72e-06	3318	genus.Prevotella7.id.11182	TRUE	54	19.7126
39821773	rs79263163	C	A	-0.143982	0.031501	7.51e-06	3489	genus.Prevotella7.id.11182	TRUE	54	20.8914
13124513	rs11258178	G	A	0.0660742	0.0134139	6.98e-07	11766	genus.Intestinimonas.id.2062	TRUE	55	24.2636
94364293	rs12226153	G	A	-0.151142	0.0306922	5.12e-07	9023	genus.Intestinimonas.id.2062	TRUE	55	24.2502
58818770	rs4784055	C	T	-0.175324	0.038599	8.72e-07	3193	genus.Intestinimonas.id.2062	TRUE	55	20.6315
6514088	rs716604	G	A	0.0818068	0.0165992	8.57e-07	12090	genus.Intestinimonas.id.2062	TRUE	55	24.2886
85327902	rs2930225	T	G	0.0729524	0.0152948	1.35e-06	12003	genus.Intestinimonas.id.2062	TRUE	55	22.7504
10611142	rs62240188	A	G	0.130074	0.0267179	2.2e-06	10252	genus.Intestinimonas.id.2062	TRUE	55	23.7014
17209391	rs2731794	T	C	0.120632	0.0257529	1.92e-06	11079	genus.Intestinimonas.id.2062	TRUE	55	21.9418
93819735	rs7170984	C	T	-0.0658116	0.0140767	2.98e-06	12090	genus.Intestinimonas.id.2062	TRUE	55	21.8575
66890843	rs10262702	C	T	0.0918017	0.0194885	2.06e-06	11766	genus.Intestinimonas.id.2062	TRUE	55	22.1894
43767569	rs12566247	A	T	0.0637084	0.0135355	2.19e-06	12076	genus.Intestinimonas.id.2062	TRUE	55	22.1535
22007303	rs1859797	A	G	0.060368	0.0131793	4.12e-06	11766	genus.Intestinimonas.id.2062	TRUE	55	20.9812
3763540	rs17067892	T	C	0.107194	0.0250013	6.38e-06	11544	genus.Intestinimonas.id.2062	TRUE	55	18.3828
140898088	rs72982915	T	C	0.183158	0.0402743	4.91e-06	5591	genus.Intestinimonas.id.2062	TRUE	55	20.6822
114608814	rs994794	C	G	-0.141905	0.0315074	7.31e-06	9250	genus.Intestinimonas.id.2062	TRUE	55	20.2848
6218922	rs4113676	C	A	-0.218507	0.0490152	7.42e-06	3170	genus.Intestinimonas.id.2062	TRUE	55	19.8733
17187502	rs9823439	C	T	-0.0581947	0.0131455	9.86e-06	11766	genus.Intestinimonas.id.2062	TRUE	55	19.5982
155737906	rs62427239	A	C	0.162658	0.0367647	9.41e-06	6385	genus.Intestinimonas.id.2062	TRUE	55	19.5744
150620956	rs2276760	G	A	-0.0685233	0.0152546	7.84e-06	12081	genus.Intestinimonas.id.2062	TRUE	55	20.178
67200802	rs6934519	T	C	0.0692373	0.0151154	8.57e-06	12089	genus.Intestinimonas.id.2062	TRUE	55	20.9818
23343542	rs1000888	G	C	-0.0585038	0.013219	9.71e-06	12090	genus.Intestinimonas.id.2062	TRUE	55	19.5871
57672335	rs78143293	G	A	-0.0848521	0.0170415	1.2e-06	13572	order.Enterobacteriales.id.3468	TRUE	56	24.7918
2563450	rs111229068	T	A	0.110561	0.0241719	3.65e-06	12350	order.Enterobacteriales.id.3468	TRUE	56	20.921
55340092	rs62210023	G	A	0.0606754	0.0130125	3.13e-06	13515	order.Enterobacteriales.id.3468	TRUE	56	21.7422
55145547	rs504442	G	T	0.084159	0.0189479	5.17e-06	13578	order.Enterobacteriales.id.3468	TRUE	56	19.7279
4015933	rs80319214	G	C	0.0990404	0.0215877	6.95e-06	12641	order.Enterobacteriales.id.3468	TRUE	56	21.048
22379097	rs11026530	C	T	0.0822408	0.0186379	9.43e-06	13485	order.Enterobacteriales.id.3468	TRUE	56	19.4706
42133542	rs2374342	A	C	0.0582927	0.0126195	4.52e-06	13577	order.Enterobacteriales.id.3468	TRUE	56	21.3376
110840418	rs79757635	A	C	0.0758597	0.0171286	9.32e-06	13419	order.Enterobacteriales.id.3468	TRUE	56	19.6146
54327745	rs35673018	A	G	0.0899642	0.0202934	7.63e-06	13326	order.Enterobacteriales.id.3468	TRUE	56	19.653
27718039	rs61973590	G	C	-0.0605392	0.0133696	8.54e-06	13570	order.Enterobacteriales.id.3468	TRUE	56	20.5039
13521040	rs4792380	T	A	0.115598	0.0257683	9.49e-06	12763	order.Enterobacteriales.id.3468	TRUE	56	20.1246
28684912	rs74887130	G	C	-0.192166	0.0358817	1.16e-07	3218	order.Bacillales.id.1674	TRUE	57	28.6818
49423832	rs4617108	G	A	0.248861	0.0525929	1.98e-06	3018	order.Bacillales.id.1674	TRUE	57	22.3903
69332975	rs62640857	G	A	0.148238	0.0326455	4.49e-06	3235	order.Bacillales.id.1674	TRUE	57	20.6191
5826474	rs1287018	A	G	0.141125	0.0319309	9.87e-06	3207	order.Bacillales.id.1674	TRUE	57	19.5338
14970441	rs10410917	C	T	0.11471	0.0250025	5.57e-06	3239	order.Bacillales.id.1674	TRUE	57	21.0493
127766709	rs74420793	G	A	-0.164413	0.0353763	3.07e-06	3077	order.Bacillales.id.1674	TRUE	57	21.5997
38085711	rs11034576	G	A	0.205765	0.0453311	8.86e-06	3076	order.Bacillales.id.1674	TRUE	57	20.6039
117496144	rs10233278	C	T	-0.116319	0.0248527	3.51e-06	3239	order.Bacillales.id.1674	TRUE	57	21.9054
61827534	rs11207728	A	G	-0.14455	0.0316912	5.73e-06	3239	order.Bacillales.id.1674	TRUE	57	20.8047
49001226	rs11844714	G	A	-0.143245	0.0320272	5.06e-06	3239	order.Bacillales.id.1674	TRUE	57	20.0043
78856074	rs12522021	A	T	0.174339	0.0400515	7.6e-06	3235	order.Bacillales.id.1674	TRUE	57	18.9474
38058413	rs6563550	C	T	0.0877135	0.0176745	2.35e-07	16566	genus.Anaerotruncus.id.2054	TRUE	58	24.6286
30607199	rs8005030	T	C	0.0554447	0.0117854	2.28e-06	16548	genus.Anaerotruncus.id.2054	TRUE	58	22.1324
12200752	rs4669806	T	G	0.0576389	0.0122994	2.42e-06	16566	genus.Anaerotruncus.id.2054	TRUE	58	21.9616
30418008	rs10150232	G	A	0.0567088	0.0124877	6.68e-06	16117	genus.Anaerotruncus.id.2054	TRUE	58	20.6222
78630894	rs1272208	T	G	-0.0611743	0.0129831	4.28e-06	16117	genus.Anaerotruncus.id.2054	TRUE	58	22.2015
74713100	rs12056802	G	C	0.0774194	0.0177178	6.13e-06	16010	genus.Anaerotruncus.id.2054	TRUE	58	19.0933
89040226	rs11018566	G	A	-0.156465	0.0366032	6.14e-06	6278	genus.Anaerotruncus.id.2054	TRUE	58	18.2724
172808992	rs7675045	T	A	-0.0497815	0.0110573	6.92e-06	16566	genus.Anaerotruncus.id.2054	TRUE	58	20.2691
150855371	rs1431492	T	C	-0.0654996	0.0146188	7.36e-06	16560	genus.Anaerotruncus.id.2054	TRUE	58	20.0749
165015261	rs9347879	C	T	0.050618	0.011049	4.22e-06	16566	genus.Anaerotruncus.id.2054	TRUE	58	20.9877
211663702	rs17734739	C	T	0.0660052	0.014908	7.43e-06	15927	genus.Anaerotruncus.id.2054	TRUE	58	19.6027
33459867	rs6494922	G	A	0.0903106	0.0202257	6.62e-06	16067	genus.Anaerotruncus.id.2054	TRUE	58	19.9376
76523655	rs34449434	C	A	-0.0497004	0.0113402	9.85e-06	16117	genus.Anaerotruncus.id.2054	TRUE	58	19.2078
77502546	rs7155595	A	C	0.0539336	0.0118903	7.55e-06	16553	genus.Anaerotruncus.id.2054	TRUE	58	20.5747
88163243	rs115414803	C	A	-0.144356	0.0317524	6.83e-06	9273	genus.Anaerotruncus.id.2054	TRUE	58	20.6688
54908652	rs2704155	A	T	-0.106235	0.0234815	5.42e-06	12419	genus.Anaerotruncus.id.2054	TRUE	58	20.4683
231678413	rs3792064	A	G	0.0897349	0.0182532	6.75e-07	17812	phylum.Firmicutes.id.1672	TRUE	59	24.1682
11780026	rs2009919	C	T	0.0536457	0.0106294	4.95e-07	17859	phylum.Firmicutes.id.1672	TRUE	59	25.4712
40703251	rs112334273	A	G	0.0627459	0.0127415	9.26e-07	18217	phylum.Firmicutes.id.1672	TRUE	59	24.2509
116724915	rs13421739	G	C	0.0943944	0.0179641	1.95e-06	18340	phylum.Firmicutes.id.1672	TRUE	59	27.6108
97374875	rs7975768	G	C	0.0512732	0.0109226	2.82e-06	17859	phylum.Firmicutes.id.1672	TRUE	59	22.0357
171672038	rs2332027	A	G	-0.0482656	0.0104823	4.05e-06	18340	phylum.Firmicutes.id.1672	TRUE	59	21.2013
52494072	rs2273429	G	A	-0.0702112	0.0153063	9.26e-06	18337	phylum.Firmicutes.id.1672	TRUE	59	21.0413
22899585	rs7247191	C	T	-0.0713033	0.0157424	4.73e-06	18340	phylum.Firmicutes.id.1672	TRUE	59	20.5153
13841631	rs72771021	T	C	-0.141357	0.0308303	5.12e-06	9068	phylum.Firmicutes.id.1672	TRUE	59	21.0221
54087963	rs3852931	T	C	-0.0482086	0.0105	4.53e-06	18260	phylum.Firmicutes.id.1672	TRUE	59	21.0801
98020298	rs2547978	G	A	0.0465802	0.0105075	8.57e-06	18338	phylum.Firmicutes.id.1672	TRUE	59	19.652
39136170	rs36111799	T	C	-0.0480708	0.0105429	5.17e-06	18226	phylum.Firmicutes.id.1672	TRUE	59	20.7892
116840801	rs12554342	C	G	-0.0525703	0.0116908	6.81e-06	18332	phylum.Firmicutes.id.1672	TRUE	59	20.2206
35770550	rs72738886	C	T	0.0864609	0.0190398	7.68e-06	16934	phylum.Firmicutes.id.1672	TRUE	59	20.6213
15054765	rs4750583	G	A	0.0616007	0.0137936	5.79e-06	16934	phylum.Firmicutes.id.1672	TRUE	59	19.9442
152131744	rs6815608	C	T	0.0935765	0.0210869	7.24e-06	16731	phylum.Firmicutes.id.1672	TRUE	59	19.6929
29328305	rs8085381	A	G	0.0647291	0.0146219	8.67e-06	18339	phylum.Firmicutes.id.1672	TRUE	59	19.597
2801371	rs56199908	C	T	-0.186194	0.041051	8.67e-06	5618	phylum.Firmicutes.id.1672	TRUE	59	20.5724
80141964	rs7573799	G	C	-0.0698446	0.0153935	8.05e-06	17859	phylum.Firmicutes.id.1672	TRUE	59	20.587
161507301	rs6814436	C	T	0.0680205	0.0150844	6.8e-06	18336	phylum.Firmicutes.id.1672	TRUE	59	20.3341
38803551	rs62504403	T	C	0.0681159	0.0127883	1.12e-07	16981	class.Erysipelotrichia.id.2147	TRUE	60	28.3706
5830507	rs7234058	C	T	-0.0945759	0.0194091	9.12e-07	16874	class.Erysipelotrichia.id.2147	TRUE	60	23.7438
40385457	rs17530232	G	A	0.10305	0.0224648	2.79e-06	16622	class.Erysipelotrichia.id.2147	TRUE	60	21.0423
195793712	rs2300774	A	G	0.0524152	0.0106784	8.95e-07	18216	class.Erysipelotrichia.id.2147	TRUE	60	24.0937
70327224	rs35161940	C	T	-0.0806041	0.0167641	1.85e-06	18213	class.Erysipelotrichia.id.2147	TRUE	60	23.1182
133897233	rs10781552	T	C	-0.0552212	0.0116074	2.33e-06	17789	class.Erysipelotrichia.id.2147	TRUE	60	22.6329
56156504	rs8003149	T	C	0.0538798	0.0116888	4.08e-06	18213	class.Erysipelotrichia.id.2147	TRUE	60	21.2477
48997206	rs4078432	T	C	-0.0608929	0.0133764	4.23e-06	17789	class.Erysipelotrichia.id.2147	TRUE	60	20.7232
3002546	rs1074800	G	A	0.0492438	0.010887	6.15e-06	17789	class.Erysipelotrichia.id.2147	TRUE	60	20.459
80357610	rs56970041	G	T	0.0724144	0.0164471	5.4e-06	18217	class.Erysipelotrichia.id.2147	TRUE	60	19.3854
2954952	rs7826267	G	T	-0.0839071	0.0199131	9.28e-06	17586	class.Erysipelotrichia.id.2147	TRUE	60	17.755
64139196	rs1884466	T	C	-0.0475363	0.0106939	9.53e-06	18205	class.Erysipelotrichia.id.2147	TRUE	60	19.7598
97457427	rs290833	G	T	-0.0497374	0.0111376	8.03e-06	17789	class.Erysipelotrichia.id.2147	TRUE	60	19.9425
125440268	rs10202904	G	T	-0.121754	0.0235357	3.01e-07	3695	order.Methanobacteriales.id.120	TRUE	61	26.7615
41956181	rs73457410	G	A	0.21534	0.0436695	1.41e-06	3498	order.Methanobacteriales.id.120	TRUE	61	24.316
15053083	rs6776814	C	T	-0.199566	0.0411825	1.63e-06	3385	order.Methanobacteriales.id.120	TRUE	61	23.4827
104418307	rs894996	A	C	0.216999	0.0449076	1.88e-06	3582	order.Methanobacteriales.id.120	TRUE	61	23.3495
21338861	rs75208022	T	C	-0.227245	0.048763	5.92e-06	3203	order.Methanobacteriales.id.120	TRUE	61	21.7173
43701132	rs12825290	G	C	-0.216781	0.0493496	6.08e-06	3144	order.Methanobacteriales.id.120	TRUE	61	19.2963
178160975	rs56131665	A	G	0.178661	0.039298	6.18e-06	3572	order.Methanobacteriales.id.120	TRUE	61	20.669
89349287	rs11018665	T	A	0.111465	0.0250516	6.52e-06	3698	order.Methanobacteriales.id.120	TRUE	61	19.7975
2086167	rs4257531	A	G	0.164498	0.0364959	7.44e-06	3162	order.Methanobacteriales.id.120	TRUE	61	20.3158
28827760	rs6508769	C	T	0.153519	0.0344519	8.23e-06	3319	order.Methanobacteriales.id.120	TRUE	61	19.8564
10773932	rs73068003	T	G	-0.15814	0.0351803	8.45e-06	3692	order.Methanobacteriales.id.120	TRUE	61	20.2063
46439321	rs10424197	A	G	-0.111274	0.0247517	9.28e-06	3698	order.Methanobacteriales.id.120	TRUE	61	20.2106
31136897	rs2267739	C	G	0.115505	0.0237628	1.42e-06	11853	genus.Escherichia.Shigella.id.3504	TRUE	62	23.6271
134774845	rs1154904	G	A	-0.0613376	0.0130644	3.04e-06	12002	genus.Escherichia.Shigella.id.3504	TRUE	62	22.0431
39324484	rs73208162	G	A	-0.119296	0.024839	2.19e-06	11073	genus.Escherichia.Shigella.id.3504	TRUE	62	23.0665
140678199	rs113513883	G	A	0.172283	0.038041	5.28e-06	6280	genus.Escherichia.Shigella.id.3504	TRUE	62	20.5108
14173290	rs7502686	C	G	-0.136384	0.0302576	5.9e-06	9990	genus.Escherichia.Shigella.id.3504	TRUE	62	20.3168
236515155	rs57024273	C	T	0.0626172	0.0139919	9.7e-06	11853	genus.Escherichia.Shigella.id.3504	TRUE	62	20.028
23253392	rs113127095	G	A	0.151009	0.0323434	3.33e-06	8433	genus.Escherichia.Shigella.id.3504	TRUE	62	21.799
69394914	rs117092367	T	A	0.117362	0.0264533	9.65e-06	10304	genus.Escherichia.Shigella.id.3504	TRUE	62	19.6831
3750623	rs112767262	C	T	0.0732963	0.0163589	8.21e-06	11771	genus.Escherichia.Shigella.id.3504	TRUE	62	20.0751
3173016	rs11706043	A	T	0.075657	0.0164155	5.87e-06	12001	genus.Escherichia.Shigella.id.3504	TRUE	62	21.2417
136179347	rs592299	C	T	-0.0592004	0.0129486	4.77e-06	11995	genus.Escherichia.Shigella.id.3504	TRUE	62	20.9026
128054100	rs4731451	A	G	-0.0609885	0.0135157	7.47e-06	12001	genus.Escherichia.Shigella.id.3504	TRUE	62	20.3619
77711641	rs35555519	G	C	0.101976	0.0222883	4.92e-06	12002	genus.Escherichia.Shigella.id.3504	TRUE	62	20.9335
79863544	rs118526	A	C	-0.0594401	0.013598	8e-06	11853	genus.Escherichia.Shigella.id.3504	TRUE	62	19.1077
48961903	rs2798105	G	A	-0.100851	0.0222045	8.25e-06	11296	genus.Escherichia.Shigella.id.3504	TRUE	62	20.6289
34076956	rs999354	A	T	0.0580248	0.0117185	7.01e-07	16324	genus.ChristensenellaceaeR.7group.id.11283	TRUE	63	24.5178
126448374	rs78521377	T	C	0.124992	0.0274797	5.61e-06	12605	genus.ChristensenellaceaeR.7group.id.11283	TRUE	63	20.689
118096925	rs62467127	T	C	0.114108	0.0251983	3.25e-06	12719	genus.ChristensenellaceaeR.7group.id.11283	TRUE	63	20.5066
67555560	rs17081797	G	A	-0.0904325	0.0204253	3.34e-06	16324	genus.ChristensenellaceaeR.7group.id.11283	TRUE	63	19.6025
49279227	rs62132810	G	A	-0.0828853	0.0179623	5.67e-06	15066	genus.ChristensenellaceaeR.7group.id.11283	TRUE	63	21.2928
35883736	rs60954665	G	T	0.049815	0.0110787	7.13e-06	16324	genus.ChristensenellaceaeR.7group.id.11283	TRUE	63	20.2181
156131004	rs10461257	G	A	-0.0551969	0.0122069	6.51e-06	15987	genus.ChristensenellaceaeR.7group.id.11283	TRUE	63	20.4464
29352420	rs79150079	A	C	0.121547	0.0270977	9.42e-06	11994	genus.ChristensenellaceaeR.7group.id.11283	TRUE	63	20.1196
230943099	rs62190261	C	A	0.0958394	0.0214723	8.74e-06	15274	genus.ChristensenellaceaeR.7group.id.11283	TRUE	63	19.922
83043376	rs892686	G	A	0.0514099	0.011136	3.97e-06	16325	genus.ChristensenellaceaeR.7group.id.11283	TRUE	63	21.3126
1779609	rs73952017	T	C	-0.0862164	0.0194354	8.46e-06	15274	genus.ChristensenellaceaeR.7group.id.11283	TRUE	63	19.6786
240118443	rs12404911	T	C	0.140717	0.0304142	2.8e-06	3239	genus.Catenibacterium.id.2153	TRUE	64	21.4063
122282768	rs77285108	A	G	-0.161826	0.0353447	3.63e-06	3210	genus.Catenibacterium.id.2153	TRUE	64	20.9628
57364320	rs73128290	G	A	0.129726	0.0284563	4.29e-06	3239	genus.Catenibacterium.id.2153	TRUE	64	20.7826
159485742	rs212393	A	G	-0.135254	0.0286209	3.62e-06	3239	genus.Catenibacterium.id.2153	TRUE	64	22.3323
105089665	rs7742829	T	C	0.11411	0.0251099	5.61e-06	3239	genus.Catenibacterium.id.2153	TRUE	64	20.6518
125628540	rs28568391	G	A	-0.0583911	0.0118741	6.42e-07	14544	genus.ErysipelotrichaceaeUCG003.id.11384	TRUE	65	24.1822
91660344	rs11994308	T	C	0.115417	0.0242503	1.33e-06	13558	genus.ErysipelotrichaceaeUCG003.id.11384	TRUE	65	22.6522
86522244	rs76502207	C	T	0.144844	0.0289929	6.41e-07	10740	genus.ErysipelotrichaceaeUCG003.id.11384	TRUE	65	24.9583
46614602	rs10164067	G	T	-0.10326	0.0212405	1.13e-06	14427	genus.ErysipelotrichaceaeUCG003.id.11384	TRUE	65	23.6339
4076830	rs8053479	G	A	-0.0838212	0.0186509	5.83e-06	13813	genus.ErysipelotrichaceaeUCG003.id.11384	TRUE	65	20.198
33684926	rs17798136	A	G	0.158818	0.0347674	3.24e-06	7421	genus.ErysipelotrichaceaeUCG003.id.11384	TRUE	65	20.8666
43034126	rs59104037	G	A	-0.0951263	0.0204742	4.48e-06	14848	genus.ErysipelotrichaceaeUCG003.id.11384	TRUE	65	21.5867
57828980	rs11666127	G	A	-0.0719187	0.0161371	7.9e-06	13813	genus.ErysipelotrichaceaeUCG003.id.11384	TRUE	65	19.8626
24220160	rs62403464	C	T	-0.0731743	0.0156516	3.44e-06	14899	genus.ErysipelotrichaceaeUCG003.id.11384	TRUE	65	21.8576
113256737	rs59068084	G	T	0.0564772	0.0120224	3.12e-06	14544	genus.ErysipelotrichaceaeUCG003.id.11384	TRUE	65	22.0681
20554814	rs73074432	T	C	0.072154	0.0164378	9.99e-06	14217	genus.ErysipelotrichaceaeUCG003.id.11384	TRUE	65	19.2679
7765096	rs4758231	T	G	-0.0551754	0.0122047	6.55e-06	14890	genus.ErysipelotrichaceaeUCG003.id.11384	TRUE	65	20.438
80167277	rs74988980	A	G	-0.133141	0.0348574	8.64e-06	5944	genus.ErysipelotrichaceaeUCG003.id.11384	TRUE	65	14.5893
175403951	rs75949021	C	T	-0.169667	0.0374238	3.58e-06	6721	genus.ErysipelotrichaceaeUCG003.id.11384	TRUE	65	20.5541
32345671	rs6875357	T	C	0.165673	0.0353831	6.7e-06	7034	genus.ErysipelotrichaceaeUCG003.id.11384	TRUE	65	21.9237
47935928	rs79396538	G	C	0.0848148	0.0191146	8.63e-06	13750	genus.ErysipelotrichaceaeUCG003.id.11384	TRUE	65	19.6884
873148	rs12251396	G	A	-0.0705399	0.0158766	9.52e-06	14211	genus.ErysipelotrichaceaeUCG003.id.11384	TRUE	65	19.7404
3556826	rs9852893	G	C	0.0657834	0.0129056	3.88e-07	14184	genus.FamilyXIIIAD3011group.id.11293	TRUE	66	25.9821
4618639	rs62200412	T	C	-0.0800851	0.0163834	5.8e-07	13661	genus.FamilyXIIIAD3011group.id.11293	TRUE	66	23.8943
240694163	rs16840310	G	A	-0.0608052	0.0122149	6.75e-07	14201	genus.FamilyXIIIAD3011group.id.11293	TRUE	66	24.78
192019835	rs72730932	A	C	-0.0899559	0.0177107	6.89e-07	13102	genus.FamilyXIIIAD3011group.id.11293	TRUE	66	25.7982
58683697	rs16940167	T	C	0.0732552	0.0159898	3.91e-06	14201	genus.FamilyXIIIAD3011group.id.11293	TRUE	66	20.9889
28603985	rs17156849	A	G	-0.112891	0.0245292	4.19e-06	13352	genus.FamilyXIIIAD3011group.id.11293	TRUE	66	21.1812
16006242	rs62029761	G	A	0.128753	0.0276002	3.89e-06	9655	genus.FamilyXIIIAD3011group.id.11293	TRUE	66	21.7616
38917830	rs11736617	A	G	-0.0759493	0.0172101	9.02e-06	13778	genus.FamilyXIIIAD3011group.id.11293	TRUE	66	19.4752
18127597	rs12812672	C	T	-0.096065	0.020828	2.56e-06	13565	genus.FamilyXIIIAD3011group.id.11293	TRUE	66	21.2733
32695336	rs9276029	G	A	-0.0811384	0.0185669	8.93e-06	13566	genus.FamilyXIIIAD3011group.id.11293	TRUE	66	19.0975
40047706	rs12911842	T	A	-0.0811976	0.0183335	6.91e-06	14125	genus.FamilyXIIIAD3011group.id.11293	TRUE	66	19.6153
14159925	rs149302	C	T	-0.0645635	0.0143225	7.48e-06	14192	genus.FamilyXIIIAD3011group.id.11293	TRUE	66	20.3206
29811865	rs9837139	G	A	0.10752	0.0240482	8.71e-06	13527	genus.FamilyXIIIAD3011group.id.11293	TRUE	66	19.9901
136678954	rs739451	T	C	0.0649589	0.0147534	7.88e-06	14197	genus.FamilyXIIIAD3011group.id.11293	TRUE	66	19.3862
74195551	rs11126423	T	C	0.0904399	0.0196301	5.91e-06	13735	genus.FamilyXIIIAD3011group.id.11293	TRUE	66	21.2263
10593224	rs6795673	T	C	0.0538565	0.0105251	3.38e-07	18301	genus.Bacteroides.id.918	TRUE	67	26.1832
29143451	rs28757219	A	T	0.0818398	0.0170319	1.29e-06	14833	genus.Bacteroides.id.918	TRUE	67	23.089
24910476	rs9507307	T	C	0.0604456	0.0129128	2.13e-06	18184	genus.Bacteroides.id.918	TRUE	67	21.9124
58605432	rs66474973	T	G	0.0812515	0.0164479	6.81e-07	17405	genus.Bacteroides.id.918	TRUE	67	24.4029
10644351	rs11585893	G	A	-0.0740746	0.0147633	1.8e-06	17821	genus.Bacteroides.id.918	TRUE	67	25.175
112855426	rs495004	G	C	-0.0607475	0.0129865	3.42e-06	17707	genus.Bacteroides.id.918	TRUE	67	21.8811
24342250	rs17619981	G	T	0.0880978	0.0187002	2.69e-06	15801	genus.Bacteroides.id.918	TRUE	67	22.1941
22045949	rs2023437	C	T	-0.0782324	0.0167634	5.02e-06	17484	genus.Bacteroides.id.918	TRUE	67	21.7796
77215327	rs66710942	T	C	0.0488038	0.0107412	5.86e-06	17821	genus.Bacteroides.id.918	TRUE	67	20.6443
41519430	rs13207588	G	A	-0.059205	0.0131195	7.49e-06	17707	genus.Bacteroides.id.918	TRUE	67	20.365
62019400	rs2366421	A	T	-0.0528153	0.0117124	7.65e-06	18299	genus.Bacteroides.id.918	TRUE	67	20.3341
102960989	rs1340391	C	T	-0.0592004	0.0132244	6.73e-06	18302	genus.Bacteroides.id.918	TRUE	67	20.0399
24927625	rs4378146	C	A	-0.0616691	0.0125259	7.2e-07	17384	genus.Fusicatenibacter.id.11305	TRUE	68	24.2392
29595000	rs62353480	G	A	-0.0701397	0.0145589	1.57e-06	16119	genus.Fusicatenibacter.id.11305	TRUE	68	23.2098
64252803	rs704418	C	T	0.0739124	0.0151073	7.77e-07	16626	genus.Fusicatenibacter.id.11305	TRUE	68	23.9366
15360718	rs2132128	A	G	-0.0771914	0.0160344	1.08e-06	17370	genus.Fusicatenibacter.id.11305	TRUE	68	23.1755
10370596	rs206581	G	A	-0.0568339	0.0127894	8.96e-06	17384	genus.Fusicatenibacter.id.11305	TRUE	68	19.7476
226649570	rs62187631	C	T	-0.0710571	0.015924	4.55e-06	16522	genus.Fusicatenibacter.id.11305	TRUE	68	19.9118
112177119	rs2025938	A	G	-0.0967298	0.0205426	2.99e-06	15626	genus.Fusicatenibacter.id.11305	TRUE	68	22.1723
120447429	rs3303	C	T	-0.0953657	0.020407	3.94e-06	16877	genus.Fusicatenibacter.id.11305	TRUE	68	21.8387
130371107	rs2039204	A	T	-0.0497414	0.0107941	3.94e-06	17383	genus.Fusicatenibacter.id.11305	TRUE	68	21.2354
88353215	rs8028026	G	A	-0.0792146	0.0180505	8.06e-06	16522	genus.Fusicatenibacter.id.11305	TRUE	68	19.259
70721782	rs1864685	C	A	-0.0494799	0.0108105	4.96e-06	17374	genus.Fusicatenibacter.id.11305	TRUE	68	20.9492
5532793	rs792108	C	T	-0.0508345	0.0113843	8.5e-06	16978	genus.Fusicatenibacter.id.11305	TRUE	68	19.939
148856720	rs60254196	G	A	-0.0492427	0.0109365	5.47e-06	16978	genus.Fusicatenibacter.id.11305	TRUE	68	20.2735
70697344	rs9905659	A	G	-0.061617	0.0136576	7.31e-06	17384	genus.Fusicatenibacter.id.11305	TRUE	68	20.3542
73821805	rs8063430	C	T	-0.104026	0.022217	4.93e-06	15552	genus.Fusicatenibacter.id.11305	TRUE	68	21.9239
25257001	rs6515626	A	G	0.141575	0.0313559	7.29e-06	7796	genus.Fusicatenibacter.id.11305	TRUE	68	20.3862
42681392	rs10439674	G	A	-0.0572129	0.0130007	7.68e-06	17381	genus.Fusicatenibacter.id.11305	TRUE	68	19.3667
55937366	rs167879	T	C	-0.0659543	0.0148763	5.87e-06	16542	genus.Fusicatenibacter.id.11305	TRUE	68	19.6562
58658311	rs73103914	G	A	-0.0597324	0.0134458	8.3e-06	17384	genus.Fusicatenibacter.id.11305	TRUE	68	19.7355
87392290	rs55682560	T	C	-0.131519	0.0261319	4.97e-07	9183	family.ClostridialesvadinBB60group.id.11286	TRUE	69	25.3302
38612024	rs9979874	C	G	-0.0738925	0.0150911	1.05e-06	10506	family.ClostridialesvadinBB60group.id.11286	TRUE	69	23.9749
58149405	rs28691777	T	C	0.137134	0.0266996	6.96e-07	10199	family.ClostridialesvadinBB60group.id.11286	TRUE	69	26.3802
56849539	rs6588624	A	G	-0.0662317	0.0138147	1.79e-06	10512	family.ClostridialesvadinBB60group.id.11286	TRUE	69	22.9853
71391694	rs7538034	G	T	-0.078598	0.0165982	2.37e-06	10420	family.ClostridialesvadinBB60group.id.11286	TRUE	69	22.4233
3305122	rs66714985	C	A	0.116908	0.0252447	4.85e-06	10512	family.ClostridialesvadinBB60group.id.11286	TRUE	69	21.446
123977538	rs118104867	T	C	0.214464	0.0455098	3.44e-06	4095	family.ClostridialesvadinBB60group.id.11286	TRUE	69	22.2075
229942951	rs2191834	T	G	0.0746375	0.0159136	2.5e-06	10511	family.ClostridialesvadinBB60group.id.11286	TRUE	69	21.9977
142244898	rs7725895	G	A	-0.116224	0.0240367	3.94e-06	10512	family.ClostridialesvadinBB60group.id.11286	TRUE	69	23.3797
74373125	rs7226487	G	A	-0.0643682	0.0138701	3.58e-06	10505	family.ClostridialesvadinBB60group.id.11286	TRUE	69	21.5368
155632958	rs10517600	G	T	0.0626993	0.0139364	6.83e-06	10512	family.ClostridialesvadinBB60group.id.11286	TRUE	69	20.2406
85856796	rs17121075	A	G	0.0769254	0.0172234	7.91e-06	10512	family.ClostridialesvadinBB60group.id.11286	TRUE	69	19.9482
6714424	rs10904722	T	C	-0.0672314	0.0147123	5.05e-06	10512	family.ClostridialesvadinBB60group.id.11286	TRUE	69	20.8825
202450739	rs6755871	G	C	-0.0613825	0.0138976	9.33e-06	10500	family.ClostridialesvadinBB60group.id.11286	TRUE	69	19.5079
4308946	rs34088226	G	A	-0.117807	0.026924	7.66e-06	9716	family.ClostridialesvadinBB60group.id.11286	TRUE	69	19.1454
205616346	rs13409132	G	A	-0.165419	0.0352154	4.37e-06	5913	family.ClostridialesvadinBB60group.id.11286	TRUE	69	22.0649
15564453	rs989682	G	A	0.070194	0.0155364	6.85e-06	10129	family.ClostridialesvadinBB60group.id.11286	TRUE	69	20.4126
83848397	rs11192447	G	A	0.126592	0.024345	4.69e-07	12695	genus.LachnospiraceaeUCG010.id.11330	TRUE	70	27.0392
44079875	rs9981767	C	A	0.0655062	0.0131994	9.96e-07	12816	genus.LachnospiraceaeUCG010.id.11330	TRUE	70	24.6295
29872341	rs74315802	T	G	0.0867262	0.0183477	3.19e-06	12715	genus.LachnospiraceaeUCG010.id.11330	TRUE	70	22.3428
92267239	rs12346653	T	C	0.0657686	0.0139569	2.7e-06	12816	genus.LachnospiraceaeUCG010.id.11330	TRUE	70	22.2053
42586245	rs10414815	C	T	0.10453	0.0230253	4.24e-06	11564	genus.LachnospiraceaeUCG010.id.11330	TRUE	70	20.6096
224897491	rs72761829	T	A	0.111884	0.0238893	2.58e-06	11488	genus.LachnospiraceaeUCG010.id.11330	TRUE	70	21.9344
185862591	rs72894957	A	G	0.222263	0.0486425	5.68e-06	4316	genus.LachnospiraceaeUCG010.id.11330	TRUE	70	20.8786
8146371	rs336138	T	G	0.0779543	0.0171865	7.48e-06	13236	genus.LachnospiraceaeUCG010.id.11330	TRUE	70	20.5733
81410263	rs4576377	C	A	-0.0572001	0.0127043	7.63e-06	13225	genus.LachnospiraceaeUCG010.id.11330	TRUE	70	20.2718
33193567	rs2833528	T	C	-0.0562148	0.0127763	9.92e-06	13233	genus.LachnospiraceaeUCG010.id.11330	TRUE	70	19.3594
85576178	rs2153460	T	A	-0.0684038	0.0156562	9.17e-06	13236	genus.LachnospiraceaeUCG010.id.11330	TRUE	70	19.0893
84772845	rs17730011	A	G	-0.0702357	0.015706	7.85e-06	13226	genus.LachnospiraceaeUCG010.id.11330	TRUE	70	19.9979
38803551	rs62504403	T	C	0.0681159	0.0127883	1.12e-07	16981	family.Erysipelotrichaceae.id.2149	TRUE	71	28.3706
5830507	rs7234058	C	T	-0.0945759	0.0194091	9.12e-07	16874	family.Erysipelotrichaceae.id.2149	TRUE	71	23.7438
40385457	rs17530232	G	A	0.10305	0.0224648	2.79e-06	16622	family.Erysipelotrichaceae.id.2149	TRUE	71	21.0423
195793712	rs2300774	A	G	0.0524152	0.0106784	8.95e-07	18216	family.Erysipelotrichaceae.id.2149	TRUE	71	24.0937
70327224	rs35161940	C	T	-0.0806041	0.0167641	1.85e-06	18213	family.Erysipelotrichaceae.id.2149	TRUE	71	23.1182
133897233	rs10781552	T	C	-0.0552212	0.0116074	2.33e-06	17789	family.Erysipelotrichaceae.id.2149	TRUE	71	22.6329
56156504	rs8003149	T	C	0.0538798	0.0116888	4.08e-06	18213	family.Erysipelotrichaceae.id.2149	TRUE	71	21.2477
48997206	rs4078432	T	C	-0.0608929	0.0133764	4.23e-06	17789	family.Erysipelotrichaceae.id.2149	TRUE	71	20.7232
3002546	rs1074800	G	A	0.0492438	0.010887	6.15e-06	17789	family.Erysipelotrichaceae.id.2149	TRUE	71	20.459
80357610	rs56970041	G	T	0.0724144	0.0164471	5.4e-06	18217	family.Erysipelotrichaceae.id.2149	TRUE	71	19.3854
2954952	rs7826267	G	T	-0.0839071	0.0199131	9.28e-06	17586	family.Erysipelotrichaceae.id.2149	TRUE	71	17.755
64139196	rs1884466	T	C	-0.0475363	0.0106939	9.53e-06	18205	family.Erysipelotrichaceae.id.2149	TRUE	71	19.7598
97457427	rs290833	G	T	-0.0497374	0.0111376	8.03e-06	17789	family.Erysipelotrichaceae.id.2149	TRUE	71	19.9425
76065563	rs72723662	T	C	0.224078	0.0449336	7.86e-07	3073	genus.Butyrivibrio.id.1993	TRUE	72	24.8689
235580646	rs7412979	G	C	0.186779	0.0389112	1.71e-06	3480	genus.Butyrivibrio.id.1993	TRUE	72	23.0412
111780705	rs7752361	G	A	-0.11923	0.0239975	7.69e-07	3481	genus.Butyrivibrio.id.1993	TRUE	72	24.6855
27292666	rs4537857	C	T	-0.12459	0.0260992	1.8e-06	3482	genus.Butyrivibrio.id.1993	TRUE	72	22.7882
150596929	rs11761679	C	T	0.154775	0.0321539	2.2e-06	3482	genus.Butyrivibrio.id.1993	TRUE	72	23.1705
20575697	rs16941336	T	C	0.127488	0.0267936	1.53e-06	3482	genus.Butyrivibrio.id.1993	TRUE	72	22.6398
10267733	rs77356209	C	T	0.216874	0.0483299	6.66e-06	3379	genus.Butyrivibrio.id.1993	TRUE	72	20.1365
34150977	rs74622183	G	A	-0.201027	0.0428204	2.46e-06	3478	genus.Butyrivibrio.id.1993	TRUE	72	22.0398
21960091	rs7763512	A	G	0.119846	0.0253367	3.11e-06	3259	genus.Butyrivibrio.id.1993	TRUE	72	22.374
22587900	rs142855850	G	A	0.205013	0.0457138	6.86e-06	3234	genus.Butyrivibrio.id.1993	TRUE	72	20.1127
53939724	rs9349693	G	A	0.117973	0.0259861	5.55e-06	3482	genus.Butyrivibrio.id.1993	TRUE	72	20.6102
811507	rs486484	G	A	-0.108349	0.0240008	6.61e-06	3456	genus.Butyrivibrio.id.1993	TRUE	72	20.3796
128976021	rs17163238	A	G	0.140987	0.0309117	5.51e-06	3482	genus.Butyrivibrio.id.1993	TRUE	72	20.8023
54288503	rs4928024	G	A	-0.17471	0.0389333	8.19e-06	3481	genus.Butyrivibrio.id.1993	TRUE	72	20.137
148403405	rs1007475	T	G	0.118065	0.0261271	7.92e-06	3482	genus.Butyrivibrio.id.1993	TRUE	72	20.4204
119693164	rs16934069	C	T	-0.133784	0.0299444	8.86e-06	3482	genus.Butyrivibrio.id.1993	TRUE	72	19.9609
100544188	rs74542928	C	T	0.115994	0.0231324	4.08e-07	11703	phylum.Verrucomicrobia.id.3982	TRUE	73	25.1439
5073050	rs11252894	C	A	0.0784055	0.0162769	1.11e-06	12381	phylum.Verrucomicrobia.id.3982	TRUE	73	23.2032
81063149	rs2602429	T	C	0.0764148	0.0153487	8.71e-07	12104	phylum.Verrucomicrobia.id.3982	TRUE	73	24.7864
95027272	rs11729256	C	T	0.0696984	0.0146953	2.23e-06	12377	phylum.Verrucomicrobia.id.3982	TRUE	73	22.495
55522083	rs45598138	A	C	-0.143901	0.03054	2.19e-06	9932	phylum.Verrucomicrobia.id.3982	TRUE	73	22.202
41074472	rs61779207	A	G	-0.0755253	0.0164385	5.28e-06	12087	phylum.Verrucomicrobia.id.3982	TRUE	73	21.1087
40438158	rs76430504	C	T	-0.11753	0.025458	3.5e-06	11624	phylum.Verrucomicrobia.id.3982	TRUE	73	21.3132
56341481	rs9349825	G	A	-0.0660243	0.0143911	6.27e-06	12373	phylum.Verrucomicrobia.id.3982	TRUE	73	21.0483
49473635	rs117107102	G	A	0.204283	0.0427565	2.68e-06	5071	phylum.Verrucomicrobia.id.3982	TRUE	73	22.8275
11389614	rs3995795	T	C	0.0610914	0.0138592	9.72e-06	12104	phylum.Verrucomicrobia.id.3982	TRUE	73	19.4305
97570657	rs12908520	A	G	0.0594916	0.012823	3.4e-06	12380	phylum.Verrucomicrobia.id.3982	TRUE	73	21.5244
16548975	rs12512971	C	A	0.171057	0.0398053	9.81e-06	3919	phylum.Verrucomicrobia.id.3982	TRUE	73	18.4671
64699550	rs34757988	C	G	0.122294	0.0228976	8.95e-08	4055	genus.Lactococcus.id.1851	TRUE	75	28.5252
31532568	rs757872	C	G	0.140799	0.027582	4.37e-07	3792	genus.Lactococcus.id.1851	TRUE	75	26.0585
2699935	rs123059	C	T	-0.13671	0.0274694	1.27e-06	3760	genus.Lactococcus.id.1851	TRUE	75	24.7686
113161438	rs4766997	T	C	0.114599	0.023839	2.06e-06	4053	genus.Lactococcus.id.1851	TRUE	75	23.1093
28767353	rs10417872	G	T	0.118306	0.024522	1.29e-06	4056	genus.Lactococcus.id.1851	TRUE	75	23.2756
116887742	rs6674304	T	C	0.200758	0.0442121	6.18e-06	3869	genus.Lactococcus.id.1851	TRUE	75	20.6187
113472525	rs7992246	C	T	0.104232	0.0230786	4.45e-06	4057	genus.Lactococcus.id.1851	TRUE	75	20.3977
71518643	rs55910161	T	C	0.146426	0.0307367	2.36e-06	3836	genus.Lactococcus.id.1851	TRUE	75	22.6946
31266049	rs12621813	A	G	0.108423	0.0239978	6.61e-06	4057	genus.Lactococcus.id.1851	TRUE	75	20.4125
54114864	rs2293361	T	C	-0.199221	0.0430969	1.4e-06	3787	genus.Lactococcus.id.1851	TRUE	75	21.3687
14650221	rs17168302	A	G	0.191857	0.0424761	6.29e-06	4023	genus.Lactococcus.id.1851	TRUE	75	20.4016
239900775	rs62191117	G	A	0.0679995	0.0132471	2.79e-07	16975	order.Burkholderiales.id.2874	TRUE	76	26.3495
30596130	rs6087811	G	T	-0.101587	0.0198817	2.88e-07	16135	order.Burkholderiales.id.2874	TRUE	76	26.1077
45642485	rs4033856	T	C	0.0833446	0.0167489	5.67e-07	15897	order.Burkholderiales.id.2874	TRUE	76	24.7618
193456274	rs2367850	C	G	0.06333	0.0130595	1.24e-06	16664	order.Burkholderiales.id.2874	TRUE	76	23.5161
173497796	rs62395635	C	T	0.109911	0.0236375	2.9e-06	15062	order.Burkholderiales.id.2874	TRUE	76	21.6212
58689340	rs2321387	A	G	-0.0508514	0.0109588	3.26e-06	17095	order.Burkholderiales.id.2874	TRUE	76	21.5319
70588939	rs7638039	C	T	0.0580987	0.012673	4.84e-06	17078	order.Burkholderiales.id.2874	TRUE	76	21.017
111285025	rs2613606	T	C	-0.0499561	0.0109264	4.13e-06	17092	order.Burkholderiales.id.2874	TRUE	76	20.9038
84206018	rs72747231	G	C	-0.133729	0.0290738	3.76e-06	11315	order.Burkholderiales.id.2874	TRUE	76	21.1566
153240013	rs1928341	G	A	0.0507782	0.0110587	4.52e-06	17096	order.Burkholderiales.id.2874	TRUE	76	21.0837
26569901	rs9964679	G	A	0.052509	0.011504	6.06e-06	17097	order.Burkholderiales.id.2874	TRUE	76	20.834
23588462	rs1511453	G	A	0.0910999	0.0199479	8e-06	17032	order.Burkholderiales.id.2874	TRUE	76	20.8564
56786407	rs75242906	T	C	-0.120974	0.0281273	9.75e-06	10766	order.Burkholderiales.id.2874	TRUE	76	18.4983
52185888	rs34297067	G	A	-0.186907	0.0341475	6.6e-08	3271	genus..Eubacteriumnodatumgroup.id.11297	TRUE	77	29.9593
28245518	rs113893692	T	C	-0.185107	0.0403573	5.76e-06	3195	genus..Eubacteriumnodatumgroup.id.11297	TRUE	77	21.0379
96597985	rs77910827	T	C	0.201788	0.0413568	9.05e-07	3271	genus..Eubacteriumnodatumgroup.id.11297	TRUE	77	23.8066
9659749	rs61841040	T	G	0.160621	0.0341609	3.56e-06	3295	genus..Eubacteriumnodatumgroup.id.11297	TRUE	77	22.1078
34529736	rs9425984	C	T	-0.130234	0.0292347	7.21e-06	3294	genus..Eubacteriumnodatumgroup.id.11297	TRUE	77	19.845
64894137	rs10263623	T	C	0.193496	0.0439023	8.91e-06	3080	genus..Eubacteriumnodatumgroup.id.11297	TRUE	77	19.4253
61322015	rs11006576	G	A	-0.110167	0.024593	7.99e-06	3295	genus..Eubacteriumnodatumgroup.id.11297	TRUE	77	20.067
171060821	rs7880204	C	T	-0.125454	0.0275303	6.84e-06	3294	genus..Eubacteriumnodatumgroup.id.11297	TRUE	77	20.7656
94712747	rs6818880	G	A	-0.110081	0.0245964	7.83e-06	3291	genus..Eubacteriumnodatumgroup.id.11297	TRUE	77	20.0298
135052348	rs10458299	C	T	-0.187753	0.041969	8.37e-06	3271	genus..Eubacteriumnodatumgroup.id.11297	TRUE	77	20.0131
4954912	rs7827125	T	C	0.1223	0.0271331	7.17e-06	3294	genus..Eubacteriumnodatumgroup.id.11297	TRUE	77	20.3166
129224488	rs12191680	G	C	0.106544	0.0200323	1.47e-07	9115	genus.Haemophilus.id.3698	TRUE	78	28.2877
55448491	rs9382510	T	C	-0.093521	0.0172649	7.12e-08	9117	genus.Haemophilus.id.3698	TRUE	78	29.3422
36104947	rs9574096	T	A	-0.0736375	0.0155227	2.18e-06	9118	genus.Haemophilus.id.3698	TRUE	78	22.5041
94306385	rs76022354	T	C	0.244638	0.0505504	1.83e-06	3618	genus.Haemophilus.id.3698	TRUE	78	23.4205
48742489	rs111582866	A	G	-0.124265	0.026016	1.27e-06	8370	genus.Haemophilus.id.3698	TRUE	78	22.8149
64535013	rs9895850	C	T	-0.192957	0.0416755	2.14e-06	4592	genus.Haemophilus.id.3698	TRUE	78	21.4367
115493337	rs35509	A	G	0.128249	0.0268779	2.01e-06	8430	genus.Haemophilus.id.3698	TRUE	78	22.7676
105650242	rs78909003	C	T	-0.246256	0.0503924	1.67e-06	3559	genus.Haemophilus.id.3698	TRUE	78	23.8805
8350917	rs9328464	C	T	0.0723095	0.0148799	1.42e-06	9119	genus.Haemophilus.id.3698	TRUE	78	23.615
26891808	rs4822728	C	T	0.0705861	0.0151388	3.48e-06	9119	genus.Haemophilus.id.3698	TRUE	78	21.7399
9951672	rs10840326	G	C	-0.0677384	0.0151463	7.37e-06	8888	genus.Haemophilus.id.3698	TRUE	78	20.0013
85114550	rs12876183	A	T	0.0749201	0.016711	9.62e-06	9110	genus.Haemophilus.id.3698	TRUE	78	20.0999
78752170	rs10781340	A	G	0.0948915	0.0203221	4.32e-06	9037	genus.Haemophilus.id.3698	TRUE	78	21.8031
24360361	rs56310940	C	G	-0.108393	0.0247052	7.23e-06	9119	genus.Haemophilus.id.3698	TRUE	78	19.2499
45453805	rs3851328	G	T	-0.107774	0.0236527	4.18e-06	5147	genus.Eggerthella.id.819	TRUE	79	20.762
38335954	rs2240838	G	A	0.0980582	0.0197653	7.36e-07	5147	genus.Eggerthella.id.819	TRUE	79	24.6128
29778032	rs2223081	A	G	0.102572	0.0221108	3.89e-06	5147	genus.Eggerthella.id.819	TRUE	79	21.5203
9136139	rs112205261	C	T	-0.188618	0.0403613	3.35e-06	5036	genus.Eggerthella.id.819	TRUE	79	21.8391
17098213	rs4985746	A	G	0.110522	0.0247653	5.71e-06	4906	genus.Eggerthella.id.819	TRUE	79	19.9165
102461599	rs1784446	A	G	0.0907728	0.0198096	5.23e-06	5147	genus.Eggerthella.id.819	TRUE	79	20.9972
55647869	rs76663501	T	C	0.175349	0.0378576	4.83e-06	4814	genus.Eggerthella.id.819	TRUE	79	21.4537
141337454	rs6430926	T	C	0.0879736	0.0197127	8.37e-06	5147	genus.Eggerthella.id.819	TRUE	79	19.9164
70483957	rs2877457	A	G	-0.093486	0.0210208	9.03e-06	5083	genus.Eggerthella.id.819	TRUE	79	19.7787
20807454	rs13070736	C	A	-0.121331	0.0272024	7.62e-06	5147	genus.Eggerthella.id.819	TRUE	79	19.8944
65691324	rs67490567	C	T	0.108495	0.0245457	8.94e-06	5083	genus.Eggerthella.id.819	TRUE	79	19.5374
239900775	rs62191117	G	A	0.0684302	0.0133636	2.76e-07	16688	family.Alcaligenaceae.id.2875	TRUE	80	26.221
58545246	rs9537886	C	A	-0.0570888	0.0110683	2.35e-07	16807	family.Alcaligenaceae.id.2875	TRUE	80	26.6038
45642485	rs4033856	T	C	0.081834	0.0168931	1.03e-06	15623	family.Alcaligenaceae.id.2875	TRUE	80	23.4665
29836081	rs67737557	G	C	0.0738409	0.0151678	1.04e-06	15876	family.Alcaligenaceae.id.2875	TRUE	80	23.7001
75867283	rs17000015	T	A	-0.0609257	0.0125363	1.13e-06	16377	family.Alcaligenaceae.id.2875	TRUE	80	23.619
193456274	rs2367850	C	G	0.0629104	0.0131712	1.85e-06	16377	family.Alcaligenaceae.id.2875	TRUE	80	22.8136
70588939	rs7638039	C	T	0.0603335	0.0127779	2.7e-06	16791	family.Alcaligenaceae.id.2875	TRUE	80	22.2946
173497796	rs62395635	C	T	0.110583	0.0238514	3.35e-06	14802	family.Alcaligenaceae.id.2875	TRUE	80	21.4955
138305038	rs112159068	T	A	0.131484	0.0281089	3.56e-06	11656	family.Alcaligenaceae.id.2875	TRUE	80	21.8806
104214487	rs6969323	C	A	-0.0593564	0.0129137	3.89e-06	16810	family.Alcaligenaceae.id.2875	TRUE	80	21.127
1396151	rs7302582	C	G	-0.106817	0.023298	3.34e-06	15113	family.Alcaligenaceae.id.2875	TRUE	80	21.0203
104233461	rs1153990	G	A	-0.058727	0.0128306	5.97e-06	16808	family.Alcaligenaceae.id.2875	TRUE	80	20.95
26569901	rs9964679	G	A	0.0537051	0.0116008	4.47e-06	16810	family.Alcaligenaceae.id.2875	TRUE	80	21.4316
82485327	rs112135816	G	T	-0.0775052	0.0171554	5.28e-06	15545	family.Alcaligenaceae.id.2875	TRUE	80	20.4109
85945839	rs147968	T	C	0.0489475	0.0110321	9.13e-06	16810	family.Alcaligenaceae.id.2875	TRUE	80	19.6855
20763367	rs74776516	G	T	-0.0944052	0.0213287	6.85e-06	14502	family.Alcaligenaceae.id.2875	TRUE	80	19.5914
71522509	rs28480294	C	T	-0.0516967	0.0115503	6.61e-06	16377	family.Alcaligenaceae.id.2875	TRUE	80	20.0326
18026604	rs10950694	C	T	0.0577628	0.011412	4.3e-07	15821	genus.RuminococcaceaeUCG005.id.11363	TRUE	81	25.6196
16312851	rs34781347	A	G	0.188685	0.0386484	6.05e-07	6061	genus.RuminococcaceaeUCG005.id.11363	TRUE	81	23.8348
27747671	rs12288512	G	A	0.066635	0.0144356	3.1e-06	15473	genus.RuminococcaceaeUCG005.id.11363	TRUE	81	21.3078
32755085	rs60081663	G	C	0.158082	0.0319586	9.28e-07	9342	genus.RuminococcaceaeUCG005.id.11363	TRUE	81	24.4673
198122357	rs114279581	G	A	-0.146604	0.0316034	3.22e-06	8465	genus.RuminococcaceaeUCG005.id.11363	TRUE	81	21.5191
22575871	rs12458218	C	T	0.0677322	0.0144525	2.41e-06	16099	genus.RuminococcaceaeUCG005.id.11363	TRUE	81	21.9637
3099727	rs35166120	G	C	-0.0686153	0.0146252	3.75e-06	16092	genus.RuminococcaceaeUCG005.id.11363	TRUE	81	22.0109
187906034	rs7555878	G	A	0.0586677	0.0125277	2.81e-06	16100	genus.RuminococcaceaeUCG005.id.11363	TRUE	81	21.9307
7034575	rs394449	T	A	0.0692909	0.0148712	2.6e-06	15728	genus.RuminococcaceaeUCG005.id.11363	TRUE	81	21.71
94630731	rs10873449	C	T	0.0654843	0.0143973	4.11e-06	16098	genus.RuminococcaceaeUCG005.id.11363	TRUE	81	20.6876
62662781	rs2893871	A	G	-0.073644	0.015548	3.54e-06	16103	genus.RuminococcaceaeUCG005.id.11363	TRUE	81	22.435
4240906	rs72776570	A	C	0.087067	0.0197179	5.36e-06	15376	genus.RuminococcaceaeUCG005.id.11363	TRUE	81	19.4978
68705697	rs898577	C	T	-0.123012	0.0286671	7.46e-06	9991	genus.RuminococcaceaeUCG005.id.11363	TRUE	81	18.4132
154003091	rs7449320	A	C	0.0599163	0.0130836	4.81e-06	16095	genus.RuminococcaceaeUCG005.id.11363	TRUE	81	20.9717
7302344	rs10937802	A	G	0.0755811	0.0168226	8.17e-06	15821	genus.RuminococcaceaeUCG005.id.11363	TRUE	81	20.1855
239509030	rs7586445	A	G	0.0782349	0.0176458	8.81e-06	15099	genus.RuminococcaceaeUCG005.id.11363	TRUE	81	19.6571
47384118	rs55793120	C	T	0.121548	0.0279546	7.37e-06	11224	genus.RuminococcaceaeUCG005.id.11363	TRUE	81	18.9054
58499183	rs13173038	G	A	-0.0718076	0.0151627	2.73e-06	13245	genus.Sutterella.id.2896	TRUE	82	22.4278
58689340	rs2321387	A	G	-0.0592876	0.0124509	1.87e-06	13252	genus.Sutterella.id.2896	TRUE	82	22.6738
85038065	rs7499539	G	A	0.0617478	0.0130998	2.36e-06	13254	genus.Sutterella.id.2896	TRUE	82	22.2183
150126751	rs62501473	A	G	0.0694233	0.0149416	5.52e-06	12762	genus.Sutterella.id.2896	TRUE	82	21.588
63278549	rs143438747	C	T	-0.145793	0.0306867	3.28e-06	9368	genus.Sutterella.id.2896	TRUE	82	22.572
18583878	rs9350083	G	T	-0.0593069	0.0133929	8.23e-06	13254	genus.Sutterella.id.2896	TRUE	82	19.6091
70588939	rs7638039	C	T	0.0645624	0.0143887	8.66e-06	13236	genus.Sutterella.id.2896	TRUE	82	20.1335
102520687	rs11591622	G	T	-0.0688382	0.0151375	6.5e-06	12604	genus.Sutterella.id.2896	TRUE	82	20.68
111285025	rs2613606	T	C	-0.0556794	0.0124117	7.2e-06	13249	genus.Sutterella.id.2896	TRUE	82	20.1244
82386821	rs1145877	G	A	-0.073548	0.0162413	7.2e-06	13251	genus.Sutterella.id.2896	TRUE	82	20.5068
111695709	rs607327	T	C	0.0578334	0.0129053	6.63e-06	13251	genus.Sutterella.id.2896	TRUE	82	20.0827
147936781	rs2050185	A	G	0.0575138	0.0128766	7.97e-06	13243	genus.Sutterella.id.2896	TRUE	82	19.9499
89340254	rs73846128	G	A	-0.0664262	0.0133481	4.78e-07	18335	phylum.Bacteroidetes.id.905	TRUE	83	24.7649
70522683	rs73512608	A	G	-0.123117	0.0236743	2.54e-07	11350	phylum.Bacteroidetes.id.905	TRUE	83	27.0447
59317502	rs111845179	C	T	0.104177	0.0213837	6.47e-07	16394	phylum.Bacteroidetes.id.905	TRUE	83	23.7343
6461200	rs73975615	A	G	-0.207163	0.0442629	1.2e-06	3350	phylum.Bacteroidetes.id.905	TRUE	83	21.905
53831026	rs2032750	C	T	-0.0510857	0.0106804	1.71e-06	17854	phylum.Bacteroidetes.id.905	TRUE	83	22.8782
176792690	rs7546249	A	T	-0.0569173	0.0118382	1.42e-06	18334	phylum.Bacteroidetes.id.905	TRUE	83	23.1161
116888284	rs13291169	G	C	0.0700929	0.0148756	2.61e-06	17514	phylum.Bacteroidetes.id.905	TRUE	83	22.2023
27433885	rs17343978	C	A	-0.0556041	0.0120272	7.22e-06	18335	phylum.Bacteroidetes.id.905	TRUE	83	21.3739
74290641	rs929878	T	C	-0.0540001	0.0121526	6.51e-06	18335	phylum.Bacteroidetes.id.905	TRUE	83	19.7447
157495438	rs72706335	C	T	-0.223193	0.0493382	7.13e-06	3820	phylum.Bacteroidetes.id.905	TRUE	83	20.4642
24963729	rs7999780	A	G	0.0543635	0.0124067	9.47e-06	18325	phylum.Bacteroidetes.id.905	TRUE	83	19.2001
43942135	rs6586324	C	T	0.0477792	0.0105437	7.37e-06	18332	phylum.Bacteroidetes.id.905	TRUE	83	20.5349
70916181	rs62531359	G	T	0.0657788	0.0149886	8.42e-06	18321	phylum.Bacteroidetes.id.905	TRUE	83	19.2597
136493820	rs62575403	T	C	0.145424	0.0311079	2.96e-06	9669	phylum.Bacteroidetes.id.905	TRUE	83	21.854
5723181	rs6923842	C	T	-0.0796106	0.0169192	2.21e-06	11904	family.Acidaminococcaceae.id.2166	TRUE	84	22.1401
114701288	rs6589457	G	A	0.165911	0.0349516	2.32e-06	7386	family.Acidaminococcaceae.id.2166	TRUE	84	22.5328
107117653	rs2933324	G	A	-0.0662557	0.0140257	2.24e-06	12525	family.Acidaminococcaceae.id.2166	TRUE	84	22.3152
158647999	rs262812	C	T	-0.065675	0.0142257	3.25e-06	12099	family.Acidaminococcaceae.id.2166	TRUE	84	21.3135
186553389	rs74540770	A	G	-0.108969	0.0243533	7.09e-06	10606	family.Acidaminococcaceae.id.2166	TRUE	84	20.0213
203102563	rs6427992	C	G	-0.0595857	0.01296	4.24e-06	12527	family.Acidaminococcaceae.id.2166	TRUE	84	21.1384
61991833	rs45497800	C	T	-0.117863	0.0257351	5.86e-06	11316	family.Acidaminococcaceae.id.2166	TRUE	84	20.975
18462531	rs78702810	C	T	-0.143755	0.0323244	9.16e-06	7992	family.Acidaminococcaceae.id.2166	TRUE	84	19.7782
19300846	rs6112314	C	A	-0.0561715	0.0108174	2.43e-07	17842	genus.Lachnoclostridium.id.11308	TRUE	85	26.964
177470032	rs62285313	G	A	0.0864203	0.0181565	1.58e-06	16991	genus.Lachnoclostridium.id.11308	TRUE	85	22.6551
13816159	rs78068103	G	A	0.0886199	0.0194248	3.67e-06	17477	genus.Lachnoclostridium.id.11308	TRUE	85	20.8137
23037786	rs615997	C	T	0.0511752	0.0106491	2.03e-06	17911	genus.Lachnoclostridium.id.11308	TRUE	85	23.0939
28169306	rs61915992	T	A	0.0803876	0.0172209	2.67e-06	16773	genus.Lachnoclostridium.id.11308	TRUE	85	21.7905
1053252	rs789029	T	C	-0.0641289	0.0137974	3.75e-06	17922	genus.Lachnoclostridium.id.11308	TRUE	85	21.6029
185091351	rs12566975	C	T	-0.0468097	0.0105787	9.57e-06	17921	genus.Lachnoclostridium.id.11308	TRUE	85	19.5798
59370320	rs4738679	A	G	-0.0520267	0.011404	4.42e-06	17921	genus.Lachnoclostridium.id.11308	TRUE	85	20.813
66725825	rs1031599	T	G	-0.078627	0.0175644	6.31e-06	17398	genus.Lachnoclostridium.id.11308	TRUE	85	20.039
46694541	rs72829893	T	G	0.117472	0.0268103	5.58e-06	12404	genus.Lachnoclostridium.id.11308	TRUE	85	19.1985
38694566	rs3821998	A	C	-0.0864066	0.0192519	6.72e-06	17920	genus.Lachnoclostridium.id.11308	TRUE	85	20.1439
19743455	rs2385421	G	A	0.0746186	0.0180734	7.14e-06	17903	genus.Lachnoclostridium.id.11308	TRUE	85	17.0457
167244051	rs1528479	A	G	-0.0497798	0.0111919	9.64e-06	17477	genus.Lachnoclostridium.id.11308	TRUE	85	19.7832
102046595	rs1997204	C	T	-0.108075	0.0242022	5.97e-06	14138	genus.Lachnoclostridium.id.11308	TRUE	85	19.9406
27217620	rs62028349	C	G	0.0469989	0.0105971	9.17e-06	17922	genus.Lachnoclostridium.id.11308	TRUE	85	19.6699
9312796	rs56349194	G	A	-0.158501	0.0315231	6.26e-07	3266	genus.Victivallis.id.2256	TRUE	86	25.2818
136309841	rs592514	A	T	-0.181449	0.0391678	2.6e-06	3241	genus.Victivallis.id.2256	TRUE	86	21.4611
96071125	rs911666	C	T	-0.118576	0.0263146	7.65e-06	3267	genus.Victivallis.id.2256	TRUE	86	20.3048
102514184	rs4764863	A	G	0.121561	0.0246058	8.22e-07	3266	genus.Victivallis.id.2256	TRUE	86	24.4068
9608445	rs12512543	C	A	-0.178036	0.0374344	2.54e-06	3239	genus.Victivallis.id.2256	TRUE	86	22.619
106378229	rs342302	G	A	-0.152754	0.0351572	8.16e-06	3265	genus.Victivallis.id.2256	TRUE	86	18.878
131630319	rs4895919	C	T	-0.116918	0.0247515	2.75e-06	3254	genus.Victivallis.id.2256	TRUE	86	22.3128
38049069	rs11899949	A	G	0.130568	0.0276239	2.77e-06	3258	genus.Victivallis.id.2256	TRUE	86	22.341
57723877	rs6445926	C	G	0.117031	0.0249764	2.96e-06	3267	genus.Victivallis.id.2256	TRUE	86	21.9554
72876881	rs173120	C	T	0.13381	0.0290127	7.65e-06	3263	genus.Victivallis.id.2256	TRUE	86	21.2715
180579462	rs2546432	C	T	-0.110803	0.0249655	9.93e-06	3266	genus.Victivallis.id.2256	TRUE	86	19.6981
40405606	rs1882775	G	A	-0.13827	0.031273	8.73e-06	3258	genus.Victivallis.id.2256	TRUE	86	19.5488
77574020	rs7193624	T	C	0.0750642	0.0150723	5.35e-07	16926	genus.Anaerostipes.id.1991	TRUE	88	24.803
117383184	rs2804244	G	A	-0.053089	0.0110983	2.04e-06	16926	genus.Anaerostipes.id.1991	TRUE	88	22.8822
25873624	rs62215703	A	G	0.0644965	0.0136702	1.98e-06	15550	genus.Anaerostipes.id.1991	TRUE	88	22.2599
228018671	rs2396460	C	T	-0.0512653	0.0109555	2.91e-06	16912	genus.Anaerostipes.id.1991	TRUE	88	21.8967
13525082	rs3900776	A	G	-0.110013	0.0236302	2.75e-06	14694	genus.Anaerostipes.id.1991	TRUE	88	21.6748
171100102	rs2014785	C	T	0.0515687	0.0112199	4.68e-06	16445	genus.Anaerostipes.id.1991	TRUE	88	21.125
142774333	rs62157625	C	T	0.088573	0.0185548	1.45e-06	15215	genus.Anaerostipes.id.1991	TRUE	88	22.7872
39351569	rs6726833	A	C	-0.0877497	0.0189408	3.32e-06	16924	genus.Anaerostipes.id.1991	TRUE	88	21.4631
1582701	rs6474958	G	A	-0.0500065	0.0112001	6.74e-06	16918	genus.Anaerostipes.id.1991	TRUE	88	19.9347
169690814	rs6854026	C	T	-0.0508482	0.0109075	3.2e-06	16921	genus.Anaerostipes.id.1991	TRUE	88	21.732
1497547	rs78735375	C	A	-0.137429	0.0305304	5.33e-06	10360	genus.Anaerostipes.id.1991	TRUE	88	20.2623
128397494	rs7823228	C	G	-0.0621085	0.0136614	5.84e-06	16445	genus.Anaerostipes.id.1991	TRUE	88	20.6686
67595108	rs13376554	T	A	0.197389	0.0458642	7.72e-06	3101	genus.Anaerostipes.id.1991	TRUE	88	18.5224
2850737	rs60983350	A	G	-0.0539901	0.0116575	4.42e-06	16344	genus.Anaerostipes.id.1991	TRUE	88	21.4494
105615253	rs10502061	G	A	0.0835752	0.0192017	7.94e-06	16825	genus.Anaerostipes.id.1991	TRUE	88	18.9442
8307948	rs2034589	C	G	0.0629765	0.0123489	5.01e-07	17846	genus.Roseburia.id.2012	TRUE	89	26.0076
119349	rs116270582	A	T	-0.153844	0.0329324	1.2e-06	9099	genus.Roseburia.id.2012	TRUE	89	21.823
50650057	rs2160994	C	T	0.0550687	0.0112481	9.7e-07	17444	genus.Roseburia.id.2012	TRUE	89	23.969
12009569	rs16910295	C	T	-0.0980434	0.020957	2.91e-06	16648	genus.Roseburia.id.2012	TRUE	89	21.8867
95178974	rs12740451	C	T	0.0697527	0.0153607	7.34e-06	17837	genus.Roseburia.id.2012	TRUE	89	20.6205
57116228	rs6445851	A	G	-0.0497336	0.0108158	3.53e-06	17851	genus.Roseburia.id.2012	TRUE	89	21.1437
103117486	rs9300744	T	C	-0.0588452	0.0126228	4.75e-06	17854	genus.Roseburia.id.2012	TRUE	89	21.7326
89598914	rs2943022	C	T	0.0493786	0.0106763	4.11e-06	17854	genus.Roseburia.id.2012	TRUE	89	21.3911
12774611	rs6930661	T	C	-0.0961587	0.0204975	2.48e-06	16945	genus.Roseburia.id.2012	TRUE	89	22.0078
16051097	rs4748237	C	G	0.0488326	0.0106404	4.67e-06	17851	genus.Roseburia.id.2012	TRUE	89	21.0621
145655256	rs147990086	G	A	-0.0578936	0.01324	8.93e-06	17840	genus.Roseburia.id.2012	TRUE	89	19.1199
125076494	rs329182	C	T	0.0690327	0.0152884	5.9e-06	17854	genus.Roseburia.id.2012	TRUE	89	20.3885
194183650	rs302266	C	T	-0.0777312	0.0172985	8.13e-06	17056	genus.Roseburia.id.2012	TRUE	89	20.1917
166170836	rs75326254	T	C	-0.104628	0.0230897	7.5e-06	15893	genus.Roseburia.id.2012	TRUE	89	20.5332
86512809	rs55858165	C	A	0.179284	0.0404954	9.99e-06	5447	genus.Roseburia.id.2012	TRUE	89	19.6008
37859065	rs57466170	T	C	0.0741405	0.0171601	8.3e-06	17333	genus.Roseburia.id.2012	TRUE	89	18.6669
144135655	rs78753150	C	A	0.0968739	0.0214067	9.98e-06	16303	genus.Roseburia.id.2012	TRUE	89	20.4793
65799217	rs719099	G	A	0.0778402	0.0155815	5.43e-07	17687	class.Coriobacteriia.id.809	TRUE	90	24.9568
176571431	rs240104	C	T	-0.0603429	0.0126849	1.52e-06	17577	class.Coriobacteriia.id.809	TRUE	90	22.6296
1922731	rs11250875	C	T	0.06075	0.0130939	4.83e-06	17690	class.Coriobacteriia.id.809	TRUE	90	21.5256
37376685	rs34739816	T	G	0.0965017	0.0207666	3.88e-06	16593	class.Coriobacteriia.id.809	TRUE	90	21.5943
125460084	rs76779974	G	C	0.0774888	0.0171877	5.63e-06	16419	class.Coriobacteriia.id.809	TRUE	90	20.3256
459415	rs80046645	G	C	0.25584	0.0561995	4.66e-06	3204	class.Coriobacteriia.id.809	TRUE	90	20.7239
11494021	rs1816223	G	A	-0.0586265	0.0129006	4.84e-06	17688	class.Coriobacteriia.id.809	TRUE	90	20.6523
62072077	rs67561917	G	A	-0.0714367	0.0154113	5.39e-06	17333	class.Coriobacteriia.id.809	TRUE	90	21.4863
136512906	rs3025411	G	A	0.0926543	0.0209468	8.27e-06	15671	class.Coriobacteriia.id.809	TRUE	90	19.5657
8121332	rs11656361	C	A	0.0773006	0.017553	8.02e-06	16665	class.Coriobacteriia.id.809	TRUE	90	19.3939
90471451	rs1397793	A	G	-0.0498855	0.0112446	9.77e-06	17527	class.Coriobacteriia.id.809	TRUE	90	19.6815
86433579	rs11073596	G	T	0.0510212	0.0114339	8.14e-06	17527	class.Coriobacteriia.id.809	TRUE	90	19.9118
11654412	rs2442778	A	G	-0.116408	0.0258545	9.03e-06	13472	class.Coriobacteriia.id.809	TRUE	90	20.2719
24464799	rs62448869	A	T	-0.0486059	0.0108982	7.87e-06	17527	class.Coriobacteriia.id.809	TRUE	90	19.8914
105084680	rs13307134	T	C	0.0565686	0.0126265	7.8e-06	17527	class.Coriobacteriia.id.809	TRUE	90	20.0718
52895166	rs12974142	A	G	0.0789796	0.0177205	8.51e-06	17413	class.Coriobacteriia.id.809	TRUE	90	19.8646
39660509	rs8010111	A	G	-0.103377	0.0229286	6.9e-06	15996	class.Coriobacteriia.id.809	TRUE	90	20.3278
80713184	rs77564310	C	A	-0.0713093	0.0140855	3.29e-07	17000	genus.RuminococcaceaeUCG002.id.11360	TRUE	91	25.6298
47384118	rs55793120	C	T	0.137396	0.027414	4.81e-07	11669	genus.RuminococcaceaeUCG002.id.11360	TRUE	91	25.1191
14732458	rs10927423	A	C	-0.0713617	0.0147712	8.5e-07	17096	genus.RuminococcaceaeUCG002.id.11360	TRUE	91	23.3398
12207874	rs67746927	G	C	-0.054237	0.0110357	9.17e-07	16651	genus.RuminococcaceaeUCG002.id.11360	TRUE	91	24.1541
111712942	rs116974815	A	C	-0.189731	0.0396566	2.03e-06	5819	genus.RuminococcaceaeUCG002.id.11360	TRUE	91	22.8899
77502546	rs7155595	A	C	0.0569929	0.0116986	1.15e-06	17084	genus.RuminococcaceaeUCG002.id.11360	TRUE	91	23.734
86335459	rs7120052	C	A	0.0624796	0.0135523	1.97e-06	17097	genus.RuminococcaceaeUCG002.id.11360	TRUE	91	21.2544
227563126	rs10916131	T	C	-0.069333	0.0146753	2.87e-06	17097	genus.RuminococcaceaeUCG002.id.11360	TRUE	91	22.3205
238938497	rs79016051	T	C	-0.0887747	0.0189424	2.34e-06	16937	genus.RuminococcaceaeUCG002.id.11360	TRUE	91	21.9638
54475808	rs12463378	G	A	-0.0522061	0.0112086	2.96e-06	16994	genus.RuminococcaceaeUCG002.id.11360	TRUE	91	21.6938
123822114	rs11750293	T	G	-0.0578304	0.0120512	1.76e-06	17094	genus.RuminococcaceaeUCG002.id.11360	TRUE	91	23.0276
190171640	rs2265670	G	C	-0.0512404	0.0109287	2.99e-06	17096	genus.RuminococcaceaeUCG002.id.11360	TRUE	91	21.9831
73820548	rs15256	T	C	0.0732376	0.016834	9.46e-06	17095	genus.RuminococcaceaeUCG002.id.11360	TRUE	91	18.9275
23325040	rs882348	G	A	-0.0799946	0.0178618	5.45e-06	17097	genus.RuminococcaceaeUCG002.id.11360	TRUE	91	20.0572
45178830	rs72874194	C	G	-0.0770289	0.016725	3.47e-06	16651	genus.RuminococcaceaeUCG002.id.11360	TRUE	91	21.2118
24045453	rs6793778	T	C	-0.0558706	0.0125258	9.81e-06	17094	genus.RuminococcaceaeUCG002.id.11360	TRUE	91	19.8955
129451330	rs7342369	A	C	-0.0527803	0.0116023	5.66e-06	16651	genus.RuminococcaceaeUCG002.id.11360	TRUE	91	20.6944
20131746	rs10964441	A	G	-0.14906	0.034486	7.45e-06	5346	genus.RuminococcaceaeUCG002.id.11360	TRUE	91	18.6826
43344751	rs11607472	G	A	-0.0780229	0.0176325	7.19e-06	16282	genus.RuminococcaceaeUCG002.id.11360	TRUE	91	19.5802
43637890	rs7249614	G	A	-0.0492778	0.0110807	9.07e-06	16651	genus.RuminococcaceaeUCG002.id.11360	TRUE	91	19.7775
141014951	rs76847269	G	A	0.163508	0.0356151	5.17e-06	7654	genus.RuminococcaceaeUCG002.id.11360	TRUE	91	21.0771
120757853	rs6542556	G	A	0.050974	0.011406	7.86e-06	17094	genus.RuminococcaceaeUCG002.id.11360	TRUE	91	19.9724
87920450	rs57079348	G	T	-0.076573	0.017282	7.22e-06	16372	genus.RuminococcaceaeUCG002.id.11360	TRUE	91	19.632
90780618	rs56030423	A	G	-0.0982874	0.0216344	6.3e-06	14937	genus.RuminococcaceaeUCG002.id.11360	TRUE	91	20.6398
73589896	rs362417	C	G	-0.054863	0.0120984	7.8e-06	17097	genus.RuminococcaceaeUCG002.id.11360	TRUE	91	20.5638
114066670	rs113147300	G	A	-0.075842	0.0164562	7.69e-06	16370	genus.RuminococcaceaeUCG002.id.11360	TRUE	91	21.2403
77887835	rs12030302	G	A	-0.0692276	0.0137467	5.61e-07	10805	genus.Flavonifractor.id.2059	TRUE	92	25.3607
32381186	rs806808	C	T	0.0667272	0.0136557	1.18e-06	10801	genus.Flavonifractor.id.2059	TRUE	92	23.8767
44849689	rs34066017	G	A	0.0764294	0.0159789	1.52e-06	10705	genus.Flavonifractor.id.2059	TRUE	92	22.8784
237351354	rs11811696	C	T	-0.116063	0.0241012	2.07e-06	10221	genus.Flavonifractor.id.2059	TRUE	92	23.1904
6696929	rs11642826	C	G	0.14686	0.0325191	6.65e-06	8151	genus.Flavonifractor.id.2059	TRUE	92	20.3954
168218403	rs114873521	T	C	-0.130067	0.0294087	7.13e-06	9156	genus.Flavonifractor.id.2059	TRUE	92	19.5605
50201547	rs6761463	C	G	-0.083392	0.0184596	8.11e-06	10805	genus.Flavonifractor.id.2059	TRUE	92	20.4081
102287083	rs12038887	G	C	0.0942719	0.0211646	9.37e-06	10583	genus.Flavonifractor.id.2059	TRUE	92	19.8401
5330700	rs6116753	A	G	0.0994748	0.0209139	2.92e-06	6278	genus.LachnospiraceaeNC2004group.id.11316	TRUE	93	22.6233
149544722	rs3756315	G	A	-0.0883469	0.0188397	3.33e-06	6328	genus.LachnospiraceaeNC2004group.id.11316	TRUE	93	21.9905
234157721	rs12127733	A	G	0.115182	0.0246006	3.11e-06	6226	genus.LachnospiraceaeNC2004group.id.11316	TRUE	93	21.9217
58229086	rs17067076	A	G	-0.154631	0.0352194	5.61e-06	4449	genus.LachnospiraceaeNC2004group.id.11316	TRUE	93	19.2767
122239986	rs1331592	G	C	0.0948806	0.0208369	5.34e-06	6328	genus.LachnospiraceaeNC2004group.id.11316	TRUE	93	20.7343
29334137	rs1928659	C	T	0.102522	0.0226445	6.17e-06	5516	genus.LachnospiraceaeNC2004group.id.11316	TRUE	93	20.4978
76829562	rs1929743	C	T	0.0837206	0.0190318	9.06e-06	6330	genus.LachnospiraceaeNC2004group.id.11316	TRUE	93	19.351
47512191	rs12863463	A	G	-0.156365	0.0345372	6.04e-06	5516	genus.LachnospiraceaeNC2004group.id.11316	TRUE	93	20.4977
21157406	rs117467633	C	T	-0.169687	0.0383169	9.13e-06	5077	genus.LachnospiraceaeNC2004group.id.11316	TRUE	93	19.6119
22725908	rs12208226	A	C	-0.154739	0.0340372	9.75e-06	5620	genus.LachnospiraceaeNC2004group.id.11316	TRUE	93	20.6677
21023966	rs2825714	G	A	-0.13741	0.0289246	1.72e-06	4734	class.Lentisphaeria.id.2250	TRUE	94	22.5685
25162535	rs17114848	A	G	0.152377	0.0324332	4.06e-06	4734	class.Lentisphaeria.id.2250	TRUE	94	22.0729
61394262	rs77599476	G	A	0.230292	0.0480168	1.86e-06	3722	class.Lentisphaeria.id.2250	TRUE	94	23.0022
146795379	rs11770843	T	C	0.109431	0.0234879	1.91e-06	4705	class.Lentisphaeria.id.2250	TRUE	94	21.7066
11943792	rs72640280	G	A	0.220207	0.0486196	5.18e-06	3816	class.Lentisphaeria.id.2250	TRUE	94	20.5134
111086170	rs62570196	T	C	-0.21635	0.0439866	1.08e-06	3712	class.Lentisphaeria.id.2250	TRUE	94	24.1922
94720245	rs2731834	G	C	0.109438	0.023693	4.24e-06	4733	class.Lentisphaeria.id.2250	TRUE	94	21.3351
20687179	rs2031282	G	A	0.122369	0.0270329	4.38e-06	4734	class.Lentisphaeria.id.2250	TRUE	94	20.4905
101242690	rs1002941	A	G	0.105025	0.0233484	8.15e-06	4734	class.Lentisphaeria.id.2250	TRUE	94	20.2334
6223568	rs73113483	A	T	-0.131217	0.0288713	8.66e-06	4718	class.Lentisphaeria.id.2250	TRUE	94	20.6561
74391775	rs10793103	T	C	0.0974344	0.0181279	9.35e-08	7014	genus.LachnospiraceaeUCG008.id.11328	TRUE	95	28.8887
100496680	rs9873555	C	G	-0.121162	0.0233467	2.41e-07	6577	genus.LachnospiraceaeUCG008.id.11328	TRUE	95	26.9326
168628871	rs13024781	C	T	-0.0798769	0.0168846	2.29e-06	7016	genus.LachnospiraceaeUCG008.id.11328	TRUE	95	22.3801
19572557	rs10741777	C	T	-0.0973842	0.0194791	7.69e-07	7014	genus.LachnospiraceaeUCG008.id.11328	TRUE	95	24.9941
84992314	rs955844	C	A	0.112064	0.0228369	1.81e-06	6863	genus.LachnospiraceaeUCG008.id.11328	TRUE	95	24.0801
114220647	rs67078837	C	T	-0.0845848	0.0170693	7.68e-07	7016	genus.LachnospiraceaeUCG008.id.11328	TRUE	95	24.5559
228100140	rs62277846	T	C	0.102292	0.0212319	1.59e-06	7016	genus.LachnospiraceaeUCG008.id.11328	TRUE	95	23.2118
90818872	rs10801803	A	G	-0.117029	0.0243085	1.4e-06	7017	genus.LachnospiraceaeUCG008.id.11328	TRUE	95	23.1778
129539818	rs61944774	G	A	0.179838	0.0393797	6.34e-06	6000	genus.LachnospiraceaeUCG008.id.11328	TRUE	95	20.8554
31697284	rs75356640	A	G	0.136523	0.0303128	9.83e-06	6423	genus.LachnospiraceaeUCG008.id.11328	TRUE	95	20.2844
23071054	rs57254474	A	G	0.0886511	0.0199045	6.92e-06	7017	genus.LachnospiraceaeUCG008.id.11328	TRUE	95	19.8365
81214803	rs57091572	G	A	-0.110443	0.0235801	2.86e-06	6950	genus.LachnospiraceaeUCG008.id.11328	TRUE	95	21.9372
83502773	rs12320842	G	C	0.094833	0.0163962	7.57e-09	17638	genus.Faecalibacterium.id.2057	TRUE	96	33.4527
131587157	rs6910935	G	A	0.134864	0.0277032	1.38e-06	12640	genus.Faecalibacterium.id.2057	TRUE	96	23.6991
64044097	rs1271565	T	C	-0.0576251	0.0119649	1.3e-06	17638	genus.Faecalibacterium.id.2057	TRUE	96	23.1955
6099863	rs75499067	T	C	0.227585	0.0465522	1.76e-06	4526	genus.Faecalibacterium.id.2057	TRUE	96	23.9004
53567017	rs9536330	C	T	-0.048317	0.010797	5.33e-06	18082	genus.Faecalibacterium.id.2057	TRUE	96	20.0259
47404021	rs28376661	G	C	0.0504817	0.0109368	3.66e-06	18087	genus.Faecalibacterium.id.2057	TRUE	96	21.3053
245267339	rs10927394	T	G	-0.232262	0.0512364	7.02e-06	3495	genus.Faecalibacterium.id.2057	TRUE	96	20.5494
37125235	rs114946999	T	C	-0.0861565	0.01896	5.7e-06	15673	genus.Faecalibacterium.id.2057	TRUE	96	20.6489
111036827	rs79656633	C	T	0.145631	0.0323019	8.14e-06	9080	genus.Faecalibacterium.id.2057	TRUE	96	20.3259
128614990	rs61875484	G	C	0.0817953	0.018369	9.18e-06	16718	genus.Faecalibacterium.id.2057	TRUE	96	19.8282
14201546	rs12753492	C	A	0.0641305	0.0149933	8.8e-06	17525	genus.Faecalibacterium.id.2057	TRUE	96	18.295
39027901	rs2835874	C	T	-0.0866356	0.0196496	7.54e-06	17567	genus.Faecalibacterium.id.2057	TRUE	96	19.4396
38593645	rs11776390	C	T	-0.078354	0.017183	6.4e-06	16718	genus.Faecalibacterium.id.2057	TRUE	96	20.7932
166058998	rs13128780	C	T	-0.149725	0.0312777	1.75e-06	3999	genus.Hungatella.id.11306	TRUE	97	22.915
89577376	rs72759041	T	G	-0.126025	0.0282242	3.86e-06	3910	genus.Hungatella.id.11306	TRUE	97	19.9374
58424440	rs10044993	A	C	0.139547	0.0316748	8.07e-06	4209	genus.Hungatella.id.11306	TRUE	97	19.4095
14853525	rs13249325	G	T	-0.100023	0.0225883	9.69e-06	4209	genus.Hungatella.id.11306	TRUE	97	19.6078
95973619	rs17092615	A	G	0.152235	0.0337867	7.38e-06	4009	genus.Hungatella.id.11306	TRUE	97	20.3018
174308394	rs13417181	C	T	0.166509	0.0337521	7.62e-07	3047	genus.Sellimonas.id.14369	TRUE	98	24.3374
213214174	rs2371572	C	A	0.127349	0.0250862	4.46e-07	3154	genus.Sellimonas.id.14369	TRUE	98	25.7703
42008186	rs113379006	C	T	-0.162759	0.0357025	7.21e-06	3154	genus.Sellimonas.id.14369	TRUE	98	20.7822
79332972	rs2187447	C	A	0.243457	0.0527695	3.98e-06	3028	genus.Sellimonas.id.14369	TRUE	98	21.2852
52105282	rs2016057	C	A	-0.125878	0.0256153	1.03e-06	3154	genus.Sellimonas.id.14369	TRUE	98	24.1489
247579710	rs72553859	C	G	-0.150458	0.0332626	5.38e-06	3154	genus.Sellimonas.id.14369	TRUE	98	20.4606
111501524	rs56203279	C	T	-0.124045	0.0269115	3.72e-06	3154	genus.Sellimonas.id.14369	TRUE	98	21.2463
93730393	rs553697	C	T	-0.153767	0.0339099	6.13e-06	3047	genus.Sellimonas.id.14369	TRUE	98	20.5625
100709313	rs7968030	T	A	-0.12711	0.0280617	5.56e-06	3095	genus.Sellimonas.id.14369	TRUE	98	20.5179
180278564	rs4600608	G	A	-0.137152	0.0301702	4.95e-06	3095	genus.Sellimonas.id.14369	TRUE	98	20.6656
106250164	rs41816	G	A	0.132201	0.0291087	8.39e-06	3154	genus.Sellimonas.id.14369	TRUE	98	20.6265
6928017	rs921925	C	A	0.0985077	0.0203229	9.72e-07	6952	genus.Lactobacillus.id.1837	TRUE	99	23.4947
18501459	rs16861661	A	G	-0.183147	0.038148	1.28e-06	5325	genus.Lactobacillus.id.1837	TRUE	99	23.0492
69010103	rs768253	G	T	-0.079195	0.0171791	4.25e-06	6958	genus.Lactobacillus.id.1837	TRUE	99	21.2518
28903275	rs11674854	T	C	-0.0852686	0.0176504	1.59e-06	6655	genus.Lactobacillus.id.1837	TRUE	99	23.3384
73890910	rs328312	A	T	0.0815092	0.0169441	1.41e-06	6950	genus.Lactobacillus.id.1837	TRUE	99	23.1406
54192992	rs6092149	T	A	-0.0801344	0.017149	3.29e-06	6906	genus.Lactobacillus.id.1837	TRUE	99	21.8355
151027636	rs75127669	A	C	0.139784	0.0310414	6.83e-06	6840	genus.Lactobacillus.id.1837	TRUE	99	20.2783
173151665	rs77478751	G	A	-0.219886	0.0475759	7.33e-06	3669	genus.Lactobacillus.id.1837	TRUE	99	21.3609
135755629	rs1530559	A	G	0.0804001	0.0178207	4.93e-06	6655	genus.Lactobacillus.id.1837	TRUE	99	20.3545
109896462	rs62314653	A	C	0.187692	0.0394585	2.24e-06	5944	genus.Lactobacillus.id.1837	TRUE	99	22.6262
23834968	rs7399658	A	G	-0.107134	0.0221883	3.12e-06	6613	genus.Lactobacillus.id.1837	TRUE	99	23.3134
199312684	rs12693845	T	C	-0.0805447	0.0177429	8.96e-06	6958	genus.Lactobacillus.id.1837	TRUE	99	20.6075
42568440	rs437876	C	T	0.0784637	0.0144768	7.17e-08	10150	genus.LachnospiraceaeUCG001.id.11321	TRUE	100	29.3761
148269083	rs985416	T	C	0.0970258	0.0181807	1.46e-07	9917	genus.LachnospiraceaeUCG001.id.11321	TRUE	100	28.4809
82384407	rs2050911	A	G	0.0751466	0.0153934	1.11e-06	10148	genus.LachnospiraceaeUCG001.id.11321	TRUE	100	23.8313
7273249	rs10815577	G	C	-0.0683706	0.0143691	1.72e-06	10149	genus.LachnospiraceaeUCG001.id.11321	TRUE	100	22.6403
14477851	rs573933	C	T	-0.107898	0.0232346	3.11e-06	10150	genus.LachnospiraceaeUCG001.id.11321	TRUE	100	21.5655
53773248	rs78848836	G	A	-0.118868	0.0259753	3.38e-06	9506	genus.LachnospiraceaeUCG001.id.11321	TRUE	100	20.9415
145006780	rs9403580	T	C	0.107801	0.0229777	3.47e-06	10095	genus.LachnospiraceaeUCG001.id.11321	TRUE	100	22.0104
36155074	rs7213933	A	T	-0.0816269	0.01838	9.02e-06	9961	genus.LachnospiraceaeUCG001.id.11321	TRUE	100	19.7231
13962924	rs8104225	G	A	0.0892098	0.0197665	8.04e-06	9908	genus.LachnospiraceaeUCG001.id.11321	TRUE	100	20.3688
79092359	rs74034332	A	G	0.168045	0.0382637	3.33e-06	6004	genus.LachnospiraceaeUCG001.id.11321	TRUE	100	19.2877
96965504	rs62496417	G	T	-0.0748504	0.0165681	5.88e-06	10150	genus.LachnospiraceaeUCG001.id.11321	TRUE	100	20.4101
56256262	rs2371284	C	T	-0.0761893	0.0170127	7.56e-06	9961	genus.LachnospiraceaeUCG001.id.11321	TRUE	100	20.0559
166199362	rs12131224	T	C	0.117095	0.02591	7.4e-06	9676	genus.LachnospiraceaeUCG001.id.11321	TRUE	100	20.4243
21455973	rs4981345	C	T	-0.0681973	0.0149831	6.09e-06	9961	genus.LachnospiraceaeUCG001.id.11321	TRUE	100	20.7171
108102470	rs79476906	A	T	-0.087088	0.0197008	8.27e-06	9917	genus.LachnospiraceaeUCG001.id.11321	TRUE	100	19.541
56839500	rs7341608	C	T	-0.0784757	0.0177648	9.48e-06	9917	genus.LachnospiraceaeUCG001.id.11321	TRUE	100	19.5142
17793012	rs5994253	G	A	-0.0811302	0.0157621	2.35e-07	15288	genus.RuminococcaceaeNK4A214group.id.11358	TRUE	101	26.4934
49796014	rs136761	A	G	-0.0587521	0.0119155	8.15e-07	14822	genus.RuminococcaceaeNK4A214group.id.11358	TRUE	101	24.3122
157338888	rs11586410	A	G	-0.0863422	0.0169937	3.66e-07	14822	genus.RuminococcaceaeNK4A214group.id.11358	TRUE	101	25.8149
78373555	rs34576931	C	G	-0.0873312	0.0194886	4.72e-06	14678	genus.RuminococcaceaeNK4A214group.id.11358	TRUE	101	20.0806
235430299	rs114244418	G	C	-0.175266	0.0372779	3.59e-06	7123	genus.RuminococcaceaeNK4A214group.id.11358	TRUE	101	22.1051
18030357	rs4814689	T	C	-0.1083	0.0230708	4.55e-06	14009	genus.RuminococcaceaeNK4A214group.id.11358	TRUE	101	22.036
132042135	rs73158814	G	C	-0.109257	0.0227458	2.2e-06	13077	genus.RuminococcaceaeNK4A214group.id.11358	TRUE	101	23.0726
239087912	rs12731	G	A	-0.0527684	0.0115053	4.87e-06	15288	genus.RuminococcaceaeNK4A214group.id.11358	TRUE	101	21.0353
141897042	rs7573569	C	T	0.107739	0.0233638	3.23e-06	14822	genus.RuminococcaceaeNK4A214group.id.11358	TRUE	101	21.2645
26509287	rs147475196	G	A	-0.133769	0.0295196	4.72e-06	9917	genus.RuminococcaceaeNK4A214group.id.11358	TRUE	101	20.5347
24073806	rs62027366	C	T	0.0615389	0.0137612	6.58e-06	14822	genus.RuminococcaceaeNK4A214group.id.11358	TRUE	101	19.9981
159932022	rs12642039	C	T	-0.0553003	0.0119397	3.43e-06	15276	genus.RuminococcaceaeNK4A214group.id.11358	TRUE	101	21.4519
35288938	rs35559912	C	T	-0.0925071	0.0203674	4.89e-06	13976	genus.RuminococcaceaeNK4A214group.id.11358	TRUE	101	20.6291
84725039	rs13087692	G	T	0.0574623	0.012594	8.69e-06	15288	genus.RuminococcaceaeNK4A214group.id.11358	TRUE	101	20.8181
100248591	rs6681678	T	C	-0.100174	0.024	9.05e-06	13031	genus.RuminococcaceaeNK4A214group.id.11358	TRUE	101	17.4216
123846318	rs11241747	T	C	0.0533858	0.0120035	6.59e-06	14822	genus.RuminococcaceaeNK4A214group.id.11358	TRUE	101	19.7806
20954661	rs1756364	T	G	0.0999189	0.0197169	2.54e-07	12933	genus.Ruminiclostridium6.id.11356	TRUE	103	25.6815
56938952	rs71414120	G	T	0.200894	0.0406434	1.08e-06	5567	genus.Ruminiclostridium6.id.11356	TRUE	103	24.4317
72136154	rs61060922	G	T	0.15913	0.0322283	1.09e-06	8955	genus.Ruminiclostridium6.id.11356	TRUE	103	24.3796
240503826	rs79968172	A	G	0.11614	0.0243083	1.66e-06	12802	genus.Ruminiclostridium6.id.11356	TRUE	103	22.8271
40289063	rs77193512	G	A	0.0736533	0.0153163	1.3e-06	13380	genus.Ruminiclostridium6.id.11356	TRUE	103	23.1246
79766499	rs11992182	C	A	0.0625299	0.0137876	4.65e-06	13381	genus.Ruminiclostridium6.id.11356	TRUE	103	20.5684
76018244	rs72991535	G	T	0.135604	0.0295174	4.95e-06	9642	genus.Ruminiclostridium6.id.11356	TRUE	103	21.1051
86179076	rs663262	C	T	-0.13498	0.0310715	3.39e-06	7876	genus.Ruminiclostridium6.id.11356	TRUE	103	18.872
111703249	rs9555756	C	A	-0.0804138	0.0176692	7.1e-06	13369	genus.Ruminiclostridium6.id.11356	TRUE	103	20.7123
5548605	rs792058	A	G	0.0554234	0.0125423	8.58e-06	12933	genus.Ruminiclostridium6.id.11356	TRUE	103	19.5268
132651293	rs10829821	C	T	-0.097606	0.0216072	3.47e-06	12802	genus.Ruminiclostridium6.id.11356	TRUE	103	20.4058
10115515	rs67479537	C	T	0.118994	0.026487	9.3e-06	11613	genus.Ruminiclostridium6.id.11356	TRUE	103	20.183
61047117	rs1871858	G	C	-0.105422	0.0237274	9.12e-06	12818	genus.Ruminiclostridium6.id.11356	TRUE	103	19.7404
128214403	rs116969552	G	A	-0.166823	0.0376681	9.16e-06	6824	genus.Ruminiclostridium6.id.11356	TRUE	103	19.6139
49209339	rs2548459	T	C	0.0554866	0.0122755	6.4e-06	13377	genus.Ruminiclostridium6.id.11356	TRUE	103	20.4315
101271282	rs73176030	C	T	0.058665	0.013208	7.29e-06	13378	genus.Ruminiclostridium6.id.11356	TRUE	103	19.7282
36478011	rs35362464	A	C	0.0720077	0.0165387	8.99e-06	13308	genus.Ruminiclostridium6.id.11356	TRUE	103	18.9564
94515340	rs12423772	T	G	0.14098	0.0295029	2.63e-06	5321	genus..Eubacteriumoxidoreducensgroup.id.11339	TRUE	104	22.8341
37526679	rs2973294	T	G	0.0923559	0.0195439	2.39e-06	5378	genus..Eubacteriumoxidoreducensgroup.id.11339	TRUE	104	22.331
86480355	rs34561138	A	G	0.216145	0.045992	2.51e-06	4186	genus..Eubacteriumoxidoreducensgroup.id.11339	TRUE	104	22.0865
106882394	rs440215	T	C	0.0932766	0.0195294	1.65e-06	5377	genus..Eubacteriumoxidoreducensgroup.id.11339	TRUE	104	22.8122
187905399	rs1425962	C	G	0.0906104	0.0200612	7.32e-06	5321	genus..Eubacteriumoxidoreducensgroup.id.11339	TRUE	104	20.4005
195064019	rs12129908	A	C	0.0893272	0.0198333	5.8e-06	5377	genus..Eubacteriumoxidoreducensgroup.id.11339	TRUE	104	20.2852
57995506	rs17830032	A	G	-0.160597	0.0310515	2.39e-07	9527	genus..Eubacteriumxylanophilumgroup.id.14375	TRUE	106	26.7494
43566344	rs13239072	A	G	0.0687427	0.0142728	1.82e-06	13307	genus..Eubacteriumxylanophilumgroup.id.14375	TRUE	106	23.1971
66689958	rs79582700	G	C	-0.0951677	0.0199969	2.41e-06	13256	genus..Eubacteriumxylanophilumgroup.id.14375	TRUE	106	22.6492
8255478	rs12980122	G	C	-0.108274	0.0238257	5.02e-06	12039	genus..Eubacteriumxylanophilumgroup.id.14375	TRUE	106	20.6516
84790559	rs2012708	G	A	0.0573202	0.0126905	6.53e-06	13306	genus..Eubacteriumxylanophilumgroup.id.14375	TRUE	106	20.4013
131009660	rs2213117	G	T	0.0877797	0.0189012	4.21e-06	12878	genus..Eubacteriumxylanophilumgroup.id.14375	TRUE	106	21.5679
73181783	rs10140184	C	A	0.0576795	0.012599	4.96e-06	12930	genus..Eubacteriumxylanophilumgroup.id.14375	TRUE	106	20.959
22627266	rs10917203	C	A	0.0612633	0.0130917	3.15e-06	12930	genus..Eubacteriumxylanophilumgroup.id.14375	TRUE	106	21.8983
73696771	rs112176119	T	C	-0.113455	0.0245762	3.33e-06	12199	genus..Eubacteriumxylanophilumgroup.id.14375	TRUE	106	21.3119
130498120	rs1999224	T	G	-0.0949051	0.0203503	3.75e-06	13309	genus..Eubacteriumxylanophilumgroup.id.14375	TRUE	106	21.749
87891938	rs75586835	G	A	-0.114498	0.0263455	9.39e-06	12550	genus..Eubacteriumxylanophilumgroup.id.14375	TRUE	106	18.8878
246780557	rs4654122	G	C	0.0553508	0.0123588	7.2e-06	13309	genus..Eubacteriumxylanophilumgroup.id.14375	TRUE	106	20.0584
150077190	rs1035588	G	A	-0.108148	0.0236848	4.86e-06	3739	genus.Olsenella.id.822	TRUE	108	20.8497
4925018	rs62112538	T	C	-0.19943	0.0407033	1.19e-06	3630	genus.Olsenella.id.822	TRUE	108	24.0062
247642270	rs35225860	G	A	-0.223604	0.0482391	3.87e-06	3630	genus.Olsenella.id.822	TRUE	108	21.4862
21884425	rs72691585	A	C	-0.249079	0.0520814	2.95e-06	3078	genus.Olsenella.id.822	TRUE	108	22.8722
10422207	rs9460691	A	C	0.119966	0.0268645	7.28e-06	3739	genus.Olsenella.id.822	TRUE	108	19.9415
10777085	rs17148768	A	G	0.140434	0.0295602	2.2e-06	3648	genus.Olsenella.id.822	TRUE	108	22.57
174810498	rs61090148	G	A	-0.104783	0.0231343	6.44e-06	3739	genus.Olsenella.id.822	TRUE	108	20.5148
179629191	rs7540303	T	C	0.108044	0.023638	5.32e-06	3739	genus.Olsenella.id.822	TRUE	108	20.892
231960352	rs2759329	A	G	-0.111131	0.0237218	3.43e-06	3739	genus.Olsenella.id.822	TRUE	108	21.9471
19969568	rs6046522	T	C	0.122938	0.0269928	4.48e-06	3705	genus.Olsenella.id.822	TRUE	108	20.7434
59632873	rs8066522	A	G	-0.106529	0.0240379	9.7e-06	3739	genus.Olsenella.id.822	TRUE	108	19.64
33694801	rs6058181	T	C	0.0836765	0.0166098	2.53e-07	15076	order.Desulfovibrionales.id.3156	TRUE	109	25.3792
2856662	rs4506934	T	C	-0.0953383	0.0201367	2.43e-06	15037	order.Desulfovibrionales.id.3156	TRUE	109	22.416
11855599	rs11599763	C	T	-0.0554862	0.0117486	2.61e-06	15144	order.Desulfovibrionales.id.3156	TRUE	109	22.3046
45064961	rs2838334	A	G	0.0569024	0.0124223	4.17e-06	15144	order.Desulfovibrionales.id.3156	TRUE	109	20.9824
71541641	rs9928243	A	C	-0.0544713	0.0117811	3.97e-06	15143	order.Desulfovibrionales.id.3156	TRUE	109	21.3779
15269705	rs112381107	T	C	0.21009	0.0456974	3.22e-06	4455	order.Desulfovibrionales.id.3156	TRUE	109	21.1363
203308383	rs16851319	C	G	-0.0729137	0.0150954	2.7e-06	15130	order.Desulfovibrionales.id.3156	TRUE	109	23.3307
81834426	rs17791387	G	A	-0.0727501	0.0154369	2.25e-06	15047	order.Desulfovibrionales.id.3156	TRUE	109	22.2098
31133401	rs186073	C	T	0.0529219	0.0118542	8.74e-06	14841	order.Desulfovibrionales.id.3156	TRUE	109	19.931
203991605	rs2692012	G	A	0.112244	0.0253553	2.27e-06	13082	order.Desulfovibrionales.id.3156	TRUE	109	19.5969
96161065	rs62020470	G	A	-0.0573633	0.0129462	7.51e-06	15144	order.Desulfovibrionales.id.3156	TRUE	109	19.6329
233929283	rs3935584	T	C	-0.0524466	0.0115749	7.2e-06	15142	order.Desulfovibrionales.id.3156	TRUE	109	20.5306
57865378	rs72647048	C	T	-0.0772459	0.0170876	9e-06	15144	order.Desulfovibrionales.id.3156	TRUE	109	20.4355
40032132	rs8100692	C	T	0.0577411	0.0113476	4.16e-07	15829	genus.Coprococcus3.id.11303	TRUE	110	25.8918
4128340	rs62481985	C	G	-0.0582385	0.0115052	4.18e-07	15472	genus.Coprococcus3.id.11303	TRUE	110	25.623
21331556	rs178271	C	T	0.145257	0.0294239	7.81e-07	10794	genus.Coprococcus3.id.11303	TRUE	110	24.371
240727657	rs13394391	T	C	-0.0709302	0.0150918	2.2e-06	15834	genus.Coprococcus3.id.11303	TRUE	110	22.0892
26104511	rs11080344	T	C	0.0516921	0.0113054	4.79e-06	15835	genus.Coprococcus3.id.11303	TRUE	110	20.9062
149998497	rs7521171	A	G	-0.0596434	0.0129279	4.32e-06	15472	genus.Coprococcus3.id.11303	TRUE	110	21.2849
76343961	rs11077359	C	T	-0.0645443	0.0148833	9.64e-06	15378	genus.Coprococcus3.id.11303	TRUE	110	18.8069
76357726	rs13247359	A	G	0.051211	0.0113031	7.33e-06	15833	genus.Coprococcus3.id.11303	TRUE	110	20.5273
99141751	rs4575475	A	G	0.0619514	0.0137787	7.04e-06	15154	genus.Coprococcus3.id.11303	TRUE	110	20.2155
13799809	rs10810043	G	A	0.0515518	0.0115923	9.27e-06	15833	genus.Coprococcus3.id.11303	TRUE	110	19.7764
152131744	rs6815608	C	T	0.104089	0.0210883	3.72e-07	16731	order.Clostridiales.id.1863	TRUE	111	24.3628
40703251	rs112334273	A	G	0.0639383	0.0127404	4.07e-07	18217	order.Clostridiales.id.1863	TRUE	111	25.1857
161507301	rs6814436	C	T	0.0741858	0.0150814	9.06e-07	18336	order.Clostridiales.id.1863	TRUE	111	24.1968
48792829	rs72915163	C	T	-0.0580246	0.0120558	1.39e-06	18317	order.Clostridiales.id.1863	TRUE	111	23.1651
52494072	rs2273429	G	A	-0.0726191	0.0153105	4.17e-06	18337	order.Clostridiales.id.1863	TRUE	111	22.4969
5942519	rs10774377	G	A	0.0523003	0.0113859	3.81e-06	18330	order.Clostridiales.id.1863	TRUE	111	21.0995
149077788	rs13179700	C	T	0.0510953	0.0109569	3.52e-06	18338	order.Clostridiales.id.1863	TRUE	111	21.7464
163743050	rs6934062	C	G	0.0522397	0.0116116	7.09e-06	17859	order.Clostridiales.id.1863	TRUE	111	20.2404
231676041	rs10209007	C	G	0.0795424	0.0182427	9.6e-06	17812	order.Clostridiales.id.1863	TRUE	111	19.0116
105060362	rs1842454	A	G	-0.0543676	0.012734	9.92e-06	18340	order.Clostridiales.id.1863	TRUE	111	18.2285
131371980	rs76767978	A	G	0.0699806	0.0156318	8.18e-06	18329	order.Clostridiales.id.1863	TRUE	111	20.0417
7420184	rs13105690	C	T	-0.0527441	0.011818	9.37e-06	18340	order.Clostridiales.id.1863	TRUE	111	19.9186
50803760	rs7269302	T	A	-0.0965346	0.0212006	8.84e-06	17405	order.Clostridiales.id.1863	TRUE	111	20.7333
35770550	rs72738886	C	T	0.0865333	0.0190392	8.42e-06	16934	order.Clostridiales.id.1863	TRUE	111	20.6571
12397187	rs76860606	G	C	0.094122	0.0225117	8.58e-06	17579	order.Clostridiales.id.1863	TRUE	111	17.4809
102126220	rs290772	A	G	0.084254	0.0196297	1e-05	17129	order.Clostridiales.id.1863	TRUE	111	18.4227
12870886	rs6442336	T	C	-0.0547729	0.0124169	9.63e-06	18333	order.Clostridiales.id.1863	TRUE	111	19.4582
16550389	rs113054641	A	G	-0.144881	0.0274574	1.74e-07	9949	genus.Butyricimonas.id.945	TRUE	112	27.8423
159867647	rs62390301	C	T	-0.0872983	0.0174893	7.42e-07	10634	genus.Butyricimonas.id.945	TRUE	112	24.9154
72711156	rs7083431	C	A	0.0703539	0.0144439	8.85e-07	10737	genus.Butyricimonas.id.945	TRUE	112	23.7252
62119947	rs2642760	C	G	0.0713357	0.0145396	8.58e-07	10634	genus.Butyricimonas.id.945	TRUE	112	24.0719
127468661	rs782080	A	T	0.0653488	0.0137973	2.23e-06	10733	genus.Butyricimonas.id.945	TRUE	112	22.4328
22172866	rs1862649	A	G	0.113124	0.0248176	4.76e-06	10123	genus.Butyricimonas.id.945	TRUE	112	20.7773
129438771	rs12304031	A	G	-0.086278	0.0196846	6.7e-06	10658	genus.Butyricimonas.id.945	TRUE	112	19.2108
83093264	rs71428626	T	G	-0.133188	0.0289905	4.8e-06	9776	genus.Butyricimonas.id.945	TRUE	112	21.1067
78740009	rs78453362	G	A	-0.14948	0.0327073	4.06e-06	8207	genus.Butyricimonas.id.945	TRUE	112	20.8871
997217	rs326049	G	C	0.0759694	0.0167617	8.19e-06	10557	genus.Butyricimonas.id.945	TRUE	112	20.5418
49162501	rs62130338	A	G	-0.0732608	0.0158324	3.9e-06	10557	genus.Butyricimonas.id.945	TRUE	112	21.4117
4834406	rs9657374	T	C	0.0680719	0.0148172	4.5e-06	10737	genus.Butyricimonas.id.945	TRUE	112	21.1058
34091618	rs12458763	C	A	0.122037	0.0269587	6.37e-06	10383	genus.Butyricimonas.id.945	TRUE	112	20.492
80528373	rs2114713	T	G	0.062721	0.0138998	6.88e-06	10734	genus.Butyricimonas.id.945	TRUE	112	20.3615
45082825	rs270727	C	G	-0.0694173	0.0150795	5.38e-06	10634	genus.Butyricimonas.id.945	TRUE	112	21.1913
72443070	rs72814525	G	A	0.0664154	0.0149766	8.25e-06	10736	genus.Butyricimonas.id.945	TRUE	112	19.6657
56664962	rs11228830	G	A	0.135265	0.0298411	6.55e-06	8974	genus.Butyricimonas.id.945	TRUE	112	20.5466
174606261	rs2081023	G	A	-0.122561	0.0236507	2.64e-07	7178	genus.Paraprevotella.id.962	TRUE	113	26.8543
69135631	rs9900242	G	A	-0.0852967	0.0175212	1.14e-06	6900	genus.Paraprevotella.id.962	TRUE	113	23.6994
86162420	rs9602779	C	A	-0.106692	0.0220264	6.93e-07	7177	genus.Paraprevotella.id.962	TRUE	113	23.4627
149298792	rs140997932	C	T	-0.162376	0.0354178	2.11e-06	6187	genus.Paraprevotella.id.962	TRUE	113	21.0183
114526679	rs145020347	G	A	-0.12465	0.0262323	4.03e-06	6859	genus.Paraprevotella.id.962	TRUE	113	22.5793
114131978	rs4767113	T	C	0.0882466	0.018382	2.14e-06	6900	genus.Paraprevotella.id.962	TRUE	113	23.0469
195971173	rs3008582	C	T	0.10572	0.0227246	4.36e-06	7175	genus.Paraprevotella.id.962	TRUE	113	21.6433
41079703	rs4756632	T	G	-0.138905	0.0289897	3.82e-06	7179	genus.Paraprevotella.id.962	TRUE	113	22.9589
25249743	rs10842464	C	T	-0.0758215	0.0172568	6.6e-06	7178	genus.Paraprevotella.id.962	TRUE	113	19.3048
81759508	rs3801748	A	G	0.0779721	0.0171691	5.2e-06	7179	genus.Paraprevotella.id.962	TRUE	113	20.6244
69623804	rs7240324	G	T	-0.10229	0.0226948	5.96e-06	6900	genus.Paraprevotella.id.962	TRUE	113	20.315
71978728	rs17109926	G	A	-0.0988335	0.0216172	6.75e-06	7179	genus.Paraprevotella.id.962	TRUE	113	20.9031
83459314	rs17785622	G	A	0.248065	0.0524304	1.93e-06	3288	genus.Paraprevotella.id.962	TRUE	113	22.3855
13726736	rs9813022	G	A	-0.0842444	0.0163583	2.53e-07	8498	family.Rhodospirillaceae.id.2717	TRUE	114	26.5219
225633812	rs3754624	T	C	0.0971389	0.0200064	1.71e-06	8496	family.Rhodospirillaceae.id.2717	TRUE	114	23.5748
84471266	rs55876211	T	C	-0.0911851	0.0196395	2.87e-06	8494	family.Rhodospirillaceae.id.2717	TRUE	114	21.5569
169033340	rs76784716	G	A	0.136049	0.0285767	1.49e-06	8498	family.Rhodospirillaceae.id.2717	TRUE	114	22.6656
2670553	rs4278423	C	T	0.107529	0.0235725	3.12e-06	8501	family.Rhodospirillaceae.id.2717	TRUE	114	20.8086
27945645	rs1549633	C	A	0.0999312	0.0218634	4.7e-06	8010	family.Rhodospirillaceae.id.2717	TRUE	114	20.8914
113419797	rs11591293	T	G	0.0743184	0.0158724	2.67e-06	8500	family.Rhodospirillaceae.id.2717	TRUE	114	21.9233
134192918	rs74354280	T	C	-0.0911896	0.0204907	6.67e-06	8501	family.Rhodospirillaceae.id.2717	TRUE	114	19.8051
73139398	rs61933850	A	G	0.164808	0.0360647	7.23e-06	6830	family.Rhodospirillaceae.id.2717	TRUE	114	20.8831
131958403	rs7001029	T	C	0.117366	0.0261324	5.35e-06	8044	family.Rhodospirillaceae.id.2717	TRUE	114	20.1708
119372737	rs1035406	A	G	-0.11354	0.0250863	5.84e-06	8483	family.Rhodospirillaceae.id.2717	TRUE	114	20.4845
92206218	rs72714493	G	A	0.0816858	0.0180791	7.35e-06	8497	family.Rhodospirillaceae.id.2717	TRUE	114	20.4145
28641647	rs12977163	C	G	0.0730951	0.0163491	7.63e-06	8044	family.Rhodospirillaceae.id.2717	TRUE	114	19.989
88554243	rs13336560	T	C	-0.0701719	0.0158061	9.17e-06	8010	family.Rhodospirillaceae.id.2717	TRUE	114	19.7095
27173098	rs4822789	C	G	0.0734321	0.0160521	7.01e-06	8492	family.Rhodospirillaceae.id.2717	TRUE	114	20.927
78619512	rs6679026	C	T	0.111984	0.0251088	9.95e-06	8497	family.Rhodospirillaceae.id.2717	TRUE	114	19.8911
89268715	rs1923415	G	A	-0.0999238	0.0227326	9.64e-06	8501	family.Rhodospirillaceae.id.2717	TRUE	114	19.3215
44302154	rs2013594	C	T	-0.0720698	0.0155153	3.42e-06	9283	genus.Veillonella.id.2198	TRUE	116	21.5767
13253770	rs12679709	G	C	-0.0793499	0.0164818	1.78e-06	9290	genus.Veillonella.id.2198	TRUE	116	23.1784
45604800	rs742016	G	A	-0.0688571	0.0149769	4.66e-06	9279	genus.Veillonella.id.2198	TRUE	116	21.1375
30010673	rs1882878	G	A	-0.0768966	0.0163908	2.98e-06	9282	genus.Veillonella.id.2198	TRUE	116	22.0096
125544032	rs7645873	T	A	0.0761385	0.0164228	3.12e-06	9286	genus.Veillonella.id.2198	TRUE	116	21.494
2956783	rs55807413	G	A	0.107329	0.0237633	5.51e-06	8610	genus.Veillonella.id.2198	TRUE	116	20.3996
119914285	rs62376424	T	C	-0.0762216	0.0163499	3.65e-06	8999	genus.Veillonella.id.2198	TRUE	116	21.7333
106939916	rs7359080	A	C	-0.135391	0.030352	7.4e-06	6189	genus.Veillonella.id.2198	TRUE	116	19.8978
89306305	rs11141494	A	G	-0.0783421	0.0174393	9.75e-06	9291	genus.Veillonella.id.2198	TRUE	116	20.1806
178945043	rs6656807	G	A	0.0703062	0.0153954	5.5e-06	8999	genus.Veillonella.id.2198	TRUE	116	20.8548
129984555	rs11614532	C	G	0.0744538	0.0165214	7.13e-06	8411	genus.Veillonella.id.2198	TRUE	116	20.3085
3922055	rs12362320	C	G	0.0573168	0.0115466	8.04e-07	16764	genus.LachnospiraceaeNK4A136group.id.11319	TRUE	117	24.6407
54578401	rs954878	G	A	-0.0520656	0.0109082	1.78e-06	17227	genus.LachnospiraceaeNK4A136group.id.11319	TRUE	117	22.7821
4842929	rs7832116	G	A	-0.0714756	0.0151703	3.57e-06	17219	genus.LachnospiraceaeNK4A136group.id.11319	TRUE	117	22.1987
190415145	rs7616165	T	G	-0.230542	0.0483465	2.77e-06	4094	genus.LachnospiraceaeNK4A136group.id.11319	TRUE	117	22.739
161749981	rs76193507	G	A	-0.22973	0.0499776	2.93e-06	3578	genus.LachnospiraceaeNK4A136group.id.11319	TRUE	117	21.1293
35240097	rs11263806	G	A	-0.0524615	0.0116758	5.07e-06	17236	genus.LachnospiraceaeNK4A136group.id.11319	TRUE	117	20.1887
51256120	rs73044693	G	A	-0.10758	0.0229884	3.57e-06	12773	genus.LachnospiraceaeNK4A136group.id.11319	TRUE	117	21.9
6116659	rs160061	G	A	0.0513831	0.0108094	2.12e-06	17234	genus.LachnospiraceaeNK4A136group.id.11319	TRUE	117	22.5963
62175024	rs7073658	G	T	-0.0499621	0.0109693	5.27e-06	17236	genus.LachnospiraceaeNK4A136group.id.11319	TRUE	117	20.7456
100177681	rs68104925	C	T	-0.0549104	0.0115385	2.37e-06	17227	genus.LachnospiraceaeNK4A136group.id.11319	TRUE	117	22.647
21806125	rs12611395	G	A	-0.0902532	0.0199652	5.83e-06	16486	genus.LachnospiraceaeNK4A136group.id.11319	TRUE	117	20.4351
30016653	rs2880566	C	T	0.0599578	0.0134693	5.61e-06	17232	genus.LachnospiraceaeNK4A136group.id.11319	TRUE	117	19.8155
84735080	rs28540839	C	A	0.0508285	0.0110591	9.34e-06	16764	genus.LachnospiraceaeNK4A136group.id.11319	TRUE	117	21.1239
90289997	rs59805249	C	T	0.0936162	0.0207982	9.45e-06	15195	genus.LachnospiraceaeNK4A136group.id.11319	TRUE	117	20.2605
8497922	rs10952110	T	G	0.0487709	0.0109614	9.08e-06	16764	genus.LachnospiraceaeNK4A136group.id.11319	TRUE	117	19.7964
55181375	rs4955932	C	T	-0.0492283	0.0109388	7.05e-06	17236	genus.LachnospiraceaeNK4A136group.id.11319	TRUE	117	20.2531
95027272	rs11729256	C	T	0.0750473	0.0150184	6.58e-07	11860	genus.Akkermansia.id.4037	TRUE	118	24.9702
130280667	rs4936098	G	A	0.0649225	0.0135934	1.1e-06	11857	genus.Akkermansia.id.4037	TRUE	118	22.8105
56341481	rs9349825	G	A	-0.0703407	0.0147133	2.6e-06	11857	genus.Akkermansia.id.4037	TRUE	118	22.8557
100544188	rs74542928	C	T	0.112623	0.0236434	1.48e-06	11215	genus.Akkermansia.id.4037	TRUE	118	22.6898
81063149	rs2602429	T	C	0.0745352	0.0156201	2.72e-06	11689	genus.Akkermansia.id.4037	TRUE	118	22.7695
41074472	rs61779207	A	G	-0.0760539	0.0167769	6.32e-06	11590	genus.Akkermansia.id.4037	TRUE	118	20.5503
105422565	rs11184341	C	G	0.0655855	0.0142236	4.06e-06	11863	genus.Akkermansia.id.4037	TRUE	118	21.2615
5064327	rs4242783	A	G	0.0685454	0.0147701	3e-06	11689	genus.Akkermansia.id.4037	TRUE	118	21.5373
49473635	rs117107102	G	A	0.204406	0.0431629	3.01e-06	4974	genus.Akkermansia.id.4037	TRUE	118	22.4268
97570657	rs12908520	A	G	0.061772	0.0130954	2.26e-06	11862	genus.Akkermansia.id.4037	TRUE	118	22.2509
130309670	rs111862613	C	T	0.0911199	0.0196748	3.39e-06	11620	genus.Akkermansia.id.4037	TRUE	118	21.4489
31867840	rs941682	A	G	-0.0632957	0.0143777	9.17e-06	11808	genus.Akkermansia.id.4037	TRUE	118	19.3808
187450354	rs76287110	T	A	-0.242965	0.0466177	1.67e-07	3483	genus.Gordonibacter.id.821	TRUE	119	27.1634
29024534	rs7294633	T	C	0.12867	0.0249946	3.44e-07	3723	genus.Gordonibacter.id.821	TRUE	119	26.5009
10148653	rs7220558	T	A	0.116884	0.0234834	6.71e-07	3723	genus.Gordonibacter.id.821	TRUE	119	24.7737
47144505	rs71545975	G	A	-0.153972	0.0338918	7.04e-06	3556	genus.Gordonibacter.id.821	TRUE	119	20.6393
8142607	rs35042269	A	C	-0.180293	0.0403296	8.11e-06	3595	genus.Gordonibacter.id.821	TRUE	119	19.9852
136768501	rs72714787	A	C	0.181405	0.0377102	1.43e-06	3723	genus.Gordonibacter.id.821	TRUE	119	23.1409
136937189	rs322296	A	G	0.17869	0.037722	4.02e-06	3595	genus.Gordonibacter.id.821	TRUE	119	22.4393
83136096	rs72939513	G	A	-0.21399	0.0490592	7.98e-06	3435	genus.Gordonibacter.id.821	TRUE	119	19.0259
210628449	rs3765837	G	T	-0.190729	0.0433608	7.17e-06	3556	genus.Gordonibacter.id.821	TRUE	119	19.348
30158494	rs13412653	C	A	0.107597	0.0239228	8.61e-06	3723	genus.Gordonibacter.id.821	TRUE	119	20.2293
129433205	rs117347059	C	G	-0.128261	0.0285123	9.17e-06	3684	genus.Gordonibacter.id.821	TRUE	119	20.2361
52957210	rs16955299	A	G	-0.196423	0.0433538	6.37e-06	3572	genus.Gordonibacter.id.821	TRUE	119	20.5272
88787144	rs4596722	G	A	0.102908	0.0231571	9.06e-06	3723	genus.Gordonibacter.id.821	TRUE	119	19.7484
18970607	rs768830	A	G	0.149852	0.0333315	7.76e-06	3723	genus.Gordonibacter.id.821	TRUE	119	20.2124
131024079	rs61934597	T	C	-0.172495	0.0388567	8.37e-06	3684	genus.Gordonibacter.id.821	TRUE	119	19.7069
25943322	rs738193	C	T	0.0847328	0.0165856	3.82e-07	7778	family.BacteroidalesS24.7group.id.11173	TRUE	120	26.1
90714667	rs941000	T	C	0.0850266	0.0163382	3.16e-07	7778	family.BacteroidalesS24.7group.id.11173	TRUE	120	27.0831
47352866	rs689695	A	C	0.0814578	0.0167057	1.28e-06	7954	family.BacteroidalesS24.7group.id.11173	TRUE	120	23.7759
53139362	rs17043785	C	T	-0.176187	0.0347133	5.12e-07	5208	family.BacteroidalesS24.7group.id.11173	TRUE	120	25.7606
151515172	rs10872669	G	A	-0.123071	0.0275665	9.49e-06	7368	family.BacteroidalesS24.7group.id.11173	TRUE	120	19.9317
242767252	rs12748533	T	G	-0.0821108	0.0172701	2.59e-06	7948	family.BacteroidalesS24.7group.id.11173	TRUE	120	22.6054
149300138	rs6831034	A	T	-0.0956546	0.0205228	6.1e-06	7576	family.BacteroidalesS24.7group.id.11173	TRUE	120	21.7239
158653545	rs61508842	C	T	0.122574	0.0272389	7.83e-06	7576	family.BacteroidalesS24.7group.id.11173	TRUE	120	20.2498
63236747	rs78609301	G	A	-0.0867065	0.0195709	7.09e-06	7953	family.BacteroidalesS24.7group.id.11173	TRUE	120	19.6283
164763068	rs11135366	G	C	0.0842142	0.0183739	8.78e-06	7953	family.BacteroidalesS24.7group.id.11173	TRUE	120	21.0072
21205200	rs7217209	T	C	0.0843019	0.0187308	8.43e-06	7745	family.BacteroidalesS24.7group.id.11173	TRUE	120	20.2564
2308307	rs6048195	T	A	-0.0603594	0.011658	2.5e-07	14839	genus..Eubacteriumventriosumgroup.id.11341	TRUE	121	26.8067
50140919	rs73615400	C	T	-0.0956303	0.0193428	9.54e-07	15146	genus..Eubacteriumventriosumgroup.id.11341	TRUE	121	24.443
190223732	rs57199565	C	T	0.0783394	0.0160257	7.97e-07	14913	genus..Eubacteriumventriosumgroup.id.11341	TRUE	121	23.8961
98785900	rs11617697	G	A	-0.143349	0.0286241	7.22e-07	11497	genus..Eubacteriumventriosumgroup.id.11341	TRUE	121	25.0798
114445055	rs16884680	T	G	-0.0906428	0.0191909	1.74e-06	15289	genus..Eubacteriumventriosumgroup.id.11341	TRUE	121	22.3088
22460785	rs12964517	A	G	0.0587198	0.0123453	2.07e-06	15289	genus..Eubacteriumventriosumgroup.id.11341	TRUE	121	22.6237
52423996	rs876734	T	C	-0.0618696	0.0132532	2.89e-06	14913	genus..Eubacteriumventriosumgroup.id.11341	TRUE	121	21.7927
44975510	rs3809430	C	T	-0.0548171	0.0118426	3.55e-06	15287	genus..Eubacteriumventriosumgroup.id.11341	TRUE	121	21.426
60348381	rs72783037	A	C	0.0658926	0.0143747	6.55e-06	15286	genus..Eubacteriumventriosumgroup.id.11341	TRUE	121	21.0124
126371814	rs73849225	C	T	0.0975711	0.0224388	5.21e-06	14573	genus..Eubacteriumventriosumgroup.id.11341	TRUE	121	18.9079
51938576	rs9316536	G	T	-0.0817111	0.0183121	7.84e-06	15289	genus..Eubacteriumventriosumgroup.id.11341	TRUE	121	19.9107
51960625	rs35179274	T	C	-0.0627263	0.013786	5.76e-06	15287	genus..Eubacteriumventriosumgroup.id.11341	TRUE	121	20.7026
147291928	rs78250280	A	G	0.0749762	0.0164404	3.36e-06	14835	genus..Eubacteriumventriosumgroup.id.11341	TRUE	121	20.7979
109398264	rs66746423	T	C	0.0751501	0.0164978	6.11e-06	14578	genus..Eubacteriumventriosumgroup.id.11341	TRUE	121	20.7494
203661779	rs6704822	G	A	0.0739179	0.0166705	6.62e-06	15289	genus..Eubacteriumventriosumgroup.id.11341	TRUE	121	19.6609
107736434	rs13082419	T	C	-0.0715522	0.016137	9.56e-06	14501	genus..Eubacteriumventriosumgroup.id.11341	TRUE	121	19.6608
171895485	rs66830358	A	T	0.0528752	0.0117972	6.87e-06	14913	genus..Eubacteriumventriosumgroup.id.11341	TRUE	121	20.0884
127336602	rs11098863	A	T	-0.0966008	0.0162677	3.06e-09	7524	genus.Enterorhabdus.id.820	TRUE	122	35.2622
20280612	rs7923280	T	A	0.0860019	0.0169148	5.24e-07	7524	genus.Enterorhabdus.id.820	TRUE	122	25.8512
19611953	rs114731706	G	T	0.182308	0.0382298	2.17e-06	5956	genus.Enterorhabdus.id.820	TRUE	122	22.7409
62174193	rs3017103	G	A	0.0980897	0.0208995	2.94e-06	7524	genus.Enterorhabdus.id.820	TRUE	122	22.0281
69515102	rs73331712	C	T	0.26199	0.055123	4.85e-06	3109	genus.Enterorhabdus.id.820	TRUE	122	22.5893
236439879	rs77655283	A	G	0.132988	0.0298306	5.88e-06	7494	genus.Enterorhabdus.id.820	TRUE	122	19.8747
37567189	rs9470637	T	A	-0.0755513	0.0166263	5.7e-06	7524	genus.Enterorhabdus.id.820	TRUE	122	20.6487
35863028	rs424715	C	T	0.0818743	0.0174855	4.41e-06	7524	genus.Enterorhabdus.id.820	TRUE	122	21.925
113109756	rs10098492	C	T	0.132323	0.0293688	6.41e-06	7361	genus.Enterorhabdus.id.820	TRUE	122	20.3001
89709883	rs2051957	T	C	0.0843291	0.0189864	8.9e-06	7524	genus.Enterorhabdus.id.820	TRUE	122	19.7274
79110160	rs602075	G	A	0.168974	0.0296976	3.57e-08	3212	genus.Allisonella.id.2174	TRUE	123	32.3742
100150556	rs35778461	T	C	0.146679	0.0297186	1.21e-06	3212	genus.Allisonella.id.2174	TRUE	123	24.3601
33607071	rs6742198	A	G	0.149152	0.0316484	3.35e-06	3182	genus.Allisonella.id.2174	TRUE	123	22.2102
114286707	rs1901739	G	T	0.115769	0.0248626	3.59e-06	3212	genus.Allisonella.id.2174	TRUE	123	21.6814
137968010	rs76904847	A	G	0.148523	0.0334857	6.09e-06	3182	genus.Allisonella.id.2174	TRUE	123	19.6731
28018998	rs35110698	C	T	-0.146322	0.0320852	5.72e-06	3212	genus.Allisonella.id.2174	TRUE	123	20.7974
122413451	rs7898615	G	T	0.167966	0.0373586	8.87e-06	3212	genus.Allisonella.id.2174	TRUE	123	20.2145
88632972	rs594561	T	C	0.112231	0.0251681	9.41e-06	3212	genus.Allisonella.id.2174	TRUE	123	19.8849
75370866	rs685403	C	G	-0.175203	0.0404474	4.88e-06	3212	genus.Allisonella.id.2174	TRUE	123	18.763
45642485	rs4033856	T	C	0.0832423	0.0167237	5.17e-07	15945	class.Betaproteobacteria.id.2867	TRUE	124	24.7756
193456274	rs2367850	C	G	0.064006	0.0130374	9.12e-07	16717	class.Betaproteobacteria.id.2867	TRUE	124	24.1022
239888758	rs12467854	C	G	0.0641363	0.0131766	1.1e-06	17038	class.Betaproteobacteria.id.2867	TRUE	124	23.6918
30596130	rs6087811	G	T	-0.0978177	0.0198522	7.44e-07	16184	class.Betaproteobacteria.id.2867	TRUE	124	24.2783
173497796	rs62395635	C	T	0.109741	0.0236	2.94e-06	15108	class.Betaproteobacteria.id.2867	TRUE	124	21.6228
111285025	rs2613606	T	C	-0.0513106	0.0109091	2.2e-06	17146	class.Betaproteobacteria.id.2867	TRUE	124	22.1226
153240013	rs1928341	G	A	0.0525581	0.0110408	2.02e-06	17150	class.Betaproteobacteria.id.2867	TRUE	124	22.661
84206018	rs72747231	G	C	-0.137281	0.0290338	2.06e-06	11344	class.Betaproteobacteria.id.2867	TRUE	124	22.3569
70592215	rs11128180	G	A	0.0592944	0.0128769	3.67e-06	17151	class.Betaproteobacteria.id.2867	TRUE	124	21.2033
58689340	rs2321387	A	G	-0.0494596	0.0109424	5.8e-06	17149	class.Betaproteobacteria.id.2867	TRUE	124	20.4304
23588462	rs1511453	G	A	0.0923492	0.0199158	4.76e-06	17085	class.Betaproteobacteria.id.2867	TRUE	124	21.5016
26569901	rs9964679	G	A	0.052911	0.0114866	4.85e-06	17151	class.Betaproteobacteria.id.2867	TRUE	124	21.2183
112732674	rs56386628	T	C	-0.0622252	0.0135688	5.87e-06	17147	class.Betaproteobacteria.id.2867	TRUE	124	21.0306
104899117	rs320161	G	A	0.0572286	0.01262	7.33e-06	17035	class.Betaproteobacteria.id.2867	TRUE	124	20.5641
56786407	rs75242906	T	C	-0.121083	0.028075	9.27e-06	10803	class.Betaproteobacteria.id.2867	TRUE	124	18.6007
72207794	rs4677103	G	A	0.0977912	0.0197263	9.6e-07	7983	genus.DefluviitaleaceaeUCG011.id.11287	TRUE	125	24.5758
147414743	rs72731813	T	C	-0.147383	0.0293796	4.33e-07	7767	genus.DefluviitaleaceaeUCG011.id.11287	TRUE	125	25.1653
8786663	rs112893842	C	T	0.11381	0.0232806	1.45e-06	8183	genus.DefluviitaleaceaeUCG011.id.11287	TRUE	125	23.8988
85205632	rs9725395	G	A	-0.13834	0.029554	3.52e-06	8011	genus.DefluviitaleaceaeUCG011.id.11287	TRUE	125	21.9109
41811003	rs55658617	C	T	0.174369	0.0362226	2.15e-06	6663	genus.DefluviitaleaceaeUCG011.id.11287	TRUE	125	23.1728
24804081	rs9608282	G	T	0.142939	0.0299793	2.52e-06	7716	genus.DefluviitaleaceaeUCG011.id.11287	TRUE	125	22.7332
79734541	rs28696126	T	A	-0.106503	0.0238473	6.63e-06	7811	genus.DefluviitaleaceaeUCG011.id.11287	TRUE	125	19.9455
118723685	rs1582238	C	T	0.0805036	0.0167257	1.57e-06	7983	genus.DefluviitaleaceaeUCG011.id.11287	TRUE	125	23.1667
66407366	rs4344384	T	G	0.0715978	0.0156309	4.83e-06	8180	genus.DefluviitaleaceaeUCG011.id.11287	TRUE	125	20.9812
120741726	rs2892880	A	G	0.0817755	0.0181686	6.83e-06	8182	genus.DefluviitaleaceaeUCG011.id.11287	TRUE	125	20.2582
2233969	rs10119172	G	C	-0.0737324	0.014259	1.32e-07	18022	family.Porphyromonadaceae.id.943	TRUE	126	26.7386
62035586	rs17065783	G	A	-0.059133	0.0122235	1.79e-06	18028	family.Porphyromonadaceae.id.943	TRUE	126	23.4028
69251692	rs6953849	G	A	0.0718149	0.0150724	2.44e-06	18028	family.Porphyromonadaceae.id.943	TRUE	126	22.7019
138076081	rs10858364	T	G	0.055316	0.012085	4.31e-06	18028	family.Porphyromonadaceae.id.943	TRUE	126	20.9512
189854046	rs3111851	G	C	0.0581896	0.0121147	2.19e-06	18024	family.Porphyromonadaceae.id.943	TRUE	126	23.0709
23531802	rs7330827	C	T	-0.103842	0.0237355	8.05e-06	13754	family.Porphyromonadaceae.id.943	TRUE	126	19.1403
240929774	rs35961441	C	A	0.0915257	0.0207306	8.37e-06	16374	family.Porphyromonadaceae.id.943	TRUE	126	19.4923
71571863	rs10762312	A	G	-0.052368	0.0118814	8.7e-06	18028	family.Porphyromonadaceae.id.943	TRUE	126	19.4265
63750903	rs35233670	C	T	-0.0473576	0.010602	7.91e-06	18024	family.Porphyromonadaceae.id.943	TRUE	126	19.9529
149825977	rs864093	C	A	-0.0527939	0.0117499	9.6e-06	18027	family.Porphyromonadaceae.id.943	TRUE	126	20.1882
63386516	rs1980561	G	A	-0.0485289	0.0109284	8.95e-06	18028	family.Porphyromonadaceae.id.943	TRUE	126	19.7192
10593224	rs6795673	T	C	0.0538565	0.0105251	3.38e-07	18301	family.Bacteroidaceae.id.917	TRUE	127	26.1832
29143451	rs28757219	A	T	0.0818398	0.0170319	1.29e-06	14833	family.Bacteroidaceae.id.917	TRUE	127	23.089
24910476	rs9507307	T	C	0.0604456	0.0129128	2.13e-06	18184	family.Bacteroidaceae.id.917	TRUE	127	21.9124
58605432	rs66474973	T	G	0.0812515	0.0164479	6.81e-07	17405	family.Bacteroidaceae.id.917	TRUE	127	24.4029
10644351	rs11585893	G	A	-0.0740746	0.0147633	1.8e-06	17821	family.Bacteroidaceae.id.917	TRUE	127	25.175
112855426	rs495004	G	C	-0.0607475	0.0129865	3.42e-06	17707	family.Bacteroidaceae.id.917	TRUE	127	21.8811
24342250	rs17619981	G	T	0.0880978	0.0187002	2.69e-06	15801	family.Bacteroidaceae.id.917	TRUE	127	22.1941
22045949	rs2023437	C	T	-0.0782324	0.0167634	5.02e-06	17484	family.Bacteroidaceae.id.917	TRUE	127	21.7796
77215327	rs66710942	T	C	0.0488038	0.0107412	5.86e-06	17821	family.Bacteroidaceae.id.917	TRUE	127	20.6443
41519430	rs13207588	G	A	-0.059205	0.0131195	7.49e-06	17707	family.Bacteroidaceae.id.917	TRUE	127	20.365
62019400	rs2366421	A	T	-0.0528153	0.0117124	7.65e-06	18299	family.Bacteroidaceae.id.917	TRUE	127	20.3341
102960989	rs1340391	C	T	-0.0592004	0.0132244	6.73e-06	18302	family.Bacteroidaceae.id.917	TRUE	127	20.0399
97116904	rs11160353	A	T	-0.0691756	0.0147285	2.7e-06	9234	genus.Desulfovibrio.id.3173	TRUE	128	22.0591
105462047	rs2853179	T	C	0.0811971	0.0174234	2.42e-06	8949	genus.Desulfovibrio.id.3173	TRUE	128	21.7177
198089911	rs16863365	G	A	0.109402	0.0226964	1.79e-06	8776	genus.Desulfovibrio.id.3173	TRUE	128	23.2349
68664315	rs12031543	C	T	-0.127185	0.0281887	6.55e-06	8855	genus.Desulfovibrio.id.3173	TRUE	128	20.3573
67478973	rs13066142	A	G	0.119141	0.0250891	3.79e-06	9241	genus.Desulfovibrio.id.3173	TRUE	128	22.5502
64264446	rs2590913	A	G	0.154496	0.0339396	6.65e-06	7225	genus.Desulfovibrio.id.3173	TRUE	128	20.7213
130170270	rs2032031	G	A	-0.0654931	0.0148681	9.14e-06	9241	genus.Desulfovibrio.id.3173	TRUE	128	19.4035
57972916	rs72647089	G	T	-0.106594	0.0239337	8.3e-06	8985	genus.Desulfovibrio.id.3173	TRUE	128	19.8358
52653978	rs7729080	A	C	-0.070287	0.0157691	9.96e-06	9241	genus.Desulfovibrio.id.3173	TRUE	128	19.8671
13447995	rs4797774	A	G	0.212582	0.0470044	5.64e-06	3476	genus.Desulfovibrio.id.3173	TRUE	128	20.4538
139410687	rs6580353	C	T	0.0770979	0.0169735	4.94e-06	9241	genus.Desulfovibrio.id.3173	TRUE	128	20.632
81820486	rs4583233	C	A	0.0670205	0.0128122	2.84e-07	14327	genus..Eubacteriumeligensgroup.id.14372	TRUE	129	27.3633
83092007	rs265534	G	T	-0.0563756	0.0120127	2.27e-06	14776	genus..Eubacteriumeligensgroup.id.14372	TRUE	129	22.0242
115197171	rs72839198	G	C	0.155659	0.0375612	3.14e-06	4926	genus..Eubacteriumeligensgroup.id.14372	TRUE	129	17.1739
39301409	rs74606150	G	C	-0.196454	0.042565	4.25e-06	5381	genus..Eubacteriumeligensgroup.id.14372	TRUE	129	21.3018
70956815	rs6923695	G	T	0.103268	0.0229524	4.87e-06	12891	genus..Eubacteriumeligensgroup.id.14372	TRUE	129	20.2428
110260993	rs56080211	T	C	0.123093	0.0282743	9.14e-06	10699	genus..Eubacteriumeligensgroup.id.14372	TRUE	129	18.9531
77619186	rs158115	C	G	0.0915271	0.0190611	9.74e-06	14678	genus..Eubacteriumeligensgroup.id.14372	TRUE	129	23.057
107563458	rs2200429	G	A	-0.0888825	0.0198479	5.3e-06	14761	genus..Eubacteriumeligensgroup.id.14372	TRUE	129	20.0541
31098691	rs182318	A	G	-0.0824941	0.0195615	8.4e-06	14777	genus..Eubacteriumeligensgroup.id.14372	TRUE	129	17.7845
51365152	rs12719051	G	A	0.0916626	0.0208183	7.12e-06	12799	genus..Eubacteriumeligensgroup.id.14372	TRUE	129	19.3862
68610061	rs9541268	A	C	0.09597	0.0197312	8.79e-07	12914	genus.Collinsella.id.815	TRUE	130	23.6572
47529492	rs2671662	G	C	-0.0567751	0.011945	2.22e-06	14334	genus.Collinsella.id.815	TRUE	130	22.5914
195739311	rs73052258	A	G	0.0930178	0.0202658	1.72e-06	14334	genus.Collinsella.id.815	TRUE	130	21.067
29355467	rs2103510	A	G	0.0786551	0.0168217	2.42e-06	14334	genus.Collinsella.id.815	TRUE	130	21.8633
149818294	rs75672793	G	A	-0.108908	0.0240522	6.14e-06	12601	genus.Collinsella.id.815	TRUE	130	20.5027
107123199	rs10890671	C	T	-0.0537401	0.0118848	6.52e-06	14334	genus.Collinsella.id.815	TRUE	130	20.4461
77283458	rs12921100	T	A	0.0563759	0.0127019	8.23e-06	14334	genus.Collinsella.id.815	TRUE	130	19.6992
50026113	rs59414781	G	C	0.0668866	0.0149773	9.15e-06	14334	genus.Collinsella.id.815	TRUE	130	19.944
24465024	rs62448871	A	C	-0.0540309	0.0120324	6.78e-06	14334	genus.Collinsella.id.815	TRUE	130	20.1641
31760841	rs1496626	C	T	-0.0722307	0.01616	6.78e-06	14334	genus.Collinsella.id.815	TRUE	130	19.9783
56526640	rs149807560	A	C	-0.104264	0.0235841	7.1e-06	13473	genus.Collinsella.id.815	TRUE	130	19.5448
8589813	rs11597285	T	G	-0.0537947	0.0120548	9.38e-06	14334	genus.Collinsella.id.815	TRUE	130	19.9138
240359089	rs12747809	A	G	-0.062197	0.0125685	8.65e-07	14464	genus.LachnospiraceaeUCG004.id.11324	TRUE	131	24.4892
49904589	rs2882478	A	G	-0.0577091	0.0118338	1.21e-06	14466	genus.LachnospiraceaeUCG004.id.11324	TRUE	131	23.7814
71303007	rs12673420	A	G	0.0554351	0.0118375	2.98e-06	14463	genus.LachnospiraceaeUCG004.id.11324	TRUE	131	21.9305
81318836	rs2444793	T	C	-0.0542433	0.0118188	4.77e-06	14463	genus.LachnospiraceaeUCG004.id.11324	TRUE	131	21.0644
183247601	rs2726805	G	A	0.0548397	0.0120844	6.3e-06	14466	genus.LachnospiraceaeUCG004.id.11324	TRUE	131	20.5938
70592215	rs11128180	G	A	0.0648288	0.0140126	4.52e-06	14466	genus.LachnospiraceaeUCG004.id.11324	TRUE	131	21.4041
40536481	rs12894272	G	A	0.0579792	0.0125229	4.34e-06	14463	genus.LachnospiraceaeUCG004.id.11324	TRUE	131	21.4356
14817584	rs233486	G	A	-0.0799088	0.017766	6.28e-06	13710	genus.LachnospiraceaeUCG004.id.11324	TRUE	131	20.2307
24572337	rs35182105	G	A	-0.109724	0.024221	4.87e-06	13170	genus.LachnospiraceaeUCG004.id.11324	TRUE	131	20.5221
65990422	rs6656451	T	C	-0.05436	0.011947	5.57e-06	14458	genus.LachnospiraceaeUCG004.id.11324	TRUE	131	20.7034
105287469	rs12072562	C	T	0.133104	0.0303566	7.07e-06	9176	genus.LachnospiraceaeUCG004.id.11324	TRUE	131	19.2254
51292902	rs2706242	C	G	-0.0901399	0.0199712	9.84e-06	14026	genus.LachnospiraceaeUCG004.id.11324	TRUE	131	20.3716
154242406	rs7629954	G	A	0.108441	0.023825	5.77e-06	12568	genus.LachnospiraceaeUCG004.id.11324	TRUE	131	20.7167
93006765	rs35398954	G	A	-0.0901402	0.0174602	5.4e-07	16621	genus..Eubacteriumrectalegroup.id.14374	TRUE	132	26.6526
20066025	rs117151453	C	G	-0.113141	0.0243541	1.84e-06	13908	genus..Eubacteriumrectalegroup.id.14374	TRUE	132	21.582
37703874	rs16960159	G	C	-0.156596	0.0336234	4.1e-06	8334	genus..Eubacteriumrectalegroup.id.14374	TRUE	132	21.6909
125553155	rs314726	C	T	0.0528824	0.0109486	1.38e-06	16966	genus..Eubacteriumrectalegroup.id.14374	TRUE	132	23.3293
234530370	rs10797540	G	A	0.0503179	0.0108389	3.53e-06	17350	genus..Eubacteriumrectalegroup.id.14374	TRUE	132	21.5512
121281238	rs10248854	A	C	-0.0527827	0.0113463	4.21e-06	17348	genus..Eubacteriumrectalegroup.id.14374	TRUE	132	21.6407
170900221	rs3980709	T	A	-0.0622701	0.0140572	6.86e-06	17340	genus..Eubacteriumrectalegroup.id.14374	TRUE	132	19.623
8129537	rs2884897	G	A	-0.129364	0.0289021	6.44e-06	10813	genus..Eubacteriumrectalegroup.id.14374	TRUE	132	20.034
98523638	rs10892089	G	C	-0.0635522	0.0140072	6.22e-06	17351	genus..Eubacteriumrectalegroup.id.14374	TRUE	132	20.5852
116082909	rs143694765	C	T	0.0870025	0.019779	9.75e-06	15124	genus..Eubacteriumrectalegroup.id.14374	TRUE	132	19.3489
129425745	rs59427698	G	A	-0.0576035	0.0130853	5.37e-06	16613	genus..Eubacteriumrectalegroup.id.14374	TRUE	132	19.3789
92013419	rs62547233	G	A	0.0536319	0.0120201	9.9e-06	17347	genus..Eubacteriumrectalegroup.id.14374	TRUE	132	19.9082
50088819	rs12741784	T	C	-0.0621452	0.0119266	1.28e-07	15867	family.Veillonellaceae.id.2172	TRUE	133	27.1507
38326692	rs79535861	C	A	0.100666	0.0207016	1.58e-06	15061	family.Veillonellaceae.id.2172	TRUE	133	23.6462
102897930	rs111810795	T	C	-0.0867108	0.0180573	1.73e-06	15605	family.Veillonellaceae.id.2172	TRUE	133	23.0589
132646303	rs12186441	A	G	0.208096	0.0453999	4.53e-06	5236	family.Veillonellaceae.id.2172	TRUE	133	21.0096
462180	rs4797169	C	T	0.0587799	0.0128297	4.49e-06	15974	family.Veillonellaceae.id.2172	TRUE	133	20.9907
21637810	rs12668619	G	A	0.055301	0.0117654	2.57e-06	15971	family.Veillonellaceae.id.2172	TRUE	133	22.093
23317124	rs2175069	G	A	-0.0526752	0.0114886	4.64e-06	15976	family.Veillonellaceae.id.2172	TRUE	133	21.0221
46366067	rs1442060	A	G	-0.0514024	0.0112125	4.51e-06	15976	family.Veillonellaceae.id.2172	TRUE	133	21.0168
41231597	rs1447205	C	G	-0.0520689	0.0115656	7.35e-06	15971	family.Veillonellaceae.id.2172	TRUE	133	20.2685
61597625	rs114889439	G	A	-0.253809	0.0539169	6.19e-06	3268	family.Veillonellaceae.id.2172	TRUE	133	22.1597
78546996	rs4461038	G	A	-0.0554965	0.0119467	3.73e-06	15973	family.Veillonellaceae.id.2172	TRUE	133	21.5791
75534152	rs6909981	T	C	-0.0638697	0.0141765	5.48e-06	15976	family.Veillonellaceae.id.2172	TRUE	133	20.2979
38348199	rs2561116	G	T	-0.083617	0.0187159	7.89e-06	15976	family.Veillonellaceae.id.2172	TRUE	133	19.9603
139188534	rs61264131	C	A	0.202367	0.0464388	6.75e-06	3075	family.Veillonellaceae.id.2172	TRUE	133	18.9897
92380922	rs9345168	A	C	0.0509102	0.0113253	8.49e-06	15976	family.Veillonellaceae.id.2172	TRUE	133	20.2074
35576123	rs11700976	A	C	0.0503337	0.0113763	9.25e-06	15971	family.Veillonellaceae.id.2172	TRUE	133	19.5756
244391618	rs6692542	G	A	0.0534397	0.0118254	8.68e-06	15976	family.Veillonellaceae.id.2172	TRUE	133	20.422
78785141	rs2585520	T	G	-0.0904972	0.0200428	5.27e-06	15501	family.Veillonellaceae.id.2172	TRUE	133	20.387
101617913	rs75768969	G	C	-0.0703773	0.0156855	7.19e-06	15975	family.Veillonellaceae.id.2172	TRUE	133	20.1312
30208691	rs1693340	C	T	0.0818934	0.018245	9.25e-06	15058	family.Veillonellaceae.id.2172	TRUE	133	20.147
138319508	rs4263802	A	G	0.050942	0.0114921	7.45e-06	15976	family.Veillonellaceae.id.2172	TRUE	133	19.6495
132596627	rs12186080	A	G	0.0748236	0.016246	5.34e-06	14244	family.Clostridiaceae1.id.1869	TRUE	134	21.2122
43270264	rs2795528	A	G	-0.180969	0.0390911	3.81e-06	6411	family.Clostridiaceae1.id.1869	TRUE	134	21.4315
165722832	rs550843	C	T	-0.0734787	0.0168383	7.09e-06	14234	family.Clostridiaceae1.id.1869	TRUE	134	19.0425
136710881	rs12341505	A	G	0.0814503	0.0179338	4.54e-06	14250	family.Clostridiaceae1.id.1869	TRUE	134	20.6272
30934659	rs4723021	C	T	-0.106376	0.0241944	7.42e-06	13682	family.Clostridiaceae1.id.1869	TRUE	134	19.3313
47806774	rs881532	G	A	-0.0533035	0.0119011	7.9e-06	14250	family.Clostridiaceae1.id.1869	TRUE	134	20.0604
3041519	rs2817172	T	C	0.0563367	0.012392	5.27e-06	13789	family.Clostridiaceae1.id.1869	TRUE	134	20.668
101804809	rs10875374	T	C	-0.0536759	0.0119436	8.1e-06	14253	family.Clostridiaceae1.id.1869	TRUE	134	20.1971
111482845	rs12490337	G	C	-0.0616944	0.013693	6.91e-06	14253	family.Clostridiaceae1.id.1869	TRUE	134	20.2999
48093014	rs62397761	G	A	0.0615805	0.0136198	9.08e-06	14248	family.Clostridiaceae1.id.1869	TRUE	134	20.443
87710690	rs56188186	G	A	0.0967774	0.0217471	8.24e-06	13218	family.Clostridiaceae1.id.1869	TRUE	134	19.8036
147414743	rs72731813	T	C	-0.149751	0.0293415	2.76e-07	7786	family.Defluviitaleaceae.id.1924	TRUE	135	26.0481
72207794	rs4677103	G	A	0.0977203	0.0197033	9.42e-07	8002	family.Defluviitaleaceae.id.1924	TRUE	135	24.5976
41811003	rs55658617	C	T	0.177314	0.0361844	1.41e-06	6676	family.Defluviitaleaceae.id.1924	TRUE	135	24.0128
85205632	rs9725395	G	A	-0.138357	0.0295185	3.41e-06	8031	family.Defluviitaleaceae.id.1924	TRUE	135	21.9691
122202910	rs17051335	T	C	-0.134314	0.0292201	4.58e-06	8031	family.Defluviitaleaceae.id.1924	TRUE	135	21.1288
8786663	rs112893842	C	T	0.110761	0.0232545	2.75e-06	8203	family.Defluviitaleaceae.id.1924	TRUE	135	22.6862
79734541	rs28696126	T	A	-0.107106	0.0238173	5.56e-06	7830	family.Defluviitaleaceae.id.1924	TRUE	135	20.223
118723685	rs1582238	C	T	0.0801923	0.0167061	1.69e-06	8002	family.Defluviitaleaceae.id.1924	TRUE	135	23.0417
59026148	rs1908593	C	T	0.070223	0.0156601	7.86e-06	8203	family.Defluviitaleaceae.id.1924	TRUE	135	20.1081
24804081	rs9608282	G	T	0.139014	0.0299429	4.61e-06	7736	family.Defluviitaleaceae.id.1924	TRUE	135	21.554
66407366	rs4344384	T	G	0.0708803	0.0156121	5.86e-06	8200	family.Defluviitaleaceae.id.1924	TRUE	135	20.6124
93331308	rs540220	C	T	-0.123954	0.0289814	9.48e-06	7887	family.Defluviitaleaceae.id.1924	TRUE	135	18.2928
137786999	rs62573205	A	G	-0.0654804	0.0133503	1.49e-06	16838	family.Christensenellaceae.id.1866	TRUE	136	24.057
62220151	rs870002	T	C	0.0488951	0.0109817	6.54e-06	16847	family.Christensenellaceae.id.1866	TRUE	136	19.8241
3174785	rs12657403	G	A	0.078108	0.0171887	5.59e-06	16245	family.Christensenellaceae.id.1866	TRUE	136	20.6493
123936128	rs117186816	A	G	-0.206476	0.0436362	6.52e-06	4310	family.Christensenellaceae.id.1866	TRUE	136	22.3894
29828040	rs9608766	C	T	-0.0682134	0.01496	3.33e-06	16185	family.Christensenellaceae.id.1866	TRUE	136	20.7911
169640257	rs4076564	A	G	-0.188623	0.039209	8.06e-06	3730	family.Christensenellaceae.id.1866	TRUE	136	23.1429
35884202	rs4805124	G	C	0.0486508	0.0109067	8.36e-06	16847	family.Christensenellaceae.id.1866	TRUE	136	19.8973
15518852	rs72706624	T	G	0.0882626	0.0197575	6.38e-06	14869	family.Christensenellaceae.id.1866	TRUE	136	19.9568
120333701	rs77867022	T	G	-0.160443	0.0379589	8.82e-06	4033	family.Christensenellaceae.id.1866	TRUE	136	17.8656
13541941	rs7211194	T	C	0.0492094	0.0110916	9.94e-06	16436	family.Christensenellaceae.id.1866	TRUE	136	19.6836
83043376	rs892686	G	A	0.0506107	0.0109651	4.12e-06	16847	family.Christensenellaceae.id.1866	TRUE	136	21.3041
38002256	rs12380890	G	A	-0.0503972	0.0111047	5.78e-06	16846	family.Christensenellaceae.id.1866	TRUE	136	20.5966
46519718	rs74603314	C	T	0.221639	0.0462918	1.56e-06	4499	phylum.Tenericutes.id.3919	TRUE	137	22.9238
59440824	rs10108398	A	G	0.0769142	0.0153953	1.09e-06	10932	phylum.Tenericutes.id.3919	TRUE	137	24.9596
157532549	rs11890098	G	A	0.074438	0.0153389	9.57e-07	11392	phylum.Tenericutes.id.3919	TRUE	137	23.5507
47103877	rs72901605	C	T	-0.0841852	0.0178119	3.26e-06	10526	phylum.Tenericutes.id.3919	TRUE	137	22.3383
109965986	rs3768491	G	A	-0.0681052	0.0149061	4.23e-06	11002	phylum.Tenericutes.id.3919	TRUE	137	20.8753
97159674	rs17214486	A	C	0.06099	0.0135623	6.61e-06	11387	phylum.Tenericutes.id.3919	TRUE	137	20.2233
61850864	rs12566890	G	T	-0.101147	0.0230978	3.65e-06	11371	phylum.Tenericutes.id.3919	TRUE	137	19.1763
108439087	rs78169027	G	A	-0.108283	0.0237289	5.88e-06	10542	phylum.Tenericutes.id.3919	TRUE	137	20.824
73170489	rs4885016	C	T	-0.0819606	0.0181628	7.27e-06	11388	phylum.Tenericutes.id.3919	TRUE	137	20.3632
95309676	rs28537087	A	G	0.0820873	0.0188312	8.07e-06	11382	phylum.Tenericutes.id.3919	TRUE	137	19.0019
79490250	rs2464826	C	A	0.0944239	0.0211806	8.4e-06	10998	phylum.Tenericutes.id.3919	TRUE	137	19.8741
16259524	rs6043847	C	T	-0.114937	0.0248606	4.55e-06	11130	phylum.Tenericutes.id.3919	TRUE	137	21.3746
136616754	rs182549	T	C	0.119703	0.0127294	1.28e-20	14778	genus.Bifidobacterium.id.436	TRUE	138	88.43
112859829	rs7322849	C	T	0.112428	0.0201813	1.08e-08	14778	genus.Bifidobacterium.id.436	TRUE	138	31.0353
20378911	rs10841473	C	G	-0.0624207	0.0129438	1.65e-06	14777	genus.Bifidobacterium.id.436	TRUE	138	23.2557
537890	rs56108664	C	T	0.0729971	0.0157926	2.44e-06	13916	genus.Bifidobacterium.id.436	TRUE	138	21.3651
48090746	rs2686790	C	T	0.070741	0.0157926	7.5e-06	14778	genus.Bifidobacterium.id.436	TRUE	138	20.0648
49906864	rs4567981	A	T	0.0562084	0.0117923	1.93e-06	14666	genus.Bifidobacterium.id.436	TRUE	138	22.7198
126089703	rs2491158	A	G	0.0712624	0.015983	8.05e-06	14021	genus.Bifidobacterium.id.436	TRUE	138	19.8794
169748189	rs76671854	G	C	-0.0846055	0.0184003	3.96e-06	13806	genus.Bifidobacterium.id.436	TRUE	138	21.142
31861790	rs75344046	T	C	0.232354	0.0505979	4.86e-06	3856	genus.Bifidobacterium.id.436	TRUE	138	21.088
72897722	rs540489	G	T	-0.0637641	0.0138746	5.19e-06	14561	genus.Bifidobacterium.id.436	TRUE	138	21.1209
14617591	rs857444	T	C	0.0558234	0.0121219	3.57e-06	14777	genus.Bifidobacterium.id.436	TRUE	138	21.2075
207003374	rs12022129	A	G	0.0619356	0.0138937	8e-06	14776	genus.Bifidobacterium.id.436	TRUE	138	19.872
189805784	rs62181700	A	G	-0.0624643	0.0131205	2.17e-06	14774	genus.Bifidobacterium.id.436	TRUE	138	22.6653
1517826	rs55888705	G	A	0.0546319	0.0121139	6.67e-06	14777	genus.Bifidobacterium.id.436	TRUE	138	20.3389
18354272	rs5746486	C	T	-0.0536216	0.0120801	9e-06	14778	genus.Bifidobacterium.id.436	TRUE	138	19.7034
142793467	rs73797465	G	T	-0.0953566	0.0209236	4.38e-06	14666	genus.Bifidobacterium.id.436	TRUE	138	20.7695
224688107	rs4294381	C	T	0.112197	0.023186	1.37e-06	6145	genus.CandidatusSoleaferrea.id.11350	TRUE	139	23.4157
138638199	rs10090365	G	A	-0.0834413	0.0180989	4.17e-06	6145	genus.CandidatusSoleaferrea.id.11350	TRUE	139	21.2549
137945192	rs4678258	C	T	0.0986136	0.0215646	5.53e-06	6101	genus.CandidatusSoleaferrea.id.11350	TRUE	139	20.9117
123882833	rs10108780	G	A	-0.092834	0.0199807	3.64e-06	5999	genus.CandidatusSoleaferrea.id.11350	TRUE	139	21.5871
82879688	rs386526	G	C	0.0818459	0.0180086	8.33e-06	6144	genus.CandidatusSoleaferrea.id.11350	TRUE	139	20.6554
352368	rs36155147	T	C	0.104966	0.0240995	5.41e-06	5958	genus.CandidatusSoleaferrea.id.11350	TRUE	139	18.9706
172758774	rs6881988	C	G	-0.0819131	0.018185	9.23e-06	6140	genus.CandidatusSoleaferrea.id.11350	TRUE	139	20.2898
109376647	rs11153159	C	G	-0.12805	0.0285446	4.42e-06	6101	genus.CandidatusSoleaferrea.id.11350	TRUE	139	20.1238
10611282	rs10809135	C	T	0.0834858	0.0182426	5.47e-06	5999	genus.CandidatusSoleaferrea.id.11350	TRUE	139	20.9435
19885907	rs9973954	G	A	0.0892075	0.0195401	5.95e-06	6145	genus.CandidatusSoleaferrea.id.11350	TRUE	139	20.8424
115352769	rs6489992	G	A	-0.0840437	0.0187031	7.89e-06	6142	genus.CandidatusSoleaferrea.id.11350	TRUE	139	20.1923
62394540	rs6494306	G	A	-0.0969304	0.0214221	5.8e-06	6145	genus.CandidatusSoleaferrea.id.11350	TRUE	139	20.4737
52935445	rs12500231	T	A	0.0813853	0.0182696	7.68e-06	6145	genus.CandidatusSoleaferrea.id.11350	TRUE	139	19.8443
76403542	rs7400877	C	T	-0.0951085	0.0212799	9.29e-06	6145	genus.CandidatusSoleaferrea.id.11350	TRUE	139	19.9756
190349049	rs2193878	A	T	0.228255	0.0509241	9.46e-06	3088	genus.CandidatusSoleaferrea.id.11350	TRUE	139	20.0906
47991441	rs830149	G	C	0.184647	0.0397237	9.58e-06	5065	genus.CandidatusSoleaferrea.id.11350	TRUE	139	21.6064
165266628	rs1643968	C	T	-0.0565284	0.0112298	4.15e-07	18170	order.Selenomonadales.id.2165	TRUE	141	25.339
21249925	rs60274479	C	T	-0.0659623	0.0134137	1.16e-06	17610	order.Selenomonadales.id.2165	TRUE	141	24.1822
142135117	rs13086907	A	G	0.0625312	0.0131735	1.95e-06	18163	order.Selenomonadales.id.2165	TRUE	141	22.5315
17413426	rs73232831	A	G	-0.151829	0.0314932	1.87e-06	9382	order.Selenomonadales.id.2165	TRUE	141	23.2421
101245088	rs71405394	A	G	-0.114178	0.02405	2.17e-06	13861	order.Selenomonadales.id.2165	TRUE	141	22.539
124912908	rs61249479	C	A	0.0777075	0.0168628	2.95e-06	18165	order.Selenomonadales.id.2165	TRUE	141	21.2357
41231597	rs1447205	C	G	-0.0502053	0.0108382	2.93e-06	18165	order.Selenomonadales.id.2165	TRUE	141	21.4578
22817571	rs4722181	G	T	0.0501306	0.0105798	2e-06	18163	order.Selenomonadales.id.2165	TRUE	141	22.4518
115597993	rs4463806	C	T	-0.0543966	0.0129365	7.81e-06	18160	order.Selenomonadales.id.2165	TRUE	141	17.6811
5579818	rs9423647	A	G	0.047817	0.0105282	6.06e-06	18164	order.Selenomonadales.id.2165	TRUE	141	20.628
34377485	rs2834062	G	A	0.0489057	0.0108842	8.44e-06	18171	order.Selenomonadales.id.2165	TRUE	141	20.1897
80086072	rs1649999	G	A	0.0748989	0.0166458	7.58e-06	18036	order.Selenomonadales.id.2165	TRUE	141	20.2462
75609677	rs1135612	A	G	0.0529785	0.0119177	9.26e-06	18164	order.Selenomonadales.id.2165	TRUE	141	19.7614
18662686	rs13163520	A	G	-0.127377	0.0233883	5.61e-08	6326	genus..Ruminococcusgnavusgroup.id.14376	TRUE	142	29.6611
122096018	rs934940	C	A	-0.105045	0.0229588	2.74e-06	6309	genus..Ruminococcusgnavusgroup.id.14376	TRUE	142	20.9339
66701616	rs9872758	C	T	0.0849233	0.0176643	1.66e-06	6398	genus..Ruminococcusgnavusgroup.id.14376	TRUE	142	23.1132
129224680	rs2909242	A	C	-0.0909965	0.018351	7.41e-07	6401	genus..Ruminococcusgnavusgroup.id.14376	TRUE	142	24.5883
135838591	rs3124783	G	A	-0.11599	0.0249099	2.67e-06	6401	genus..Ruminococcusgnavusgroup.id.14376	TRUE	142	21.6818
144700007	rs62167033	C	T	0.185289	0.0396295	3.5e-06	5194	genus..Ruminococcusgnavusgroup.id.14376	TRUE	142	21.8606
36259341	rs12989336	A	G	-0.0846861	0.0187936	7.12e-06	6401	genus..Ruminococcusgnavusgroup.id.14376	TRUE	142	20.305
115168097	rs12136548	T	C	0.0901946	0.0196476	3.1e-06	6401	genus..Ruminococcusgnavusgroup.id.14376	TRUE	142	21.0738
146290310	rs78399089	C	T	0.144445	0.0326618	6.63e-06	5944	genus..Ruminococcusgnavusgroup.id.14376	TRUE	142	19.558
6512581	rs11597105	G	A	0.114673	0.0250653	6.95e-06	6328	genus..Ruminococcusgnavusgroup.id.14376	TRUE	142	20.9303
433078	rs11864644	C	T	-0.139804	0.0318253	5.01e-06	6241	genus..Ruminococcusgnavusgroup.id.14376	TRUE	142	19.2971
190110710	rs4388134	T	C	-0.0904997	0.0203544	9.12e-06	6399	genus..Ruminococcusgnavusgroup.id.14376	TRUE	142	19.7686
31085162	rs17159861	T	C	0.0962228	0.0168388	1.04e-08	17380	genus..Eubacteriumcoprostanoligenesgroup.id.11375	TRUE	143	32.6537
16380806	rs9648214	C	T	-0.0828719	0.016431	2.52e-07	17379	genus..Eubacteriumcoprostanoligenesgroup.id.11375	TRUE	143	25.4383
200638489	rs115325767	C	G	0.0783322	0.0174719	2.62e-06	16555	genus..Eubacteriumcoprostanoligenesgroup.id.11375	TRUE	143	20.1002
36911598	rs12906958	T	C	-0.0533159	0.0115935	4.35e-06	17380	genus..Eubacteriumcoprostanoligenesgroup.id.11375	TRUE	143	21.1488
86440997	rs4076415	G	T	0.0515152	0.0110294	1.99e-06	16960	genus..Eubacteriumcoprostanoligenesgroup.id.11375	TRUE	143	21.8155
127139574	rs6762473	A	C	0.0521584	0.0112353	4.26e-06	17377	genus..Eubacteriumcoprostanoligenesgroup.id.11375	TRUE	143	21.5517
2215931	rs10444197	G	A	-0.0505823	0.0113455	5.98e-06	17380	genus..Eubacteriumcoprostanoligenesgroup.id.11375	TRUE	143	19.8768
84506096	rs2644213	A	G	0.0538845	0.0121245	9.86e-06	17380	genus..Eubacteriumcoprostanoligenesgroup.id.11375	TRUE	143	19.7517
113794507	rs11720857	T	C	0.0630776	0.0144485	9.26e-06	16960	genus..Eubacteriumcoprostanoligenesgroup.id.11375	TRUE	143	19.0592
73306506	rs4717831	T	A	0.0786783	0.0174038	9.18e-06	16854	genus..Eubacteriumcoprostanoligenesgroup.id.11375	TRUE	143	20.4372
97869293	rs62024432	T	C	-0.0769698	0.0172101	7.5e-06	17271	genus..Eubacteriumcoprostanoligenesgroup.id.11375	TRUE	143	20.0019
81595477	rs76898927	A	G	0.123055	0.0266375	4.79e-06	12197	genus..Eubacteriumcoprostanoligenesgroup.id.11375	TRUE	143	21.3409
33603146	rs1020520	G	T	-0.0590705	0.0132929	8.89e-06	17371	genus..Eubacteriumcoprostanoligenesgroup.id.11375	TRUE	143	19.7471
32713919	rs11052069	C	T	0.0477832	0.0107833	9.38e-06	17380	genus..Eubacteriumcoprostanoligenesgroup.id.11375	TRUE	143	19.6356
50797401	rs79895140	C	T	-0.0641017	0.0141153	8.62e-06	16139	genus..Eubacteriumcoprostanoligenesgroup.id.11375	TRUE	143	20.6234
21023966	rs2825714	G	A	-0.138226	0.0289096	1.5e-06	4739	phylum.Lentisphaerae.id.2238	TRUE	145	22.8611
146795379	rs11770843	T	C	0.111896	0.0234776	1.14e-06	4709	phylum.Lentisphaerae.id.2238	TRUE	145	22.7153
61394262	rs77599476	G	A	0.229981	0.0479918	1.9e-06	3726	phylum.Lentisphaerae.id.2238	TRUE	145	22.9642
111086170	rs62570196	T	C	-0.217203	0.0439621	9.64e-07	3716	phylum.Lentisphaerae.id.2238	TRUE	145	24.4104
11943792	rs72640280	G	A	0.220185	0.0485947	5.19e-06	3820	phylum.Lentisphaerae.id.2238	TRUE	145	20.5305
25162535	rs17114848	A	G	0.148972	0.0324162	6.77e-06	4739	phylum.Lentisphaerae.id.2238	TRUE	145	21.1196
101242690	rs1002941	A	G	0.107661	0.0233382	4.31e-06	4739	phylum.Lentisphaerae.id.2238	TRUE	145	21.2804
94720245	rs2731834	G	C	0.109935	0.0236848	3.8e-06	4738	phylum.Lentisphaerae.id.2238	TRUE	145	21.5441
53930085	rs60995569	G	T	-0.16062	0.0336806	9.19e-06	4737	phylum.Lentisphaerae.id.2238	TRUE	145	22.7426
20687179	rs2031282	G	A	0.120412	0.0270263	5.86e-06	4739	phylum.Lentisphaerae.id.2238	TRUE	145	19.8503
6223568	rs73113483	A	T	-0.131681	0.0288503	8.79e-06	4723	phylum.Lentisphaerae.id.2238	TRUE	145	20.8327
5730954	rs2276875	G	A	-0.0697176	0.0139537	4.65e-07	13893	genus.Barnesiella.id.944	TRUE	146	24.9635
110831148	rs2428166	A	G	-0.165859	0.0337309	8.51e-07	8091	genus.Barnesiella.id.944	TRUE	146	24.178
54872438	rs60316894	T	C	-0.121478	0.025184	1.19e-06	12717	genus.Barnesiella.id.944	TRUE	146	23.2674
181589155	rs35177866	G	A	0.0917125	0.0190133	2.95e-06	13394	genus.Barnesiella.id.944	TRUE	146	23.267
122021518	rs13242616	C	T	-0.0583747	0.0123176	2.29e-06	13945	genus.Barnesiella.id.944	TRUE	146	22.4594
114546595	rs79795328	G	A	-0.0818645	0.0176441	4.23e-06	13657	genus.Barnesiella.id.944	TRUE	146	21.5275
10076378	rs2057922	C	G	0.0915241	0.0194623	3.83e-06	14208	genus.Barnesiella.id.944	TRUE	146	22.1148
23435415	rs199035	A	G	0.0559495	0.0119716	3e-06	13945	genus.Barnesiella.id.944	TRUE	146	21.8419
44327429	rs62251337	G	A	-0.0690763	0.0149374	4.24e-06	13945	genus.Barnesiella.id.944	TRUE	146	21.3849
54107036	rs77455852	G	T	-0.0891491	0.0195601	3.16e-06	13394	genus.Barnesiella.id.944	TRUE	146	20.7727
148601905	rs11155559	C	T	0.0956023	0.0212961	8.92e-06	13383	genus.Barnesiella.id.944	TRUE	146	20.1529
87145913	rs12909713	T	C	-0.0550716	0.0120039	4.95e-06	14205	genus.Barnesiella.id.944	TRUE	146	21.048
180020849	rs113258194	G	A	0.098992	0.0214121	7.31e-06	13945	genus.Barnesiella.id.944	TRUE	146	21.3738
206216607	rs28479800	T	A	-0.09152	0.0210002	7.93e-06	12399	genus.Barnesiella.id.944	TRUE	146	18.9926
105458416	rs76181748	T	C	-0.0778559	0.017164	6.78e-06	14201	genus.Barnesiella.id.944	TRUE	146	20.5753
102616869	rs72684847	C	T	-0.114369	0.0253873	6.76e-06	12984	genus.Barnesiella.id.944	TRUE	146	20.2948
25834694	rs28418786	G	C	-0.0791324	0.0174957	6.48e-06	13698	genus.Barnesiella.id.944	TRUE	146	20.4572
171281359	rs7680684	T	C	-0.083381	0.0168901	9.77e-07	8243	genus.Adlercreutzia.id.812	TRUE	147	24.3708
201061818	rs2147798	G	C	0.0922959	0.0192121	1.4e-06	8243	genus.Adlercreutzia.id.812	TRUE	147	23.0788
94059857	rs80078995	T	A	-0.11324	0.0232586	1.57e-06	8243	genus.Adlercreutzia.id.812	TRUE	147	23.7044
75009770	rs2717140	T	C	-0.119225	0.0251081	2.05e-06	8243	genus.Adlercreutzia.id.812	TRUE	147	22.548
123909083	rs9490822	T	C	-0.0734512	0.0155789	2.54e-06	8243	genus.Adlercreutzia.id.812	TRUE	147	22.2292
31991834	rs12522517	T	A	-0.104884	0.0234695	4.41e-06	8187	genus.Adlercreutzia.id.812	TRUE	147	19.9717
48844151	rs13231526	A	C	0.143237	0.0311654	4.81e-06	8051	genus.Adlercreutzia.id.812	TRUE	147	21.1234
69444163	rs6664405	C	T	-0.0953084	0.0210752	5.23e-06	8051	genus.Adlercreutzia.id.812	TRUE	147	20.4513
135204950	rs1046175	G	C	0.112758	0.0255994	6.36e-06	8051	genus.Adlercreutzia.id.812	TRUE	147	19.4015
48864179	rs9915817	C	T	0.0749219	0.016833	8.22e-06	8243	genus.Adlercreutzia.id.812	TRUE	147	19.8104
105355971	rs55719207	A	G	-0.0699243	0.0158036	9.61e-06	8243	genus.Adlercreutzia.id.812	TRUE	147	19.5769
98386085	rs11604400	T	C	-0.102524	0.0234834	9.74e-06	8107	genus.Adlercreutzia.id.812	TRUE	147	19.0604
70523029	rs55773148	A	G	-0.121514	0.0236759	3.9e-07	11349	order.Bacteroidales.id.913	TRUE	148	26.3413
89339527	rs7631304	A	G	-0.0645771	0.0132957	8.37e-07	18334	order.Bacteroidales.id.913	TRUE	148	23.5902
6461200	rs73975615	A	G	-0.207018	0.0442633	1.22e-06	3350	order.Bacteroidales.id.913	TRUE	148	21.874
59317502	rs111845179	C	T	0.102648	0.0213843	9.24e-07	16393	order.Bacteroidales.id.913	TRUE	148	23.0415
53831026	rs2032750	C	T	-0.0508393	0.0106807	1.92e-06	17853	order.Bacteroidales.id.913	TRUE	148	22.6567
176792690	rs7546249	A	T	-0.0567113	0.0118386	1.55e-06	18333	order.Bacteroidales.id.913	TRUE	148	22.9477
74290641	rs929878	T	C	-0.0548532	0.012153	4.73e-06	18334	order.Bacteroidales.id.913	TRUE	148	20.3723
116888284	rs13291169	G	C	0.0689676	0.0148765	3.75e-06	17513	order.Bacteroidales.id.913	TRUE	148	21.4926
27433885	rs17343978	C	A	-0.0552057	0.0120278	8.36e-06	18334	order.Bacteroidales.id.913	TRUE	148	21.0668
157495438	rs72706335	C	T	-0.22241	0.0493458	7.66e-06	3819	order.Bacteroidales.id.913	TRUE	148	20.3145
39062269	rs11146701	G	A	0.0473596	0.010541	7.08e-06	18220	order.Bacteroidales.id.913	TRUE	148	20.1861
70916181	rs62531359	G	T	0.0655728	0.0149891	9.09e-06	18320	order.Bacteroidales.id.913	TRUE	148	19.1381
213189994	rs4146051	G	A	-0.107377	0.0245661	8.76e-06	11372	order.Bacteroidales.id.913	TRUE	148	19.1051
13110185	rs79585701	C	A	0.0646823	0.0149628	9.99e-06	18334	order.Bacteroidales.id.913	TRUE	148	18.6872
195936789	rs4916508	A	G	-0.0466729	0.0105312	8.47e-06	18324	order.Bacteroidales.id.913	TRUE	148	19.6413
136493820	rs62575403	T	C	0.140055	0.0311128	7.06e-06	9668	order.Bacteroidales.id.913	TRUE	148	20.2636
57672335	rs78143293	G	A	-0.0848521	0.0170415	1.2e-06	13572	family.Enterobacteriaceae.id.3469	TRUE	149	24.7918
2563450	rs111229068	T	A	0.110561	0.0241719	3.65e-06	12350	family.Enterobacteriaceae.id.3469	TRUE	149	20.921
55340092	rs62210023	G	A	0.0606754	0.0130125	3.13e-06	13515	family.Enterobacteriaceae.id.3469	TRUE	149	21.7422
55145547	rs504442	G	T	0.084159	0.0189479	5.17e-06	13578	family.Enterobacteriaceae.id.3469	TRUE	149	19.7279
4015933	rs80319214	G	C	0.0990404	0.0215877	6.95e-06	12641	family.Enterobacteriaceae.id.3469	TRUE	149	21.048
22379097	rs11026530	C	T	0.0822408	0.0186379	9.43e-06	13485	family.Enterobacteriaceae.id.3469	TRUE	149	19.4706
42133542	rs2374342	A	C	0.0582927	0.0126195	4.52e-06	13577	family.Enterobacteriaceae.id.3469	TRUE	149	21.3376
110840418	rs79757635	A	C	0.0758597	0.0171286	9.32e-06	13419	family.Enterobacteriaceae.id.3469	TRUE	149	19.6146
54327745	rs35673018	A	G	0.0899642	0.0202934	7.63e-06	13326	family.Enterobacteriaceae.id.3469	TRUE	149	19.653
27718039	rs61973590	G	C	-0.0605392	0.0133696	8.54e-06	13570	family.Enterobacteriaceae.id.3469	TRUE	149	20.5039
13521040	rs4792380	T	A	0.115598	0.0257683	9.49e-06	12763	family.Enterobacteriaceae.id.3469	TRUE	149	20.1246
36607072	rs35506912	C	G	-0.0693743	0.0147926	3.21e-06	12793	genus.RuminococcaceaeUCG010.id.11367	TRUE	150	21.9943
135968557	rs682403	G	A	-0.0588161	0.0124671	2.37e-06	12864	genus.RuminococcaceaeUCG010.id.11367	TRUE	150	22.2566
16349864	rs6958419	T	C	-0.0585718	0.0124994	2.84e-06	12870	genus.RuminococcaceaeUCG010.id.11367	TRUE	150	21.9584
104728618	rs2820282	C	A	-0.0592304	0.0125917	2.85e-06	12865	genus.RuminococcaceaeUCG010.id.11367	TRUE	150	22.1269
5233941	rs12597105	A	G	0.0670855	0.0144415	4.87e-06	12415	genus.RuminococcaceaeUCG010.id.11367	TRUE	150	21.5791
130676996	rs7935775	T	A	-0.0631351	0.0137953	4.99e-06	12864	genus.RuminococcaceaeUCG010.id.11367	TRUE	150	20.9448
31057482	rs73218807	A	G	-0.166211	0.0367938	6.43e-06	6714	genus.RuminococcaceaeUCG010.id.11367	TRUE	150	20.4065
40707798	rs7441445	T	C	-0.05695	0.0126502	6.8e-06	12852	genus.RuminococcaceaeUCG010.id.11367	TRUE	150	20.267
33694801	rs6058181	T	C	0.0834742	0.0166111	2.7e-07	15074	family.Desulfovibrionaceae.id.3169	TRUE	151	25.2528
2856662	rs4506934	T	C	-0.0943381	0.020138	3.16e-06	15035	family.Desulfovibrionaceae.id.3169	TRUE	151	21.9453
203991605	rs2692012	G	A	0.114231	0.0253568	1.56e-06	13080	family.Desulfovibrionaceae.id.3169	TRUE	151	20.2944
11855599	rs11599763	C	T	-0.0555931	0.0117493	2.5e-06	15142	family.Desulfovibrionaceae.id.3169	TRUE	151	22.3879
45064961	rs2838334	A	G	0.0571419	0.012423	3.82e-06	15142	family.Desulfovibrionaceae.id.3169	TRUE	151	21.1572
15269705	rs112381107	T	C	0.211435	0.0456962	2.82e-06	4455	family.Desulfovibrionaceae.id.3169	TRUE	151	21.409
203308383	rs16851319	C	G	-0.0732697	0.0150964	2.4e-06	15128	family.Desulfovibrionaceae.id.3169	TRUE	151	23.5561
81834426	rs17791387	G	A	-0.0729251	0.0154381	2.1e-06	15045	family.Desulfovibrionaceae.id.3169	TRUE	151	22.3136
71541641	rs9928243	A	C	-0.0541732	0.0117819	4.48e-06	15141	family.Desulfovibrionaceae.id.3169	TRUE	151	21.1417
96159374	rs7164160	T	A	-0.0574455	0.0129468	7.34e-06	15142	family.Desulfovibrionaceae.id.3169	TRUE	151	19.6872
233929283	rs3935584	T	C	-0.0525838	0.0115757	6.78e-06	15140	family.Desulfovibrionaceae.id.3169	TRUE	151	20.6351
57865378	rs72647048	C	T	-0.0770089	0.017089	9.61e-06	15142	family.Desulfovibrionaceae.id.3169	TRUE	151	20.307
47384118	rs55793120	C	T	0.13822	0.0266152	1.44e-07	12405	family.Ruminococcaceae.id.2050	TRUE	152	26.9701
218216801	rs2113833	C	T	0.169146	0.0355009	1.14e-06	4140	family.Ruminococcaceae.id.2050	TRUE	152	22.701
61425267	rs17376049	C	T	0.0848534	0.0172114	7.3e-07	18333	family.Ruminococcaceae.id.2050	TRUE	152	24.3056
2801371	rs56199908	C	T	-0.199327	0.0410444	1.66e-06	5618	family.Ruminococcaceae.id.2050	TRUE	152	23.5843
69732887	rs10093275	T	C	0.0534595	0.011677	5.35e-06	18335	family.Ruminococcaceae.id.2050	TRUE	152	20.9599
24473669	rs76724913	G	T	0.0901053	0.0203104	9.6e-06	17516	family.Ruminococcaceae.id.2050	TRUE	152	19.6817
107661606	rs1612733	C	T	0.108708	0.0238006	4.22e-06	15016	family.Ruminococcaceae.id.2050	TRUE	152	20.8617
58278102	rs2426816	A	T	-0.0480152	0.0106011	6.04e-06	17774	family.Ruminococcaceae.id.2050	TRUE	152	20.5142
147744468	rs3009418	A	C	0.0927607	0.0210123	8.69e-06	16407	family.Ruminococcaceae.id.2050	TRUE	152	19.4886
29829167	rs10166469	C	T	-0.053336	0.0120209	8.52e-06	18314	family.Ruminococcaceae.id.2050	TRUE	152	19.6864
4555684	rs1158100	G	A	-0.0490539	0.0109865	8.61e-06	18333	family.Ruminococcaceae.id.2050	TRUE	152	19.9356
116485496	rs499272	C	G	0.0706431	0.016046	9.29e-06	17854	family.Ruminococcaceae.id.2050	TRUE	152	19.3823
69994816	rs12675596	T	G	0.145669	0.0290678	9.64e-07	3008	genus.Alloprevotella.id.961	TRUE	153	25.1136
189076705	rs58212166	G	A	-0.161506	0.0359102	7.94e-06	3005	genus.Alloprevotella.id.961	TRUE	153	20.2274
40993008	rs34619204	A	G	-0.156037	0.0344392	8.84e-06	3003	genus.Alloprevotella.id.961	TRUE	153	20.528
79794395	rs17380632	T	A	0.125564	0.0280409	9.27e-06	3009	genus.Alloprevotella.id.961	TRUE	153	20.0515
152805600	rs4680035	G	A	-0.119599	0.0259446	4.99e-06	3007	genus.Alloprevotella.id.961	TRUE	153	21.2503
234126516	rs4364940	G	A	0.126418	0.0282207	8.58e-06	3008	genus.Alloprevotella.id.961	TRUE	153	20.0669
36053643	rs2154444	G	T	0.138234	0.0308961	8.37e-06	3009	genus.Alloprevotella.id.961	TRUE	153	20.0182
2217340	rs60884758	T	C	-0.0702667	0.0142249	5.71e-07	17293	genus.Parabacteroides.id.954	TRUE	154	24.4006
169360155	rs3860755	C	G	0.0558784	0.0116625	1.71e-06	17294	genus.Parabacteroides.id.954	TRUE	154	22.9566
47368687	rs4236095	A	G	0.0761961	0.0157042	1.93e-06	16383	genus.Parabacteroides.id.954	TRUE	154	23.5416
191572365	rs115602804	A	G	0.10308	0.0222736	1.93e-06	16394	genus.Parabacteroides.id.954	TRUE	154	21.4176
52354847	rs114567323	C	T	0.186478	0.0405199	5.65e-06	5859	genus.Parabacteroides.id.954	TRUE	154	21.1795
56396953	rs7298818	T	C	0.0888832	0.0200902	8.54e-06	16510	genus.Parabacteroides.id.954	TRUE	154	19.5736
85585609	rs6657302	C	T	-0.10452	0.0225521	9.76e-06	16552	genus.Parabacteroides.id.954	TRUE	154	21.4794
165969505	rs11965579	C	G	0.162824	0.0381863	8.87e-06	3890	genus.Parabacteroides.id.954	TRUE	154	18.1811
7045276	rs17141986	C	G	0.0500303	0.0111459	7.27e-06	16825	genus.Parabacteroides.id.954	TRUE	154	20.1481
38037203	rs72893646	T	A	-0.0715594	0.0156668	8.83e-06	16508	genus.Parabacteroides.id.954	TRUE	154	20.8629
129224488	rs12191680	G	C	0.102214	0.0197189	3.05e-07	9408	order.Pasteurellales.id.3688	TRUE	155	26.8689
55448491	rs9382510	T	C	-0.0881865	0.0169965	2.48e-07	9410	order.Pasteurellales.id.3688	TRUE	155	26.9207
9951672	rs10840326	G	C	-0.0717634	0.0149229	1.44e-06	9154	order.Pasteurellales.id.3688	TRUE	155	23.1259
94306385	rs76022354	T	C	0.24289	0.0500406	1.83e-06	3692	order.Pasteurellales.id.3688	TRUE	155	23.5599
26531908	rs72756943	A	G	0.13988	0.0303029	3.35e-06	8020	order.Pasteurellales.id.3688	TRUE	155	21.308
105650242	rs78909003	C	T	-0.241159	0.0498372	2.05e-06	3638	order.Pasteurellales.id.3688	TRUE	155	23.4154
57274077	rs6092684	T	A	0.0684647	0.014674	3.44e-06	9366	order.Pasteurellales.id.3688	TRUE	155	21.7689
26891808	rs4822728	C	T	0.0685479	0.0149032	4.72e-06	9412	order.Pasteurellales.id.3688	TRUE	155	21.1557
115491973	rs35510	G	A	0.122729	0.0264958	4.02e-06	8671	order.Pasteurellales.id.3688	TRUE	155	21.4557
22718481	rs10965428	A	C	-0.119902	0.0258219	4.29e-06	8873	order.Pasteurellales.id.3688	TRUE	155	21.5614
32862601	rs16970009	G	A	0.187381	0.0429572	7.32e-06	4703	order.Pasteurellales.id.3688	TRUE	155	19.0275
73477482	rs12050685	G	A	-0.0670948	0.015239	9.19e-06	9411	order.Pasteurellales.id.3688	TRUE	155	19.385
97972214	rs73139353	C	A	-0.222573	0.0484634	8.71e-06	4047	order.Pasteurellales.id.3688	TRUE	155	21.0919
116918060	rs6972479	G	A	-0.0781862	0.0175366	7.75e-06	8616	order.Pasteurellales.id.3688	TRUE	155	19.8779
64535013	rs9895850	C	T	-0.176406	0.041017	9.08e-06	4737	order.Pasteurellales.id.3688	TRUE	155	18.497
48742489	rs111582866	A	G	-0.113957	0.0256403	7.07e-06	8616	order.Pasteurellales.id.3688	TRUE	155	19.7532
6818307	rs62568866	A	T	-0.118018	0.0259206	7.23e-06	8020	order.Pasteurellales.id.3688	TRUE	155	20.7304
5412480	rs731534	G	C	-0.0986502	0.0216316	9.46e-06	9115	order.Pasteurellales.id.3688	TRUE	155	20.7978
84977389	rs9938097	C	T	-0.0710386	0.0158024	8.23e-06	9402	order.Pasteurellales.id.3688	TRUE	155	20.2088
33694801	rs6058181	T	C	0.0825716	0.0165958	3.4e-07	15100	class.Deltaproteobacteria.id.3087	TRUE	156	24.755
2856662	rs4506934	T	C	-0.0936514	0.02012	3.59e-06	15061	class.Deltaproteobacteria.id.3087	TRUE	156	21.6656
81834426	rs17791387	G	A	-0.0735881	0.0154246	1.6e-06	15071	class.Deltaproteobacteria.id.3087	TRUE	156	22.7607
45064961	rs2838334	A	G	0.0561722	0.0124124	5.45e-06	15168	class.Deltaproteobacteria.id.3087	TRUE	156	20.4801
71541641	rs9928243	A	C	-0.0538457	0.0117718	5.02e-06	15167	class.Deltaproteobacteria.id.3087	TRUE	156	20.9227
11855599	rs11599763	C	T	-0.0544219	0.0117397	3.94e-06	15168	class.Deltaproteobacteria.id.3087	TRUE	156	21.49
15269705	rs112381107	T	C	0.206594	0.0456908	4.63e-06	4457	class.Deltaproteobacteria.id.3087	TRUE	156	20.4446
69312914	rs17084793	A	G	-0.0710762	0.015953	5.69e-06	15164	class.Deltaproteobacteria.id.3087	TRUE	156	19.8501
203991605	rs2692012	G	A	0.110335	0.0253336	3.14e-06	13104	class.Deltaproteobacteria.id.3087	TRUE	156	18.9685
10658735	rs1035691	G	A	-0.055176	0.0121602	9.65e-06	15168	class.Deltaproteobacteria.id.3087	TRUE	156	20.5883
96161065	rs62020470	G	A	-0.0585411	0.0129358	4.85e-06	15168	class.Deltaproteobacteria.id.3087	TRUE	156	20.4801
203308383	rs16851319	C	G	-0.0705516	0.0150849	5.68e-06	15154	class.Deltaproteobacteria.id.3087	TRUE	156	21.8739
233929283	rs3935584	T	C	-0.0523485	0.011566	7.5e-06	15166	class.Deltaproteobacteria.id.3087	TRUE	156	20.4851
57867671	rs55744759	G	A	-0.0779693	0.0170738	7.31e-06	15168	class.Deltaproteobacteria.id.3087	TRUE	156	20.8538
70218627	rs6501525	G	A	0.0561559	0.0115587	1.24e-06	16269	family.FamilyXIII.id.1957	TRUE	157	23.6032
102366896	rs118170811	G	A	0.151619	0.0317112	1.8e-06	9645	family.FamilyXIII.id.1957	TRUE	157	22.8603
162211872	rs12643275	T	A	-0.0550907	0.0116474	2.42e-06	16269	family.FamilyXIII.id.1957	TRUE	157	22.3717
19685992	rs1999289	T	A	-0.0637366	0.013927	2.54e-06	16269	family.FamilyXIII.id.1957	TRUE	157	20.9442
166557202	rs482905	T	G	0.0596528	0.012717	3.72e-06	16737	family.FamilyXIII.id.1957	TRUE	157	22.0035
50802980	rs3098182	T	G	0.0508511	0.011014	4.04e-06	16731	family.FamilyXIII.id.1957	TRUE	157	21.3161
88995218	rs6797051	T	C	-0.0805984	0.0171364	4.89e-06	16737	family.FamilyXIII.id.1957	TRUE	157	22.1214
39212021	rs66753613	A	G	0.0651136	0.0144251	8.08e-06	16269	family.FamilyXIII.id.1957	TRUE	157	20.3753
186914023	rs7514702	C	T	-0.0663236	0.0141626	3.92e-06	16737	family.FamilyXIII.id.1957	TRUE	157	21.9307
7906746	rs7076829	A	T	-0.0516394	0.0112313	4.76e-06	16269	family.FamilyXIII.id.1957	TRUE	157	21.1399
16174657	rs10404377	A	C	-0.0503183	0.011165	6.99e-06	16269	family.FamilyXIII.id.1957	TRUE	157	20.3111
32373530	rs4293737	G	A	-0.112091	0.0271305	8.38e-06	5704	family.FamilyXIII.id.1957	TRUE	157	17.0696
65170838	rs1887048	A	G	0.0579979	0.0129602	9.65e-06	16717	family.FamilyXIII.id.1957	TRUE	157	20.0263
94105415	rs12904405	G	A	-0.0851896	0.0192688	7.67e-06	16643	family.FamilyXIII.id.1957	TRUE	157	19.5462
95027272	rs11729256	C	T	0.0749798	0.0150177	6.73e-07	11861	class.Verrucomicrobiae.id.4029	TRUE	158	24.9277
130280667	rs4936098	G	A	0.0648843	0.0135928	1.12e-06	11858	class.Verrucomicrobiae.id.4029	TRUE	158	22.7856
56341481	rs9349825	G	A	-0.0704036	0.0147128	2.54e-06	11858	class.Verrucomicrobiae.id.4029	TRUE	158	22.8981
100544188	rs74542928	C	T	0.112164	0.0236422	1.63e-06	11216	class.Verrucomicrobiae.id.4029	TRUE	158	22.5076
81063149	rs2602429	T	C	0.0746844	0.0156194	2.58e-06	11690	class.Verrucomicrobiae.id.4029	TRUE	158	22.8628
5064327	rs4242783	A	G	0.0689292	0.0147693	2.64e-06	11690	class.Verrucomicrobiae.id.4029	TRUE	158	21.7815
105422565	rs11184341	C	G	0.0655342	0.0142231	4.13e-06	11864	class.Verrucomicrobiae.id.4029	TRUE	158	21.2299
41074472	rs61779207	A	G	-0.0758309	0.0167762	6.72e-06	11591	class.Verrucomicrobiae.id.4029	TRUE	158	20.4318
49473635	rs117107102	G	A	0.204683	0.0431573	2.92e-06	4975	class.Verrucomicrobiae.id.4029	TRUE	158	22.4934
97570657	rs12908520	A	G	0.0618926	0.0130946	2.17e-06	11863	class.Verrucomicrobiae.id.4029	TRUE	158	22.3404
130309670	rs111862613	C	T	0.090699	0.0196746	3.74e-06	11621	class.Verrucomicrobiae.id.4029	TRUE	158	21.2517
31867840	rs941682	A	G	-0.0631436	0.0143767	9.61e-06	11809	class.Verrucomicrobiae.id.4029	TRUE	158	19.2902
171947435	rs4428215	A	G	0.12561	0.0230053	4.88e-08	5167	family.Oxalobacteraceae.id.2966	TRUE	159	29.8121
38550301	rs1569853	C	T	-0.140043	0.0281704	7.45e-07	4997	family.Oxalobacteraceae.id.2966	TRUE	159	24.7136
87514407	rs736744	T	C	0.105642	0.0200648	1.49e-07	5167	family.Oxalobacteraceae.id.2966	TRUE	159	27.7207
37421469	rs6000536	T	C	-0.118383	0.0241355	7.39e-07	5166	family.Oxalobacteraceae.id.2966	TRUE	159	24.0583
189935314	rs36057338	T	G	0.181604	0.0398742	6.26e-06	4738	family.Oxalobacteraceae.id.2966	TRUE	159	20.7427
23443627	rs7993559	A	C	0.0921059	0.0201114	5.04e-06	4989	family.Oxalobacteraceae.id.2966	TRUE	159	20.9745
19682558	rs12002250	C	A	0.196145	0.044523	5.53e-06	4726	family.Oxalobacteraceae.id.2966	TRUE	159	19.4083
93941937	rs111966731	C	T	0.204031	0.0445746	4.56e-06	4387	family.Oxalobacteraceae.id.2966	TRUE	159	20.9516
5984558	rs17138946	T	G	-0.189444	0.0430248	8.09e-06	4776	family.Oxalobacteraceae.id.2966	TRUE	159	19.3876
610277	rs11246212	C	T	0.13607	0.0291797	4.51e-06	5130	family.Oxalobacteraceae.id.2966	TRUE	159	21.7454
16056779	rs934049	A	G	0.109751	0.0238636	4.21e-06	4951	family.Oxalobacteraceae.id.2966	TRUE	159	21.1518
84254259	rs12509763	G	C	-0.16332	0.0360823	8.05e-06	5129	family.Oxalobacteraceae.id.2966	TRUE	159	20.4875
18793583	rs561239	G	A	0.105525	0.0236769	7.19e-06	4989	family.Oxalobacteraceae.id.2966	TRUE	159	19.8638
1794263	rs62435498	A	C	0.181521	0.0400608	7.46e-06	4780	family.Oxalobacteraceae.id.2966	TRUE	159	20.5312
67427392	rs80330081	C	A	-0.18756	0.0423688	6.64e-06	4672	family.Oxalobacteraceae.id.2966	TRUE	159	19.5969
117811409	rs816292	C	T	-0.113003	0.02204	2.64e-07	5017	genus.Anaerofilum.id.2053	TRUE	160	26.2877
191139151	rs79598899	T	C	0.182586	0.0357284	3.75e-07	4709	genus.Anaerofilum.id.2053	TRUE	160	26.1159
247145690	rs4506496	A	G	0.10309	0.0212861	1.49e-06	4935	genus.Anaerofilum.id.2053	TRUE	160	23.4552
129686434	rs712981	C	A	0.10076	0.0202902	6.83e-07	5051	genus.Anaerofilum.id.2053	TRUE	160	24.6603
125294406	rs17105491	C	G	-0.193107	0.0411187	1.57e-06	4856	genus.Anaerofilum.id.2053	TRUE	160	22.0557
1051715	rs10794359	C	T	-0.0953524	0.02006	2.23e-06	4994	genus.Anaerofilum.id.2053	TRUE	160	22.5945
30991358	rs17096874	T	C	-0.126337	0.0268919	2.86e-06	5051	genus.Anaerofilum.id.2053	TRUE	160	22.0708
6450532	rs356049	A	G	0.132603	0.0289802	6.56e-06	4994	genus.Anaerofilum.id.2053	TRUE	160	20.9365
3838940	rs1563175	C	A	0.0923834	0.0202157	5.54e-06	5051	genus.Anaerofilum.id.2053	TRUE	160	20.8838
76698142	rs17012738	G	T	0.0903417	0.0200239	7.24e-06	5051	genus.Anaerofilum.id.2053	TRUE	160	20.3553
104339812	rs9299345	C	T	-0.1364	0.0302372	8.04e-06	5051	genus.Anaerofilum.id.2053	TRUE	160	20.349
67167461	rs4244069	A	G	-0.146775	0.0326594	9.81e-06	5030	genus.Anaerofilum.id.2053	TRUE	160	20.1969
10143164	rs2952251	G	A	-0.0598868	0.0123903	1.08e-06	17360	class.Bacilli.id.1673	TRUE	161	23.3615
174173171	rs77558518	G	A	-0.107255	0.0222879	1.34e-06	15836	class.Bacilli.id.1673	TRUE	161	23.1577
200418805	rs57872228	T	C	-0.0714773	0.0146647	9.22e-07	17375	class.Bacilli.id.1673	TRUE	161	23.7569
991253	rs35344081	A	G	0.0619529	0.0127066	1.01e-06	17374	class.Bacilli.id.1673	TRUE	161	23.7718
36349586	rs78938557	C	T	0.108007	0.0232858	1.07e-06	15226	class.Bacilli.id.1673	TRUE	161	21.5142
98049499	rs11730038	A	G	-0.0630747	0.0128717	1.96e-06	17377	class.Bacilli.id.1673	TRUE	161	24.0124
94153993	rs76717940	A	T	0.156331	0.0325945	1.07e-06	8017	class.Bacilli.id.1673	TRUE	161	23.004
4800550	rs1962325	G	C	0.0554219	0.0114789	1.38e-06	17356	class.Bacilli.id.1673	TRUE	161	23.3109
67570929	rs74352383	A	T	-0.104496	0.0217083	1.53e-06	16519	class.Bacilli.id.1673	TRUE	161	23.171
24973509	rs9581006	T	C	0.225309	0.0467697	1.79e-06	4253	class.Bacilli.id.1673	TRUE	161	23.2075
100585559	rs11110282	G	A	-0.101189	0.0217379	4.85e-06	16026	class.Bacilli.id.1673	TRUE	161	21.6688
40835649	rs4028634	C	T	0.0520614	0.0109842	2.21e-06	17377	class.Bacilli.id.1673	TRUE	161	22.4646
58738075	rs694949	G	A	-0.081146	0.0180042	7.6e-06	16600	class.Bacilli.id.1673	TRUE	161	20.3135
8332350	rs12797734	C	T	0.0572158	0.0126793	7.21e-06	16902	class.Bacilli.id.1673	TRUE	161	20.363
101101172	rs28564647	G	T	-0.0613034	0.0137579	7.81e-06	17368	class.Bacilli.id.1673	TRUE	161	19.8548
151687420	rs7666190	A	C	-0.104044	0.0247934	8.47e-06	10436	class.Bacilli.id.1673	TRUE	161	17.6102
7431487	rs4459992	C	T	0.0535854	0.0116362	4.3e-06	17362	class.Bacilli.id.1673	TRUE	161	21.2066
51959855	rs34989881	G	A	0.111056	0.0246039	6.55e-06	12966	class.Bacilli.id.1673	TRUE	161	20.374
184681021	rs111552159	G	C	0.128032	0.0286921	9.13e-06	11350	class.Bacilli.id.1673	TRUE	161	19.9118
64398863	rs13068444	G	A	0.0601035	0.0136407	9.53e-06	17260	class.Bacilli.id.1673	TRUE	161	19.4144
231723657	rs1595463	A	C	0.0476864	0.0108547	7.97e-06	17358	class.Bacilli.id.1673	TRUE	161	19.2998
184371224	rs74663707	T	C	0.0979154	0.0224074	8.46e-06	15769	class.Bacilli.id.1673	TRUE	161	19.095
133007480	rs35011108	G	A	0.241826	0.0503796	1.83e-06	3630	family.Actinomycetaceae.id.421	TRUE	162	23.0408
76394568	rs2889192	T	G	0.0887537	0.0195009	3.64e-06	7710	family.Actinomycetaceae.id.421	TRUE	162	20.7141
67207371	rs34583783	T	G	0.123756	0.026427	5.48e-06	7710	family.Actinomycetaceae.id.421	TRUE	162	21.9299
29850991	rs58484246	C	T	0.0761407	0.0169007	6.12e-06	7710	family.Actinomycetaceae.id.421	TRUE	162	20.2967
169224781	rs4073240	A	G	0.0747546	0.0164684	6.05e-06	7710	family.Actinomycetaceae.id.421	TRUE	162	20.6051
95027272	rs11729256	C	T	0.0749798	0.0150177	6.73e-07	11861	order.Verrucomicrobiales.id.4030	TRUE	164	24.9277
130280667	rs4936098	G	A	0.0648843	0.0135928	1.12e-06	11858	order.Verrucomicrobiales.id.4030	TRUE	164	22.7856
56341481	rs9349825	G	A	-0.0704036	0.0147128	2.54e-06	11858	order.Verrucomicrobiales.id.4030	TRUE	164	22.8981
100544188	rs74542928	C	T	0.112164	0.0236422	1.63e-06	11216	order.Verrucomicrobiales.id.4030	TRUE	164	22.5076
81063149	rs2602429	T	C	0.0746844	0.0156194	2.58e-06	11690	order.Verrucomicrobiales.id.4030	TRUE	164	22.8628
5064327	rs4242783	A	G	0.0689292	0.0147693	2.64e-06	11690	order.Verrucomicrobiales.id.4030	TRUE	164	21.7815
105422565	rs11184341	C	G	0.0655342	0.0142231	4.13e-06	11864	order.Verrucomicrobiales.id.4030	TRUE	164	21.2299
41074472	rs61779207	A	G	-0.0758309	0.0167762	6.72e-06	11591	order.Verrucomicrobiales.id.4030	TRUE	164	20.4318
49473635	rs117107102	G	A	0.204683	0.0431573	2.92e-06	4975	order.Verrucomicrobiales.id.4030	TRUE	164	22.4934
97570657	rs12908520	A	G	0.0618926	0.0130946	2.17e-06	11863	order.Verrucomicrobiales.id.4030	TRUE	164	22.3404
130309670	rs111862613	C	T	0.090699	0.0196746	3.74e-06	11621	order.Verrucomicrobiales.id.4030	TRUE	164	21.2517
31867840	rs941682	A	G	-0.0631436	0.0143767	9.61e-06	11809	order.Verrucomicrobiales.id.4030	TRUE	164	19.2902
[truncated: 603 more rows]
