# Supplementary material for: Association between gut microbiota and diabetic nephropathy: a two-sample Mendelian randomization study
Source: Front Endocrinol (Lausanne). 2024 Jul 4;15:1361440. doi: 10.3389/fendo.2024.1361440 (PMC11254691; doi:10.3389/fendo.2024.1361440)
Supplement: Supplementary file 2 [file Table_2.xlsx]

## Sheet: Sheet1
Supplementary Table 2: Detailed information of instrumental variables used in MR analyses about gut bacterial taxa on diabetic nephropathy
Exposure	SNP	Chr	Pos	Effect_allele.exposure	Other_allele.exposure	Beta.outcome	SE.outcome	Pval.outcome	Proxy.outcome	Target_snp.outcome	Proxy_snp.outcome	Target_a1.outcome	Target_a2.outcome	Proxy_a1.outcome	Proxy_a2.outcome	MR_keep
genus..Eubacteriumruminantiumgroup.id.11340	rs10131724	14	52219066	A	C	-0.1266	0.0815	0.1202	NA	NA	NA	NA	NA	NA	NA	TRUE
genus..Eubacteriumruminantiumgroup.id.11340	rs10923018	1	88523399	G	A	-0.0283	0.0433	0.514	NA	NA	NA	NA	NA	NA	NA	TRUE
genus..Eubacteriumruminantiumgroup.id.11340	rs112375806	22	48749548	T	A	-0.0651	0.0586	0.2668	NA	NA	NA	NA	NA	NA	NA	FALSE
genus..Eubacteriumruminantiumgroup.id.11340	rs11637981	15	61289622	G	T	-0.006	0.0415	0.8851	NA	NA	NA	NA	NA	NA	NA	TRUE
genus..Eubacteriumruminantiumgroup.id.11340	rs13025464	2	201610645	T	C	0.0634	0.0418	0.1293	NA	NA	NA	NA	NA	NA	NA	TRUE
genus..Eubacteriumruminantiumgroup.id.11340	rs139749	22	25303055	C	T	0.0499	0.0437	0.2528	NA	NA	NA	NA	NA	NA	NA	TRUE
genus..Eubacteriumruminantiumgroup.id.11340	rs16891896	5	33897589	G	A	-0.0697	0.0718	0.3317	NA	NA	NA	NA	NA	NA	NA	TRUE
genus..Eubacteriumruminantiumgroup.id.11340	rs17519472	12	30360954	C	T	-0.037	0.0587	0.5293	NA	NA	NA	NA	NA	NA	NA	TRUE
genus..Eubacteriumruminantiumgroup.id.11340	rs209813	6	11953633	G	A	-0.0134	0.0628	0.8308	NA	NA	NA	NA	NA	NA	NA	TRUE
genus..Eubacteriumruminantiumgroup.id.11340	rs2116427	5	121182996	A	G	-0.0188	0.047	0.6891	NA	NA	NA	NA	NA	NA	NA	TRUE
genus..Eubacteriumruminantiumgroup.id.11340	rs2229917	9	130980937	A	G	0.0205	0.1096	0.8516	NA	NA	NA	NA	NA	NA	NA	TRUE
genus..Eubacteriumruminantiumgroup.id.11340	rs2418654	2	71247578	C	T	0.0715	0.0429	0.0958098	NA	NA	NA	NA	NA	NA	NA	TRUE
genus..Eubacteriumruminantiumgroup.id.11340	rs2817174	1	3044181	C	T	-0.0132	0.042	0.753999	NA	NA	NA	NA	NA	NA	NA	TRUE
genus..Eubacteriumruminantiumgroup.id.11340	rs57340348	6	130030114	T	C	0.1457	0.0547	0.00767096	NA	NA	NA	NA	NA	NA	NA	TRUE
genus..Eubacteriumruminantiumgroup.id.11340	rs606117	9	2539358	A	G	0.0375	0.0496	0.4489	NA	NA	NA	NA	NA	NA	NA	TRUE
genus..Eubacteriumruminantiumgroup.id.11340	rs6676699	1	197978281	G	T	0.0174	0.0456	0.7035	NA	NA	NA	NA	NA	NA	NA	TRUE
genus..Eubacteriumruminantiumgroup.id.11340	rs7000472	8	138626268	A	G	-0.0198	0.0425	0.6407	NA	NA	NA	NA	NA	NA	NA	TRUE
genus..Eubacteriumruminantiumgroup.id.11340	rs72836424	10	129037453	C	T	-0.1314	0.0684	0.0549402	NA	NA	NA	NA	NA	NA	NA	TRUE
genus..Eubacteriumruminantiumgroup.id.11340	rs73139629	12	63306003	A	C	-0.0791	0.0713	0.2668	NA	NA	NA	NA	NA	NA	NA	TRUE
genus.Ruminiclostridium9.id.11357	rs113048721	9	74214419	C	G	0.0361	0.0575	0.5295	NA	NA	NA	NA	NA	NA	NA	FALSE
genus.Ruminiclostridium9.id.11357	rs115044523	7	47013498	G	A	0.4859	0.1709	0.004458	NA	NA	NA	NA	NA	NA	NA	TRUE
genus.Ruminiclostridium9.id.11357	rs12040548	1	247710285	G	T	0.0139	0.0707	0.844	NA	NA	NA	NA	NA	NA	NA	TRUE
genus.Ruminiclostridium9.id.11357	rs12419854	11	68886460	T	A	-0.0148	0.0535	0.781801	NA	NA	NA	NA	NA	NA	NA	FALSE
genus.Ruminiclostridium9.id.11357	rs13033315	2	204706865	T	A	-0.0804	0.0438	0.0663697	NA	NA	NA	NA	NA	NA	NA	FALSE
genus.Ruminiclostridium9.id.11357	rs57665991	3	157841287	C	G	-0.032	0.0473	0.4984	NA	NA	NA	NA	NA	NA	NA	FALSE
genus.Ruminiclostridium9.id.11357	rs6082461	20	2210530	A	C	-0.0163	0.0496	0.743	NA	NA	NA	NA	NA	NA	NA	TRUE
genus.Ruminiclostridium9.id.11357	rs7137760	12	10702414	C	T	0.0531	0.0431	0.2176	NA	NA	NA	NA	NA	NA	NA	TRUE
genus.Ruminiclostridium9.id.11357	rs73592673	6	128568828	A	T	-0.046	0.0673	0.4945	NA	NA	NA	NA	NA	NA	NA	FALSE
genus.Ruminiclostridium9.id.11357	rs74303178	8	14697544	T	C	0.0366	0.0438	0.4035	NA	NA	NA	NA	NA	NA	NA	TRUE
genus.Ruminiclostridium9.id.11357	rs78191726	6	67655320	T	C	-0.0484	0.0854	0.5714	NA	NA	NA	NA	NA	NA	NA	TRUE
genus.Ruminiclostridium9.id.11357	rs79082720	7	155701010	C	G	-0.063	0.0856	0.4616	NA	NA	NA	NA	NA	NA	NA	FALSE
genus.Ruminiclostridium9.id.11357	rs918449	19	34371198	A	G	0.0365	0.0649	0.574101	NA	NA	NA	NA	NA	NA	NA	TRUE
genus.Ruminiclostridium9.id.11357	rs9522712	13	90441578	T	C	0.0636	0.057	0.2649	NA	NA	NA	NA	NA	NA	NA	TRUE
genus.Ruminiclostridium9.id.11357	rs9809789	3	29179983	C	T	0.0271	0.0612	0.6584	NA	NA	NA	NA	NA	NA	NA	TRUE
genus.Romboutsia.id.11347	rs10279978	7	5319387	A	G	-0.0195	0.0451	0.6654	NA	NA	NA	NA	NA	NA	NA	TRUE
genus.Romboutsia.id.11347	rs11221428	11	99665050	T	C	-0.0358	0.0538	0.5056	NA	NA	NA	NA	NA	NA	NA	TRUE
genus.Romboutsia.id.11347	rs114398731	5	57229635	G	C	-0.1656	0.1007	0.1001	NA	NA	NA	NA	NA	NA	NA	FALSE
genus.Romboutsia.id.11347	rs16843578	1	171903885	C	T	0.0493	0.0692	0.4766	NA	NA	NA	NA	NA	NA	NA	TRUE
genus.Romboutsia.id.11347	rs28603357	7	106406824	T	C	0.185	0.1448	0.2015	NA	NA	NA	NA	NA	NA	NA	TRUE
genus.Romboutsia.id.11347	rs34302036	7	78136725	A	G	0.0633	0.0416	0.1281	NA	NA	NA	NA	NA	NA	NA	TRUE
genus.Romboutsia.id.11347	rs61841503	10	17019559	G	A	0.0075	0.0655	0.9093	NA	NA	NA	NA	NA	NA	NA	TRUE
genus.Romboutsia.id.11347	rs62504452	7	145760298	A	G	-0.0028	0.0568	0.9608	NA	NA	NA	NA	NA	NA	NA	TRUE
genus.Romboutsia.id.11347	rs7109293	11	133834657	A	G	-0.118	0.0616	0.0556801	NA	NA	NA	NA	NA	NA	NA	TRUE
genus.Romboutsia.id.11347	rs75200530	8	5088054	T	G	0.0998	0.1092	0.3607	NA	NA	NA	NA	NA	NA	NA	TRUE
genus.Romboutsia.id.11347	rs75987356	2	16066705	G	A	0.0352	0.0889	0.691899	NA	NA	NA	NA	NA	NA	NA	TRUE
genus.Romboutsia.id.11347	rs77702691	13	88725540	A	G	-0.1652	0.0786	0.0354699	NA	NA	NA	NA	NA	NA	NA	TRUE
genus.Romboutsia.id.11347	rs9389266	6	135411737	T	G	-0.0373	0.0529	0.48	NA	NA	NA	NA	NA	NA	NA	TRUE
genus.Romboutsia.id.11347	rs9567264	13	32720756	C	T	-0.0487	0.0437	0.2652	NA	NA	NA	NA	NA	NA	NA	TRUE
class.Clostridia.id.1859	rs10209007	2	231676041	G	C	-0.0295	0.0764	0.6995	NA	NA	NA	NA	NA	NA	NA	FALSE
class.Clostridia.id.1859	rs10774377	12	5942519	A	G	0.0427	0.043	0.3203	NA	NA	NA	NA	NA	NA	NA	TRUE
class.Clostridia.id.1859	rs112334273	21	40703251	G	A	0.0135	0.0508	0.7901	NA	NA	NA	NA	NA	NA	NA	TRUE
class.Clostridia.id.1859	rs13105690	4	7420184	T	C	0.0603	0.0451	0.1814	NA	NA	NA	NA	NA	NA	NA	TRUE
class.Clostridia.id.1859	rs13179700	5	149077788	T	C	-0.0375	0.0432	0.3852	NA	NA	NA	NA	NA	NA	NA	TRUE
class.Clostridia.id.1859	rs13421739	2	116724915	C	G	0.0085	0.0653	0.896	NA	NA	NA	NA	NA	NA	NA	FALSE
class.Clostridia.id.1859	rs1842454	5	105060362	G	A	0.0411	0.0556	0.4598	NA	NA	NA	NA	NA	NA	NA	TRUE
class.Clostridia.id.1859	rs2273429	14	52494072	A	G	-0.0369	0.0584	0.527	NA	NA	NA	NA	NA	NA	NA	TRUE
class.Clostridia.id.1859	rs6797343	3	89268714	G	T	-0.0738	0.0519	0.1555	NA	NA	NA	NA	NA	NA	NA	TRUE
class.Clostridia.id.1859	rs6814436	4	161507301	T	C	0.1144	0.0586	0.0510105	NA	NA	NA	NA	NA	NA	NA	TRUE
class.Clostridia.id.1859	rs6815608	4	152131744	T	C	0.0172	0.0639	0.7877	NA	NA	NA	NA	NA	NA	NA	TRUE
class.Clostridia.id.1859	rs6934062	6	163743050	G	C	0.0206	0.0444	0.6432	NA	NA	NA	NA	NA	NA	NA	FALSE
class.Clostridia.id.1859	rs7269302	20	50803760	A	T	-0.1005	0.0807	0.2129	NA	NA	NA	NA	NA	NA	NA	FALSE
class.Clostridia.id.1859	rs72738886	5	35770550	T	C	-0.1269	0.0834	0.1282	NA	NA	NA	NA	NA	NA	NA	TRUE
class.Clostridia.id.1859	rs72915163	18	48792829	T	C	-0.0333	0.0499	0.5044	NA	NA	NA	NA	NA	NA	NA	TRUE
class.Clostridia.id.1859	rs72915163	18	48792829	T	C	-1.2347	1.4795	0.404	NA	NA	NA	NA	NA	NA	NA	FALSE
class.Clostridia.id.1859	rs76767978	3	131371980	G	A	-0.2275	0.1481	0.1243	NA	NA	NA	NA	NA	NA	NA	TRUE
class.Clostridia.id.1859	rs76860606	6	12397187	C	G	-0.0182	0.0662	0.7837	NA	NA	NA	NA	NA	NA	NA	FALSE
phylum.Firmicutes.id.1672	rs112334273	21	40703251	G	A	0.0135	0.0508	0.7901	NA	NA	NA	NA	NA	NA	NA	TRUE
phylum.Firmicutes.id.1672	rs12554342	9	116840801	G	C	0.0232	0.0519	0.654201	NA	NA	NA	NA	NA	NA	NA	FALSE
phylum.Firmicutes.id.1672	rs13421739	2	116724915	C	G	0.0085	0.0653	0.896	NA	NA	NA	NA	NA	NA	NA	FALSE
phylum.Firmicutes.id.1672	rs2009919	17	11780026	T	C	0.0119	0.0995	0.9048	NA	NA	NA	NA	NA	NA	NA	TRUE
phylum.Firmicutes.id.1672	rs2273429	14	52494072	A	G	-0.0369	0.0584	0.527	NA	NA	NA	NA	NA	NA	NA	TRUE
phylum.Firmicutes.id.1672	rs2332027	4	171672038	G	A	-0.0238	0.0429	0.579499	NA	NA	NA	NA	NA	NA	NA	TRUE
phylum.Firmicutes.id.1672	rs2547978	5	98020298	A	G	0.0378	0.0426	0.3745	NA	NA	NA	NA	NA	NA	NA	TRUE
phylum.Firmicutes.id.1672	rs36111799	10	39136170	C	T	0.0419	0.096	0.6625	NA	NA	NA	NA	NA	NA	NA	TRUE
phylum.Firmicutes.id.1672	rs3792064	2	231678413	G	A	-0.0289	0.0765	0.7057	NA	NA	NA	NA	NA	NA	NA	TRUE
phylum.Firmicutes.id.1672	rs3852931	20	54087963	C	T	0.0028	0.0426	0.9468	NA	NA	NA	NA	NA	NA	NA	TRUE
phylum.Firmicutes.id.1672	rs4750583	10	15054765	A	G	0.0489	0.0579	0.3979	NA	NA	NA	NA	NA	NA	NA	TRUE
phylum.Firmicutes.id.1672	rs56199908	9	2801371	T	C	0.097	0.0921	0.2922	NA	NA	NA	NA	NA	NA	NA	TRUE
phylum.Firmicutes.id.1672	rs6814436	4	161507301	T	C	0.1144	0.0586	0.0510105	NA	NA	NA	NA	NA	NA	NA	TRUE
phylum.Firmicutes.id.1672	rs6815608	4	152131744	T	C	0.0172	0.0639	0.7877	NA	NA	NA	NA	NA	NA	NA	TRUE
phylum.Firmicutes.id.1672	rs7247191	19	22899585	T	C	0.065	0.0661	0.3255	NA	NA	NA	NA	NA	NA	NA	TRUE
phylum.Firmicutes.id.1672	rs72738886	5	35770550	T	C	-0.1269	0.0834	0.1282	NA	NA	NA	NA	NA	NA	NA	TRUE
phylum.Firmicutes.id.1672	rs72771021	10	13841631	C	T	-0.0084	0.0952	0.9293	NA	NA	NA	NA	NA	NA	NA	TRUE
phylum.Firmicutes.id.1672	rs7573799	2	80141964	C	G	-0.0033	0.0583	0.9545	NA	NA	NA	NA	NA	NA	NA	FALSE
phylum.Firmicutes.id.1672	rs7975768	12	97374875	C	G	-0.0141	0.0419	0.736	NA	NA	NA	NA	NA	NA	NA	FALSE
phylum.Firmicutes.id.1672	rs8085381	18	29328305	G	A	0.0658	0.0523	0.2082	NA	NA	NA	NA	NA	NA	NA	TRUE
phylum.Bacteroidetes.id.905	rs111845179	14	59317502	T	C	-0.0013	0.1259	0.9916	NA	NA	NA	NA	NA	NA	NA	TRUE
phylum.Bacteroidetes.id.905	rs13291169	9	116888284	C	G	0.0365	0.0653	0.5754	NA	NA	NA	NA	NA	NA	NA	FALSE
phylum.Bacteroidetes.id.905	rs17343978	22	27433885	A	C	-0.1593	0.0512	0.00184502	NA	NA	NA	NA	NA	NA	NA	TRUE
phylum.Bacteroidetes.id.905	rs2032750	2	53831026	T	C	-0.0041	0.0414	0.9213	NA	NA	NA	NA	NA	NA	NA	TRUE
phylum.Bacteroidetes.id.905	rs62531359	8	70916181	T	G	-0.0517	0.0539	0.3374	NA	NA	NA	NA	NA	NA	NA	TRUE
phylum.Bacteroidetes.id.905	rs62575403	9	136493820	C	T	-0.1095	0.1253	0.3822	NA	NA	NA	NA	NA	NA	NA	TRUE
phylum.Bacteroidetes.id.905	rs6586324	21	43942135	T	C	0.0071	0.0428	0.8676	NA	NA	NA	NA	NA	NA	NA	TRUE
phylum.Bacteroidetes.id.905	rs72706335	1	157495438	T	C	-0.1011	0.1309	0.4399	NA	NA	NA	NA	NA	NA	NA	TRUE
phylum.Bacteroidetes.id.905	rs73512608	13	70522683	G	A	-0.1426	0.0719	0.0472999	NA	NA	NA	NA	NA	NA	NA	TRUE
phylum.Bacteroidetes.id.905	rs73846128	3	89340254	A	G	-0.0784	0.0556	0.1585	NA	NA	NA	NA	NA	NA	NA	TRUE
phylum.Bacteroidetes.id.905	rs73975615	17	6461200	G	A	0.1691	0.1319	0.2	NA	NA	NA	NA	NA	NA	NA	TRUE
phylum.Bacteroidetes.id.905	rs7546249	1	176792690	T	A	-0.0641	0.0454	0.158	NA	NA	NA	NA	NA	NA	NA	FALSE
phylum.Bacteroidetes.id.905	rs7999780	13	24963729	G	A	0.0541	0.0818	0.5081	NA	NA	NA	NA	NA	NA	NA	TRUE
phylum.Bacteroidetes.id.905	rs929878	16	74290641	C	T	-0.0073	0.053	0.8897	NA	NA	NA	NA	NA	NA	NA	TRUE
genus.Enterorhabdus.id.820	rs10098492	8	113109756	T	C	-0.1869	0.0776	0.0159901	NA	NA	NA	NA	NA	NA	NA	TRUE
genus.Enterorhabdus.id.820	rs11098863	4	127336602	T	A	0.0418	0.0412	0.3099	NA	NA	NA	NA	NA	NA	NA	FALSE
genus.Enterorhabdus.id.820	rs114731706	2	19611953	T	G	0.1169	0.1215	0.336	NA	NA	NA	NA	NA	NA	NA	TRUE
genus.Enterorhabdus.id.820	rs2051957	7	89709883	C	T	-0.0459	0.0491	0.35	NA	NA	NA	NA	NA	NA	NA	TRUE
genus.Enterorhabdus.id.820	rs3017103	11	62174193	A	G	-0.0822	0.0504	0.1026	NA	NA	NA	NA	NA	NA	NA	TRUE
genus.Enterorhabdus.id.820	rs73331712	12	69515102	T	C	0.1041	0.0903	0.2489	NA	NA	NA	NA	NA	NA	NA	TRUE
genus.Enterorhabdus.id.820	rs77655283	2	236439879	G	A	-0.0058	0.08	0.9419	NA	NA	NA	NA	NA	NA	NA	TRUE
genus.Enterorhabdus.id.820	rs7923280	10	20280612	A	T	0.0244	0.0458	0.5949	NA	NA	NA	NA	NA	NA	NA	FALSE
genus.Enterorhabdus.id.820	rs9470637	6	37567189	A	T	0.0115	0.0426	0.7873	NA	NA	NA	NA	NA	NA	NA	FALSE
genus.Desulfovibrio.id.3173	rs11160353	14	97116904	T	A	-0.0138	0.0417	0.74	NA	NA	NA	NA	NA	NA	NA	FALSE
genus.Desulfovibrio.id.3173	rs12031543	1	68664315	T	C	0.0044	0.0598	0.9411	NA	NA	NA	NA	NA	NA	NA	TRUE
genus.Desulfovibrio.id.3173	rs13066142	3	67478973	G	A	-0.0347	0.0718	0.6285	NA	NA	NA	NA	NA	NA	NA	TRUE
genus.Desulfovibrio.id.3173	rs16863365	2	198089911	A	G	0.1648	0.0929	0.0761307	NA	NA	NA	NA	NA	NA	NA	TRUE
genus.Desulfovibrio.id.3173	rs2032031	10	130170270	A	G	-0.0062	0.0426	0.8849	NA	NA	NA	NA	NA	NA	NA	TRUE
genus.Desulfovibrio.id.3173	rs2590913	13	64264446	G	A	0.08	0.0976	0.4122	NA	NA	NA	NA	NA	NA	NA	TRUE
genus.Desulfovibrio.id.3173	rs2853179	8	105462047	C	T	-0.0603	0.0476	0.2059	NA	NA	NA	NA	NA	NA	NA	TRUE
genus.Desulfovibrio.id.3173	rs4797774	18	13447995	G	A	-0.1521	0.1086	0.1611	NA	NA	NA	NA	NA	NA	NA	TRUE
genus.Desulfovibrio.id.3173	rs6580353	5	139410687	T	C	-0.0024	0.0511	0.9625	NA	NA	NA	NA	NA	NA	NA	TRUE
genus.Desulfovibrio.id.3173	rs72647089	8	57972916	T	G	-0.0042	0.0765	0.9567	NA	NA	NA	NA	NA	NA	NA	TRUE
genus.Desulfovibrio.id.3173	rs7729080	5	52653978	C	A	0.0059	0.0442	0.8931	NA	NA	NA	NA	NA	NA	NA	TRUE
genus.RuminococcaceaeUCG013.id.11370	rs11581881	1	9361576	C	T	0.0139	0.0561	0.8042	NA	NA	NA	NA	NA	NA	NA	TRUE
genus.RuminococcaceaeUCG013.id.11370	rs12189346	5	141395140	G	A	-0.0211	0.051	0.679599	NA	NA	NA	NA	NA	NA	NA	TRUE
genus.RuminococcaceaeUCG013.id.11370	rs12336782	9	13609119	T	C	-0.0009	0.0758	0.9903	NA	NA	NA	NA	NA	NA	NA	TRUE
genus.RuminococcaceaeUCG013.id.11370	rs12485353	3	197049996	G	A	-0.0091	0.047	0.8469	NA	NA	NA	NA	NA	NA	NA	TRUE
genus.RuminococcaceaeUCG013.id.11370	rs12781711	10	2219930	C	T	-0.0369	0.0494	0.4556	NA	NA	NA	NA	NA	NA	NA	TRUE
genus.RuminococcaceaeUCG013.id.11370	rs16918863	10	19780463	A	C	0.114	0.079	0.1491	NA	NA	NA	NA	NA	NA	NA	TRUE
genus.RuminococcaceaeUCG013.id.11370	rs1729063	16	10863459	G	C	-0.072	0.0484	0.1368	NA	NA	NA	NA	NA	NA	NA	FALSE
genus.RuminococcaceaeUCG013.id.11370	rs2428106	9	136620584	C	G	0.0017	0.0428	0.9677	NA	NA	NA	NA	NA	NA	NA	FALSE
genus.RuminococcaceaeUCG013.id.11370	rs2730183	8	40311885	G	A	0.0441	0.0424	0.2987	NA	NA	NA	NA	NA	NA	NA	TRUE
genus.RuminococcaceaeUCG013.id.11370	rs4385846	10	115650278	G	T	-0.077	0.0507	0.1291	NA	NA	NA	NA	NA	NA	NA	TRUE
genus.RuminococcaceaeUCG013.id.11370	rs75088940	12	30245557	T	C	-0.0676	0.0873	0.4391	NA	NA	NA	NA	NA	NA	NA	TRUE
genus.RuminococcaceaeUCG013.id.11370	rs76973485	3	9534657	G	T	0.1662	0.1103	0.1317	NA	NA	NA	NA	NA	NA	NA	TRUE
genus.RuminococcaceaeUCG013.id.11370	rs7784330	7	32530997	G	A	-0.0052	0.0705	0.941	NA	NA	NA	NA	NA	NA	NA	TRUE
genus.RuminococcaceaeUCG013.id.11370	rs9313055	5	3628882	T	C	-0.0742	0.078	0.342	NA	NA	NA	NA	NA	NA	NA	TRUE
genus.RuminococcaceaeUCG013.id.11370	rs9565219	13	76583319	T	A	0.0577	0.0437	0.1867	NA	NA	NA	NA	NA	NA	NA	FALSE
genus.Blautia.id.1992	rs11149971	16	77238810	C	T	0.117	0.0999	0.2415	NA	NA	NA	NA	NA	NA	NA	TRUE
genus.Blautia.id.1992	rs113271346	14	78062644	C	T	-0.2636	0.1557	0.0904399	NA	NA	NA	NA	NA	NA	NA	TRUE
genus.Blautia.id.1992	rs115043014	1	175757311	G	A	0.1774	0.1988	0.3722	NA	NA	NA	NA	NA	NA	NA	TRUE
genus.Blautia.id.1992	rs117001700	7	68396262	T	C	0.0913	0.147	0.5346	NA	NA	NA	NA	NA	NA	NA	TRUE
genus.Blautia.id.1992	rs12453000	17	16895873	C	T	0.0128	0.0573	0.8237	NA	NA	NA	NA	NA	NA	NA	TRUE
genus.Blautia.id.1992	rs16892041	6	9298640	T	C	0.0189	0.0513	0.712	NA	NA	NA	NA	NA	NA	NA	TRUE
genus.Blautia.id.1992	rs2788271	1	219117743	T	G	-0.0559	0.0511	0.2742	NA	NA	NA	NA	NA	NA	NA	TRUE
genus.Blautia.id.1992	rs3005511	6	74605806	A	G	0.0065	0.0438	0.8824	NA	NA	NA	NA	NA	NA	NA	TRUE
genus.Blautia.id.1992	rs4926264	19	13420917	T	C	0.0372	0.0616	0.5454	NA	NA	NA	NA	NA	NA	NA	TRUE
genus.Blautia.id.1992	rs67794373	7	124210039	C	T	-0.0028	0.0477	0.9535	NA	NA	NA	NA	NA	NA	NA	TRUE
genus.Blautia.id.1992	rs682885	11	87805911	A	G	-0.0354	0.0435	0.4165	NA	NA	NA	NA	NA	NA	NA	TRUE
genus.Blautia.id.1992	rs72973581	19	1043103	A	G	0.175	0.0986	0.0758892	NA	NA	NA	NA	NA	NA	NA	TRUE
genus.Blautia.id.1992	rs7860714	9	1866537	A	G	0.021	0.0431	0.6272	NA	NA	NA	NA	NA	NA	NA	TRUE
class.Lentisphaeria.id.2250	rs1002941	15	101242690	G	A	-0.0334	0.0466	0.4727	NA	NA	NA	NA	NA	NA	NA	TRUE
class.Lentisphaeria.id.2250	rs11770843	7	146795379	C	T	-0.0435	0.0493	0.3777	NA	NA	NA	NA	NA	NA	NA	TRUE
class.Lentisphaeria.id.2250	rs17114848	15	25162535	G	A	-0.0464	0.0659	0.4819	NA	NA	NA	NA	NA	NA	NA	TRUE
class.Lentisphaeria.id.2250	rs2031282	13	20687179	A	G	-0.0915	0.0592	0.1222	NA	NA	NA	NA	NA	NA	NA	TRUE
class.Lentisphaeria.id.2250	rs2731834	5	94720245	C	G	-0.0141	0.049	0.773101	NA	NA	NA	NA	NA	NA	NA	FALSE
class.Lentisphaeria.id.2250	rs2825714	21	21023966	A	G	0.0138	0.0561	0.8061	NA	NA	NA	NA	NA	NA	NA	TRUE
class.Lentisphaeria.id.2250	rs62570196	9	111086170	C	T	0.0332	0.1043	0.75	NA	NA	NA	NA	NA	NA	NA	TRUE
class.Lentisphaeria.id.2250	rs72640280	1	11943792	A	G	-0.0496	0.0835	0.5521	NA	NA	NA	NA	NA	NA	NA	TRUE
class.Lentisphaeria.id.2250	rs73113483	3	6223568	T	A	0.1102	0.0643	0.0863893	NA	NA	NA	NA	NA	NA	NA	FALSE
class.Lentisphaeria.id.2250	rs77599476	20	61394262	A	G	0.0338	0.0949	0.7217	NA	NA	NA	NA	NA	NA	NA	TRUE
genus.Coprococcus3.id.11303	rs10810043	9	13799809	A	G	-0.0642	0.0434	0.1396	NA	NA	NA	NA	NA	NA	NA	TRUE
genus.Coprococcus3.id.11303	rs11077359	17	76343961	T	C	-0.0686	0.0584	0.24	NA	NA	NA	NA	NA	NA	NA	TRUE
genus.Coprococcus3.id.11303	rs11080344	17	26104511	C	T	0.0149	0.0417	0.719999	NA	NA	NA	NA	NA	NA	NA	TRUE
genus.Coprococcus3.id.11303	rs13247359	7	76357726	G	A	-0.0164	0.0459	0.721099	NA	NA	NA	NA	NA	NA	NA	TRUE
genus.Coprococcus3.id.11303	rs13394391	2	240727657	C	T	-0.0754	0.0589	0.2	NA	NA	NA	NA	NA	NA	NA	TRUE
genus.Coprococcus3.id.11303	rs178271	22	21331556	T	C	-0.057	0.1233	0.6438	NA	NA	NA	NA	NA	NA	NA	TRUE
genus.Coprococcus3.id.11303	rs4575475	14	99141751	G	A	0.0661	0.0543	0.2236	NA	NA	NA	NA	NA	NA	NA	TRUE
genus.Coprococcus3.id.11303	rs62481985	8	4128340	G	C	0.0256	0.0419	0.5413	NA	NA	NA	NA	NA	NA	NA	FALSE
genus.Coprococcus3.id.11303	rs7521171	1	149998497	G	A	-0.0236	0.0453	0.6023	NA	NA	NA	NA	NA	NA	NA	TRUE
genus.Coprococcus3.id.11303	rs8100692	19	40032132	T	C	0.0335	0.0412	0.4172	NA	NA	NA	NA	NA	NA	NA	TRUE
family.Lachnospiraceae.id.1987	rs10402491	19	13425799	C	T	0.0117	0.0535	0.8263	NA	NA	NA	NA	NA	NA	NA	TRUE
family.Lachnospiraceae.id.1987	rs11139361	9	72179847	T	C	-0.0581	0.045	0.1964	NA	NA	NA	NA	NA	NA	NA	TRUE
family.Lachnospiraceae.id.1987	rs112040820	17	80469064	A	G	0.0337	0.0518	0.5156	NA	NA	NA	NA	NA	NA	NA	TRUE
family.Lachnospiraceae.id.1987	rs11755180	6	161957425	C	G	-0.0638	0.0413	0.1223	NA	NA	NA	NA	NA	NA	NA	FALSE
family.Lachnospiraceae.id.1987	rs11841382	13	38004672	G	T	-0.0504	0.0631	0.4245	NA	NA	NA	NA	NA	NA	NA	TRUE
family.Lachnospiraceae.id.1987	rs11979110	7	130436459	T	C	-0.0735	0.0417	0.0784007	NA	NA	NA	NA	NA	NA	NA	TRUE
family.Lachnospiraceae.id.1987	rs1205443	20	36876868	A	G	-0.003	0.0436	0.9447	NA	NA	NA	NA	NA	NA	NA	TRUE
family.Lachnospiraceae.id.1987	rs12760724	1	214031969	A	C	0.1433	0.043	0.000847091	NA	NA	NA	NA	NA	NA	NA	TRUE
family.Lachnospiraceae.id.1987	rs13005175	2	232469722	A	G	0.187	0.1072	0.08107	NA	NA	NA	NA	NA	NA	NA	TRUE
family.Lachnospiraceae.id.1987	rs146660815	6	46664437	T	C	-0.328	0.2368	0.166	NA	NA	NA	NA	NA	NA	NA	TRUE
family.Lachnospiraceae.id.1987	rs2159863	4	10245354	A	G	-0.1172	0.0532	0.0276198	NA	NA	NA	NA	NA	NA	NA	TRUE
family.Lachnospiraceae.id.1987	rs2910921	5	32348593	T	C	0.0653	0.1016	0.5202	NA	NA	NA	NA	NA	NA	NA	TRUE
family.Lachnospiraceae.id.1987	rs3127230	10	103392503	C	T	0.0052	0.0457	0.9091	NA	NA	NA	NA	NA	NA	NA	TRUE
family.Lachnospiraceae.id.1987	rs35524804	9	100113683	T	C	-0.0651	0.0551	0.2374	NA	NA	NA	NA	NA	NA	NA	TRUE
family.Lachnospiraceae.id.1987	rs7359994	19	29408858	T	C	-0.0279	0.0449	0.5339	NA	NA	NA	NA	NA	NA	NA	TRUE
family.Lachnospiraceae.id.1987	rs79086868	9	133791605	T	C	0.0653	0.0711	0.3586	NA	NA	NA	NA	NA	NA	NA	TRUE
family.Lachnospiraceae.id.1987	rs959845	4	186906801	C	T	-0.0082	0.0436	0.8511	NA	NA	NA	NA	NA	NA	NA	TRUE
family.Lachnospiraceae.id.1987	rs9929145	16	76559184	G	A	-0.0861	0.1021	0.3991	NA	NA	NA	NA	NA	NA	NA	TRUE
order.Burkholderiales.id.2874	rs1511453	4	23588462	A	G	-0.0577	0.0752	0.4432	NA	NA	NA	NA	NA	NA	NA	TRUE
order.Burkholderiales.id.2874	rs1928341	1	153240013	A	G	-0.057	0.0417	0.1713	NA	NA	NA	NA	NA	NA	NA	TRUE
order.Burkholderiales.id.2874	rs2321387	13	58689340	G	A	0.038	0.0424	0.37	NA	NA	NA	NA	NA	NA	NA	TRUE
order.Burkholderiales.id.2874	rs2367850	3	193456274	G	C	0.0092	0.0495	0.8532	NA	NA	NA	NA	NA	NA	NA	FALSE
order.Burkholderiales.id.2874	rs2613606	7	111285025	C	T	-0.0353	0.0459	0.4424	NA	NA	NA	NA	NA	NA	NA	TRUE
order.Burkholderiales.id.2874	rs4033856	4	45642485	C	T	-0.0085	0.0796	0.9149	NA	NA	NA	NA	NA	NA	NA	TRUE
order.Burkholderiales.id.2874	rs6087811	20	30596130	T	G	-0.0468	0.0775	0.5461	NA	NA	NA	NA	NA	NA	NA	TRUE
order.Burkholderiales.id.2874	rs62191117	2	239900775	A	G	0.0932	0.0505	0.0647694	NA	NA	NA	NA	NA	NA	NA	TRUE
order.Burkholderiales.id.2874	rs62395635	5	173497796	T	C	0.0537	0.0896	0.5488	NA	NA	NA	NA	NA	NA	NA	TRUE
order.Burkholderiales.id.2874	rs72747231	9	84206018	C	G	0.0544	0.1043	0.6017	NA	NA	NA	NA	NA	NA	NA	FALSE
order.Burkholderiales.id.2874	rs75242906	15	56786407	C	T	-0.063	0.0835	0.4501	NA	NA	NA	NA	NA	NA	NA	TRUE
order.Burkholderiales.id.2874	rs7638039	3	70588939	T	C	-0.0446	0.0484	0.3563	NA	NA	NA	NA	NA	NA	NA	TRUE
order.Burkholderiales.id.2874	rs9964679	18	26569901	A	G	-0.0915	0.0703	0.1927	NA	NA	NA	NA	NA	NA	NA	TRUE
class.Erysipelotrichia.id.2147	rs1074800	5	3002546	A	G	-0.139	0.0422	0.000989191	NA	NA	NA	NA	NA	NA	NA	TRUE
class.Erysipelotrichia.id.2147	rs10781552	10	133897233	C	T	-0.0227	0.0452	0.6162	NA	NA	NA	NA	NA	NA	NA	TRUE
class.Erysipelotrichia.id.2147	rs17530232	13	40385457	A	G	-0.1738	0.1003	0.0831304	NA	NA	NA	NA	NA	NA	NA	TRUE
class.Erysipelotrichia.id.2147	rs1884466	1	64139196	C	T	-0.067	0.0416	0.1073	NA	NA	NA	NA	NA	NA	NA	TRUE
class.Erysipelotrichia.id.2147	rs2300774	3	195793712	G	A	-0.0494	0.0427	0.2464	NA	NA	NA	NA	NA	NA	NA	TRUE
class.Erysipelotrichia.id.2147	rs290833	1	97457427	T	G	-0.009	0.0415	0.8294	NA	NA	NA	NA	NA	NA	NA	TRUE
class.Erysipelotrichia.id.2147	rs35161940	17	70327224	T	C	0.0396	0.0692	0.5671	NA	NA	NA	NA	NA	NA	NA	TRUE
class.Erysipelotrichia.id.2147	rs4078432	14	48997206	C	T	0.0651	0.054	0.2277	NA	NA	NA	NA	NA	NA	NA	TRUE
class.Erysipelotrichia.id.2147	rs56970041	14	80357610	T	G	0.0287	0.0715	0.6875	NA	NA	NA	NA	NA	NA	NA	TRUE
class.Erysipelotrichia.id.2147	rs62504403	8	38803551	C	T	-0.1547	0.055	0.00490897	NA	NA	NA	NA	NA	NA	NA	TRUE
class.Erysipelotrichia.id.2147	rs7234058	18	5830507	T	C	-0.0892	0.079	0.259	NA	NA	NA	NA	NA	NA	NA	TRUE
class.Erysipelotrichia.id.2147	rs7826267	8	2954952	T	G	0.0214	0.0731	0.7701	NA	NA	NA	NA	NA	NA	NA	TRUE
class.Erysipelotrichia.id.2147	rs8003149	14	56156504	C	T	0.0153	0.044	0.727301	NA	NA	NA	NA	NA	NA	NA	TRUE
genus.Escherichia.Shigella.id.3504	rs112767262	16	3750623	T	C	-0.0995	0.0564	0.0777392	NA	NA	NA	NA	NA	NA	NA	TRUE
genus.Escherichia.Shigella.id.3504	rs113127095	13	23253392	A	G	-0.1704	0.1066	0.11	NA	NA	NA	NA	NA	NA	NA	TRUE
genus.Escherichia.Shigella.id.3504	rs113513883	7	140678199	A	G	-0.0849	0.1183	0.4727	NA	NA	NA	NA	NA	NA	NA	TRUE
genus.Escherichia.Shigella.id.3504	rs1154904	11	134774845	A	G	-0.0648	0.0418	0.1208	NA	NA	NA	NA	NA	NA	NA	TRUE
genus.Escherichia.Shigella.id.3504	rs11706043	3	3173016	T	A	-0.0476	0.0507	0.3482	NA	NA	NA	NA	NA	NA	NA	FALSE
genus.Escherichia.Shigella.id.3504	rs117092367	10	69394914	A	T	0.0132	0.0901	0.8837	NA	NA	NA	NA	NA	NA	NA	FALSE
genus.Escherichia.Shigella.id.3504	rs118526	5	79863544	C	A	-0.0599	0.0486	0.2178	NA	NA	NA	NA	NA	NA	NA	TRUE
genus.Escherichia.Shigella.id.3504	rs2267739	7	31136897	G	C	-0.0928	0.0716	0.1946	NA	NA	NA	NA	NA	NA	NA	FALSE
genus.Escherichia.Shigella.id.3504	rs2798105	1	48961903	A	G	-0.0179	0.0741	0.8088	NA	NA	NA	NA	NA	NA	NA	TRUE
genus.Escherichia.Shigella.id.3504	rs35555519	16	77711641	C	G	-0.0964	0.065	0.1377	NA	NA	NA	NA	NA	NA	NA	FALSE
genus.Escherichia.Shigella.id.3504	rs4731451	7	128054100	G	A	-0.0143	0.0443	0.7466	NA	NA	NA	NA	NA	NA	NA	TRUE
genus.Escherichia.Shigella.id.3504	rs57024273	2	236515155	T	C	-0.0087	0.0481	0.8559	NA	NA	NA	NA	NA	NA	NA	TRUE
genus.Escherichia.Shigella.id.3504	rs592299	9	136179347	T	C	-0.0791	0.0413	0.0555904	NA	NA	NA	NA	NA	NA	NA	TRUE
genus.Escherichia.Shigella.id.3504	rs73208162	21	39324484	A	G	0.0523	0.1077	0.6275	NA	NA	NA	NA	NA	NA	NA	TRUE
genus.Escherichia.Shigella.id.3504	rs7502686	17	14173290	G	C	0.0889	0.0905	0.3259	NA	NA	NA	NA	NA	NA	NA	FALSE
genus.Oscillospira.id.2064	rs12206468	6	18093691	G	A	-0.0393	0.0843	0.6413	NA	NA	NA	NA	NA	NA	NA	TRUE
genus.Oscillospira.id.2064	rs12925026	16	89792856	T	C	-0.0231	0.0876	0.7922	NA	NA	NA	NA	NA	NA	NA	TRUE
genus.Oscillospira.id.2064	rs1954532	14	28151415	T	C	0.112	0.0561	0.0460405	NA	NA	NA	NA	NA	NA	NA	TRUE
genus.Oscillospira.id.2064	rs28889936	4	89483300	A	C	0.099	0.0765	0.1956	NA	NA	NA	NA	NA	NA	NA	TRUE
genus.Oscillospira.id.2064	rs62422654	6	170474630	C	T	-0.0648	0.0525	0.2176	NA	NA	NA	NA	NA	NA	NA	TRUE
genus.Oscillospira.id.2064	rs72866977	6	56160483	A	C	0.159	0.0852	0.0621298	NA	NA	NA	NA	NA	NA	NA	TRUE
genus.Oscillospira.id.2064	rs73038677	3	172373615	T	A	0.0643	0.0533	0.2274	NA	NA	NA	NA	NA	NA	NA	FALSE
genus.Oscillospira.id.2064	rs751183	1	76803093	T	C	-0.0543	0.0519	0.2951	NA	NA	NA	NA	NA	NA	NA	TRUE
genus.Oscillospira.id.2064	rs8076323	17	14881860	A	G	0.0121	0.045	0.7873	NA	NA	NA	NA	NA	NA	NA	TRUE
family.ClostridialesvadinBB60group.id.11286	rs10517600	4	155632958	T	G	-0.0249	0.0445	0.5757	NA	NA	NA	NA	NA	NA	NA	TRUE
family.ClostridialesvadinBB60group.id.11286	rs10904722	10	6714424	C	T	-0.0834	0.0457	0.0678703	NA	NA	NA	NA	NA	NA	NA	TRUE
family.ClostridialesvadinBB60group.id.11286	rs118104867	8	123977538	C	T	0.0344	0.0876	0.6948	NA	NA	NA	NA	NA	NA	NA	TRUE
family.ClostridialesvadinBB60group.id.11286	rs13409132	2	205616346	A	G	-0.1531	0.1127	0.1743	NA	NA	NA	NA	NA	NA	NA	TRUE
family.ClostridialesvadinBB60group.id.11286	rs17121075	14	85856796	G	A	-0.0334	0.0531	0.529	NA	NA	NA	NA	NA	NA	NA	TRUE
family.ClostridialesvadinBB60group.id.11286	rs2191834	2	229942951	G	T	0.0139	0.0463	0.7647	NA	NA	NA	NA	NA	NA	NA	TRUE
family.ClostridialesvadinBB60group.id.11286	rs28691777	17	58149405	C	T	-0.0401	0.0946	0.6715	NA	NA	NA	NA	NA	NA	NA	TRUE
family.ClostridialesvadinBB60group.id.11286	rs34088226	5	4308946	A	G	-0.0634	0.0956	0.5071	NA	NA	NA	NA	NA	NA	NA	TRUE
family.ClostridialesvadinBB60group.id.11286	rs55682560	15	87392290	C	T	0.0224	0.085	0.7921	NA	NA	NA	NA	NA	NA	NA	TRUE
family.ClostridialesvadinBB60group.id.11286	rs6588624	1	56849539	G	A	0.0199	0.0423	0.638	NA	NA	NA	NA	NA	NA	NA	TRUE
family.ClostridialesvadinBB60group.id.11286	rs66714985	8	3305122	A	C	-0.0018	0.0632	0.9771	NA	NA	NA	NA	NA	NA	NA	TRUE
family.ClostridialesvadinBB60group.id.11286	rs6755871	2	202450739	C	G	-0.0019	0.042	0.9648	NA	NA	NA	NA	NA	NA	NA	FALSE
family.ClostridialesvadinBB60group.id.11286	rs7226487	18	74373125	A	G	0.0358	0.0415	0.3884	NA	NA	NA	NA	NA	NA	NA	TRUE
family.ClostridialesvadinBB60group.id.11286	rs7538034	1	71391694	T	G	0.0847	0.0523	0.1057	NA	NA	NA	NA	NA	NA	NA	TRUE
family.ClostridialesvadinBB60group.id.11286	rs7725895	5	142244898	A	G	0.0839	0.0587	0.1532	NA	NA	NA	NA	NA	NA	NA	TRUE
family.ClostridialesvadinBB60group.id.11286	rs989682	3	15564453	A	G	-0.0306	0.0463	0.5088	NA	NA	NA	NA	NA	NA	NA	TRUE
family.ClostridialesvadinBB60group.id.11286	rs9979874	21	38612024	G	C	0.0523	0.0436	0.2299	NA	NA	NA	NA	NA	NA	NA	FALSE
genus.Intestinibacter.id.11345	rs10805326	4	14324623	G	A	-0.0538	0.4447	0.9038	NA	NA	NA	NA	NA	NA	NA	FALSE
genus.Intestinibacter.id.11345	rs10805326	4	14324623	G	A	0.0207	0.0489	0.672201	NA	NA	NA	NA	NA	NA	NA	TRUE
genus.Intestinibacter.id.11345	rs11109097	12	97928437	C	T	-0.0506	0.0423	0.2313	NA	NA	NA	NA	NA	NA	NA	TRUE
genus.Intestinibacter.id.11345	rs118030283	16	5993076	G	A	0.1003	0.1058	0.3428	NA	NA	NA	NA	NA	NA	NA	TRUE
genus.Intestinibacter.id.11345	rs16938435	9	21502923	T	C	-0.0519	0.0649	0.4241	NA	NA	NA	NA	NA	NA	NA	TRUE
genus.Intestinibacter.id.11345	rs2098844	11	127703160	C	T	0.0964	0.0426	0.02355	NA	NA	NA	NA	NA	NA	NA	TRUE
genus.Intestinibacter.id.11345	rs2702387	4	179361262	A	G	-0.037	0.0422	0.3801	NA	NA	NA	NA	NA	NA	NA	TRUE
genus.Intestinibacter.id.11345	rs4327025	15	92446683	G	A	-0.0244	0.0495	0.6227	NA	NA	NA	NA	NA	NA	NA	TRUE
genus.Intestinibacter.id.11345	rs447950	5	148846426	A	G	0.0452	0.0424	0.2863	NA	NA	NA	NA	NA	NA	NA	TRUE
genus.Intestinibacter.id.11345	rs478972	11	125663184	T	C	0.0301	0.0839	0.7195	NA	NA	NA	NA	NA	NA	NA	TRUE
genus.Intestinibacter.id.11345	rs6062862	20	61325223	A	G	0.032	0.0794	0.6872	NA	NA	NA	NA	NA	NA	NA	TRUE
genus.Intestinibacter.id.11345	rs62430350	6	170918194	T	C	-0.172	0.1163	0.1393	NA	NA	NA	NA	NA	NA	NA	TRUE
genus.Intestinibacter.id.11345	rs68093214	3	70657785	C	T	-0.013	0.0533	0.8071	NA	NA	NA	NA	NA	NA	NA	TRUE
genus.Intestinibacter.id.11345	rs6875660	5	159686256	C	T	-0.021	0.0746	0.7782	NA	NA	NA	NA	NA	NA	NA	TRUE
genus.Intestinibacter.id.11345	rs893394	2	20054971	G	A	0.0396	0.0454	0.3838	NA	NA	NA	NA	NA	NA	NA	TRUE
genus.Intestinibacter.id.11345	rs9348442	6	10303945	C	T	-0.0517	0.0575	0.3684	NA	NA	NA	NA	NA	NA	NA	TRUE
class.Methanobacteria.id.119	rs10202904	2	125440268	T	G	0.0248	0.0443	0.5761	NA	NA	NA	NA	NA	NA	NA	TRUE
class.Methanobacteria.id.119	rs10424197	19	46439321	G	A	-0.0109	0.0452	0.8103	NA	NA	NA	NA	NA	NA	NA	TRUE
class.Methanobacteria.id.119	rs11018665	11	89349287	A	T	-0.0265	0.0488	0.5881	NA	NA	NA	NA	NA	NA	NA	FALSE
class.Methanobacteria.id.119	rs12825290	12	43701132	C	G	-0.1381	0.0949	0.1455	NA	NA	NA	NA	NA	NA	NA	FALSE
class.Methanobacteria.id.119	rs4257531	3	2086167	G	A	0.1114	0.0738	0.1312	NA	NA	NA	NA	NA	NA	NA	TRUE
class.Methanobacteria.id.119	rs56131665	5	178160975	G	A	0.0801	0.1592	0.6151	NA	NA	NA	NA	NA	NA	NA	TRUE
class.Methanobacteria.id.119	rs6508769	19	28827760	T	C	-0.0358	0.0598	0.549099	NA	NA	NA	NA	NA	NA	NA	TRUE
class.Methanobacteria.id.119	rs6776814	3	15053083	T	C	-0.0292	0.1204	0.8081	NA	NA	NA	NA	NA	NA	NA	TRUE
class.Methanobacteria.id.119	rs73068003	7	10773932	G	T	-0.011	0.0651	0.8655	NA	NA	NA	NA	NA	NA	NA	TRUE
class.Methanobacteria.id.119	rs73457410	13	41956181	A	G	0.2102	0.0767	0.00612294	NA	NA	NA	NA	NA	NA	NA	TRUE
class.Methanobacteria.id.119	rs75208022	12	21338861	C	T	0.1041	0.0797	0.1914	NA	NA	NA	NA	NA	NA	NA	TRUE
class.Methanobacteria.id.119	rs894996	4	104418307	C	A	0.1456	0.083	0.0793999	NA	NA	NA	NA	NA	NA	NA	TRUE
order.Gastranaerophilales.id.1591	rs11150282	16	80493705	T	C	-0.0024	0.043	0.9561	NA	NA	NA	NA	NA	NA	NA	TRUE
order.Gastranaerophilales.id.1591	rs113884518	9	24648997	T	C	-0.0907	0.1263	0.4726	NA	NA	NA	NA	NA	NA	NA	TRUE
order.Gastranaerophilales.id.1591	rs1221147	9	122046549	T	A	-0.0102	0.0649	0.8747	NA	NA	NA	NA	NA	NA	NA	FALSE
order.Gastranaerophilales.id.1591	rs16851659	1	230523039	G	C	-0.0077	0.043	0.8581	NA	NA	NA	NA	NA	NA	NA	FALSE
order.Gastranaerophilales.id.1591	rs28678345	17	53906328	T	C	0.0066	0.0973	0.946	NA	NA	NA	NA	NA	NA	NA	TRUE
order.Gastranaerophilales.id.1591	rs367480	11	2937631	G	A	0.0453	0.0426	0.2879	NA	NA	NA	NA	NA	NA	NA	TRUE
order.Gastranaerophilales.id.1591	rs4129395	9	115975389	G	A	-0.0101	0.0413	0.8063	NA	NA	NA	NA	NA	NA	NA	TRUE
order.Gastranaerophilales.id.1591	rs73074665	7	20010624	A	T	0.2683	0.0912	0.00327303	NA	NA	NA	NA	NA	NA	NA	FALSE
order.Gastranaerophilales.id.1591	rs789069	18	1008278	A	C	-0.0576	0.0563	0.3061	NA	NA	NA	NA	NA	NA	NA	TRUE
order.Gastranaerophilales.id.1591	rs79790072	15	100747683	T	C	-0.031	0.1216	0.7989	NA	NA	NA	NA	NA	NA	NA	TRUE
order.Gastranaerophilales.id.1591	rs8028558	15	62055753	A	G	-0.0298	0.0423	0.4812	NA	NA	NA	NA	NA	NA	NA	TRUE
order.Gastranaerophilales.id.1591	rs9864379	3	14306949	T	C	0.068	0.0665	0.306	NA	NA	NA	NA	NA	NA	NA	TRUE
order.NB1n.id.3953	rs11251024	10	2095726	G	A	-0.0061	0.0479	0.8985	NA	NA	NA	NA	NA	NA	NA	TRUE
order.NB1n.id.3953	rs11606187	11	91589600	A	G	0.1121	0.0597	0.0604296	NA	NA	NA	NA	NA	NA	NA	TRUE
order.NB1n.id.3953	rs13219468	6	68934648	G	C	-0.0161	0.0455	0.723801	NA	NA	NA	NA	NA	NA	NA	FALSE
order.NB1n.id.3953	rs13385922	2	234081324	T	C	-0.0205	0.0435	0.637801	NA	NA	NA	NA	NA	NA	NA	TRUE
order.NB1n.id.3953	rs166849	2	200778866	G	A	0.0227	0.0416	0.5852	NA	NA	NA	NA	NA	NA	NA	TRUE
order.NB1n.id.3953	rs2172426	8	18229020	C	T	0.0045	0.0419	0.9154	NA	NA	NA	NA	NA	NA	NA	TRUE
order.NB1n.id.3953	rs267959	5	10737802	A	G	0.0421	0.0446	0.3455	NA	NA	NA	NA	NA	NA	NA	TRUE
order.NB1n.id.3953	rs2930903	19	887824	C	G	0.049	0.0437	0.2624	NA	NA	NA	NA	NA	NA	NA	FALSE
order.NB1n.id.3953	rs4383094	15	81694972	T	C	-0.1085	0.0551	0.04897	NA	NA	NA	NA	NA	NA	NA	TRUE
order.NB1n.id.3953	rs55921101	10	127094261	A	T	-0.0358	0.0493	0.4678	NA	NA	NA	NA	NA	NA	NA	FALSE
order.NB1n.id.3953	rs60583455	7	1321675	T	C	-0.0513	0.071	0.47	NA	NA	NA	NA	NA	NA	NA	TRUE
order.NB1n.id.3953	rs60775321	15	97318671	T	C	-0.0703	0.0458	0.1246	NA	NA	NA	NA	NA	NA	NA	TRUE
order.NB1n.id.3953	rs72671304	14	39425971	T	C	0.0109	0.0864	0.8992	NA	NA	NA	NA	NA	NA	NA	TRUE
order.NB1n.id.3953	rs7911787	10	98619568	G	T	-0.0607	0.0815	0.4567	NA	NA	NA	NA	NA	NA	NA	TRUE
order.NB1n.id.3953	rs8126061	20	3405239	T	C	-0.0335	0.0695	0.629901	NA	NA	NA	NA	NA	NA	NA	TRUE
order.NB1n.id.3953	rs9542068	13	70306831	T	C	-0.04	0.0444	0.3678	NA	NA	NA	NA	NA	NA	NA	TRUE
genus..Eubacteriumrectalegroup.id.14374	rs10248854	7	121281238	C	A	-0.0235	0.0442	0.5947	NA	NA	NA	NA	NA	NA	NA	TRUE
genus..Eubacteriumrectalegroup.id.14374	rs10797540	1	234530370	A	G	0.0457	0.0414	0.2696	NA	NA	NA	NA	NA	NA	NA	TRUE
genus..Eubacteriumrectalegroup.id.14374	rs10892089	11	98523638	C	G	0.1153	0.0547	0.0351196	NA	NA	NA	NA	NA	NA	NA	FALSE
genus..Eubacteriumrectalegroup.id.14374	rs117151453	12	20066025	G	C	0.1643	0.0771	0.0331299	NA	NA	NA	NA	NA	NA	NA	FALSE
genus..Eubacteriumrectalegroup.id.14374	rs143694765	1	116082909	T	C	-0.036	0.0756	0.6338	NA	NA	NA	NA	NA	NA	NA	TRUE
genus..Eubacteriumrectalegroup.id.14374	rs16960159	18	37703874	C	G	0.1661	0.0814	0.0413599	NA	NA	NA	NA	NA	NA	NA	FALSE
genus..Eubacteriumrectalegroup.id.14374	rs2884897	11	8129537	A	G	0.2256	0.1025	0.0277402	NA	NA	NA	NA	NA	NA	NA	TRUE
genus..Eubacteriumrectalegroup.id.14374	rs314726	2	125553155	T	C	-0.0569	0.0423	0.1786	NA	NA	NA	NA	NA	NA	NA	TRUE
genus..Eubacteriumrectalegroup.id.14374	rs35398954	15	93006765	A	G	-0.0804	0.06	0.1804	NA	NA	NA	NA	NA	NA	NA	TRUE
genus..Eubacteriumrectalegroup.id.14374	rs3980709	1	170900221	A	T	0.0197	0.0511	0.6998	NA	NA	NA	NA	NA	NA	NA	FALSE
genus..Eubacteriumrectalegroup.id.14374	rs59427698	9	129425745	A	G	-0.0761	0.057	0.1821	NA	NA	NA	NA	NA	NA	NA	TRUE
genus..Eubacteriumrectalegroup.id.14374	rs62547233	9	92013419	A	G	0.0258	0.046	0.5751	NA	NA	NA	NA	NA	NA	NA	TRUE
genus.Hungatella.id.11306	rs10044993	5	58424440	C	A	0.0756	0.0646	0.2415	NA	NA	NA	NA	NA	NA	NA	TRUE
genus.Hungatella.id.11306	rs13128780	4	166058998	T	C	0.0102	0.0577	0.8596	NA	NA	NA	NA	NA	NA	NA	TRUE
genus.Hungatella.id.11306	rs13249325	8	14853525	T	G	0.065	0.043	0.1308	NA	NA	NA	NA	NA	NA	NA	TRUE
genus.Hungatella.id.11306	rs17092615	14	95973619	G	A	-0.0315	0.0667	0.6372	NA	NA	NA	NA	NA	NA	NA	TRUE
genus.Hungatella.id.11306	rs72759041	15	89577376	G	T	-0.0329	0.0539	0.5416	NA	NA	NA	NA	NA	NA	NA	TRUE
family.Acidaminococcaceae.id.2166	rs262812	6	158647999	T	C	0.0051	0.0449	0.9098	NA	NA	NA	NA	NA	NA	NA	TRUE
family.Acidaminococcaceae.id.2166	rs2933324	9	107117653	A	G	-0.0591	0.0474	0.2126	NA	NA	NA	NA	NA	NA	NA	TRUE
family.Acidaminococcaceae.id.2166	rs45497800	20	61991833	T	C	0.0531	0.0686	0.4386	NA	NA	NA	NA	NA	NA	NA	TRUE
family.Acidaminococcaceae.id.2166	rs6427992	1	203102563	G	C	-0.0455	0.0442	0.3036	NA	NA	NA	NA	NA	NA	NA	FALSE
family.Acidaminococcaceae.id.2166	rs6589457	11	114701288	A	G	0.1111	0.0868	0.2006	NA	NA	NA	NA	NA	NA	NA	TRUE
family.Acidaminococcaceae.id.2166	rs6923842	6	5723181	T	C	0.0162	0.0654	0.8037	NA	NA	NA	NA	NA	NA	NA	TRUE
family.Acidaminococcaceae.id.2166	rs74540770	3	186553389	G	A	0.1004	0.0834	0.2287	NA	NA	NA	NA	NA	NA	NA	TRUE
family.Acidaminococcaceae.id.2166	rs78702810	3	18462531	T	C	-0.0104	0.0805	0.8975	NA	NA	NA	NA	NA	NA	NA	TRUE
genus.Prevotella7.id.11182	rs118038478	16	47237609	A	G	-0.0002	0.0878	0.9984	NA	NA	NA	NA	NA	NA	NA	TRUE
genus.Prevotella7.id.11182	rs12124567	1	3343802	A	G	-0.0184	0.0517	0.722301	NA	NA	NA	NA	NA	NA	NA	TRUE
genus.Prevotella7.id.11182	rs12195431	6	91019654	T	C	-0.0076	0.0723	0.9161	NA	NA	NA	NA	NA	NA	NA	TRUE
genus.Prevotella7.id.11182	rs16937247	11	19943115	G	C	-0.0877	0.0509	0.0852001	NA	NA	NA	NA	NA	NA	NA	FALSE
genus.Prevotella7.id.11182	rs2240542	2	242066314	C	T	0.0371	0.0456	0.4156	NA	NA	NA	NA	NA	NA	NA	TRUE
genus.Prevotella7.id.11182	rs2918132	10	133000320	C	T	-0.0302	0.0463	0.5142	NA	NA	NA	NA	NA	NA	NA	TRUE
genus.Prevotella7.id.11182	rs430270	3	60474379	A	C	-0.0043	0.0501	0.9313	NA	NA	NA	NA	NA	NA	NA	TRUE
genus.Prevotella7.id.11182	rs57404562	2	12101762	C	A	-0.0424	0.0568	0.4549	NA	NA	NA	NA	NA	NA	NA	TRUE
genus.Prevotella7.id.11182	rs79263163	11	39821773	A	C	-0.0314	0.0521	0.5464	NA	NA	NA	NA	NA	NA	NA	TRUE
genus.Prevotella7.id.11182	rs9426434	1	29736216	T	C	-0.0341	0.0448	0.4465	NA	NA	NA	NA	NA	NA	NA	TRUE
genus.Prevotella7.id.11182	rs9608249	22	24613952	A	G	-0.042	0.0618	0.4965	NA	NA	NA	NA	NA	NA	NA	TRUE
genus.Prevotella7.id.11182	rs9959718	18	71442664	G	A	0.0313	0.0482	0.5164	NA	NA	NA	NA	NA	NA	NA	TRUE
genus.Turicibacter.id.2162	rs11054680	12	12242455	T	C	0.013	0.0568	0.8188	NA	NA	NA	NA	NA	NA	NA	TRUE
genus.Turicibacter.id.2162	rs11649454	16	10181248	G	C	-0.0277	0.0539	0.6072	NA	NA	NA	NA	NA	NA	NA	FALSE
genus.Turicibacter.id.2162	rs11666533	19	11864932	C	T	0.0151	0.0796	0.8497	NA	NA	NA	NA	NA	NA	NA	TRUE
genus.Turicibacter.id.2162	rs12603364	17	43117476	T	C	-0.1292	0.1463	0.3772	NA	NA	NA	NA	NA	NA	NA	TRUE
genus.Turicibacter.id.2162	rs149744580	2	63366962	A	G	0.0315	0.1012	0.7552	NA	NA	NA	NA	NA	NA	NA	TRUE
genus.Turicibacter.id.2162	rs2221441	5	170048048	G	C	-0.0158	0.0428	0.7115	NA	NA	NA	NA	NA	NA	NA	FALSE
genus.Turicibacter.id.2162	rs2834977	21	36929643	T	C	0.0571	0.0579	0.3245	NA	NA	NA	NA	NA	NA	NA	TRUE
genus.Turicibacter.id.2162	rs2952020	8	26027842	G	A	-0.0046	0.047	0.9218	NA	NA	NA	NA	NA	NA	NA	TRUE
genus.Turicibacter.id.2162	rs3734633	6	126111881	G	A	-0.0721	0.0818	0.3782	NA	NA	NA	NA	NA	NA	NA	TRUE
genus.Turicibacter.id.2162	rs4247078	15	92605098	C	G	-0.0332	0.0425	0.4343	NA	NA	NA	NA	NA	NA	NA	FALSE
genus.Turicibacter.id.2162	rs4869133	5	95717619	G	A	-0.0436	0.0639	0.4951	NA	NA	NA	NA	NA	NA	NA	TRUE
genus.Turicibacter.id.2162	rs55756211	7	130972179	T	C	0.0795	0.0688	0.2484	NA	NA	NA	NA	NA	NA	NA	TRUE
genus.Turicibacter.id.2162	rs61265175	11	1681862	G	C	-0.0477	0.0579	0.4099	NA	NA	NA	NA	NA	NA	NA	FALSE
genus.Turicibacter.id.2162	rs7199484	16	49826299	G	A	-0.0513	0.0444	0.2483	NA	NA	NA	NA	NA	NA	NA	TRUE
genus.Ruminiclostridium6.id.11356	rs10829821	10	132651293	T	C	0.016	0.1056	0.8798	NA	NA	NA	NA	NA	NA	NA	TRUE
genus.Ruminiclostridium6.id.11356	rs116969552	10	128214403	A	G	0.1929	0.1282	0.1324	NA	NA	NA	NA	NA	NA	NA	TRUE
genus.Ruminiclostridium6.id.11356	rs11992182	8	79766499	A	C	0.03	0.0484	0.5353	NA	NA	NA	NA	NA	NA	NA	TRUE
genus.Ruminiclostridium6.id.11356	rs1871858	15	61047117	C	G	-0.0221	0.0663	0.738401	NA	NA	NA	NA	NA	NA	NA	FALSE
genus.Ruminiclostridium6.id.11356	rs2548459	19	49209339	C	T	-0.0217	0.0462	0.639501	NA	NA	NA	NA	NA	NA	NA	TRUE
genus.Ruminiclostridium6.id.11356	rs35362464	4	36478011	C	A	0.0114	0.059	0.8468	NA	NA	NA	NA	NA	NA	NA	TRUE
genus.Ruminiclostridium6.id.11356	rs61060922	16	72136154	T	G	-0.0247	0.1047	0.8132	NA	NA	NA	NA	NA	NA	NA	TRUE
genus.Ruminiclostridium6.id.11356	rs663262	11	86179076	T	C	-0.0185	0.0799	0.8168	NA	NA	NA	NA	NA	NA	NA	TRUE
genus.Ruminiclostridium6.id.11356	rs67479537	19	10115515	T	C	-0.0538	0.1028	0.6004	NA	NA	NA	NA	NA	NA	NA	TRUE
genus.Ruminiclostridium6.id.11356	rs71414120	14	56938952	T	G	0.0449	0.1019	0.659601	NA	NA	NA	NA	NA	NA	NA	TRUE
genus.Ruminiclostridium6.id.11356	rs72991535	18	76018244	T	G	0.1426	0.1157	0.2177	NA	NA	NA	NA	NA	NA	NA	TRUE
genus.Ruminiclostridium6.id.11356	rs73176030	7	101271282	T	C	0.043	0.0495	0.3852	NA	NA	NA	NA	NA	NA	NA	TRUE
genus.Ruminiclostridium6.id.11356	rs77193512	11	40289063	A	G	0.0565	0.0489	0.2473	NA	NA	NA	NA	NA	NA	NA	TRUE
genus.Ruminiclostridium6.id.11356	rs792058	2	5548605	G	A	-0.0018	0.0421	0.9664	NA	NA	NA	NA	NA	NA	NA	TRUE
genus.Ruminiclostridium6.id.11356	rs79968172	1	240503826	G	A	0.0355	0.0808	0.6599	NA	NA	NA	NA	NA	NA	NA	TRUE
genus.Ruminiclostridium6.id.11356	rs9555756	13	111703249	A	C	0.0992	0.0668	0.1377	NA	NA	NA	NA	NA	NA	NA	TRUE
family.Pasteurellaceae.id.3689	rs10840326	11	9951672	C	G	0.0196	0.0427	0.6457	NA	NA	NA	NA	NA	NA	NA	FALSE
family.Pasteurellaceae.id.3689	rs10965428	9	22718481	C	A	-0.0693	0.0889	0.4357	NA	NA	NA	NA	NA	NA	NA	TRUE
family.Pasteurellaceae.id.3689	rs111582866	16	48742489	G	A	-0.0068	0.0793	0.9321	NA	NA	NA	NA	NA	NA	NA	TRUE
family.Pasteurellaceae.id.3689	rs12050685	15	73477482	A	G	0.0277	0.0468	0.5539	NA	NA	NA	NA	NA	NA	NA	TRUE
family.Pasteurellaceae.id.3689	rs12191680	6	129224488	C	G	-0.1403	0.0642	0.0289001	NA	NA	NA	NA	NA	NA	NA	FALSE
family.Pasteurellaceae.id.3689	rs16970009	17	32862601	A	G	-0.1286	0.1194	0.2812	NA	NA	NA	NA	NA	NA	NA	TRUE
family.Pasteurellaceae.id.3689	rs35510	12	115491973	A	G	-0.1676	0.1615	0.2994	NA	NA	NA	NA	NA	NA	NA	TRUE
family.Pasteurellaceae.id.3689	rs4822728	22	26891808	T	C	0.0197	0.0414	0.634699	NA	NA	NA	NA	NA	NA	NA	TRUE
family.Pasteurellaceae.id.3689	rs6092684	20	57274077	A	T	0.0118	0.0413	0.776	NA	NA	NA	NA	NA	NA	NA	FALSE
family.Pasteurellaceae.id.3689	rs62568866	9	6818307	T	A	-0.0647	0.0739	0.3814	NA	NA	NA	NA	NA	NA	NA	FALSE
family.Pasteurellaceae.id.3689	rs6972479	7	116918060	A	G	0.0006	0.0553	0.9914	NA	NA	NA	NA	NA	NA	NA	TRUE
family.Pasteurellaceae.id.3689	rs72756943	5	26531908	G	A	-0.032	0.0894	0.7201	NA	NA	NA	NA	NA	NA	NA	TRUE
family.Pasteurellaceae.id.3689	rs73139353	3	97972214	A	C	-0.0604	0.0863	0.4842	NA	NA	NA	NA	NA	NA	NA	TRUE
family.Pasteurellaceae.id.3689	rs731534	20	5412480	C	G	0.0573	0.0602	0.341	NA	NA	NA	NA	NA	NA	NA	FALSE
family.Pasteurellaceae.id.3689	rs76022354	10	94306385	C	T	-0.0627	0.098	0.5218	NA	NA	NA	NA	NA	NA	NA	TRUE
family.Pasteurellaceae.id.3689	rs78909003	9	105650242	T	C	0.0821	0.1007	0.4149	NA	NA	NA	NA	NA	NA	NA	TRUE
family.Pasteurellaceae.id.3689	rs9382510	6	55448491	C	T	-0.056	0.046	0.2237	NA	NA	NA	NA	NA	NA	NA	TRUE
family.Pasteurellaceae.id.3689	rs9895850	17	64535013	T	C	-0.023	0.0903	0.7993	NA	NA	NA	NA	NA	NA	NA	TRUE
family.Pasteurellaceae.id.3689	rs9938097	16	84977389	T	C	0.0075	0.0444	0.8661	NA	NA	NA	NA	NA	NA	NA	TRUE
genus.Bifidobacterium.id.436	rs10841473	12	20378911	G	C	-0.0292	0.0484	0.5466	NA	NA	NA	NA	NA	NA	NA	FALSE
genus.Bifidobacterium.id.436	rs12022129	1	207003374	G	A	-0.0151	0.046	0.742699	NA	NA	NA	NA	NA	NA	NA	TRUE
genus.Bifidobacterium.id.436	rs182549	2	136616754	C	T	-0.0621	0.0484	0.2	NA	NA	NA	NA	NA	NA	NA	TRUE
genus.Bifidobacterium.id.436	rs2491158	10	126089703	G	A	-0.0023	0.0623	0.9705	NA	NA	NA	NA	NA	NA	NA	TRUE
genus.Bifidobacterium.id.436	rs2686790	7	48090746	T	C	0.0779	0.0531	0.1423	NA	NA	NA	NA	NA	NA	NA	TRUE
genus.Bifidobacterium.id.436	rs4567981	2	49906864	T	A	-0.0925	0.0415	0.0259699	NA	NA	NA	NA	NA	NA	NA	FALSE
genus.Bifidobacterium.id.436	rs540489	17	72897722	T	G	-0.0775	0.0507	0.1264	NA	NA	NA	NA	NA	NA	NA	TRUE
genus.Bifidobacterium.id.436	rs55888705	4	1517826	A	G	0.1169	0.0448	0.00909097	NA	NA	NA	NA	NA	NA	NA	TRUE
genus.Bifidobacterium.id.436	rs56108664	5	551457	T	C	-0.0096	0.0633	0.8795	TRUE	rs56108664	rs72704799	T	C	G	C	TRUE
genus.Bifidobacterium.id.436	rs5746486	22	18354272	T	C	0.0715	0.0422	0.0901509	NA	NA	NA	NA	NA	NA	NA	TRUE
genus.Bifidobacterium.id.436	rs62181700	2	189805784	G	A	0.0337	0.047	0.4736	NA	NA	NA	NA	NA	NA	NA	TRUE
genus.Bifidobacterium.id.436	rs7322849	13	112859829	T	C	-0.0014	0.0662	0.9836	NA	NA	NA	NA	NA	NA	NA	TRUE
genus.Bifidobacterium.id.436	rs73797465	5	142793467	T	G	0.0622	0.122	0.61	NA	NA	NA	NA	NA	NA	NA	TRUE
genus.Bifidobacterium.id.436	rs75344046	21	31861790	C	T	-0.0241	0.1074	0.8221	NA	NA	NA	NA	NA	NA	NA	TRUE
genus.Bifidobacterium.id.436	rs76671854	5	169748189	C	G	-0.0217	0.0694	0.7548	NA	NA	NA	NA	NA	NA	NA	FALSE
genus.Bifidobacterium.id.436	rs857444	6	14617591	C	T	-0.0177	0.0432	0.6814	NA	NA	NA	NA	NA	NA	NA	TRUE
order.Pasteurellales.id.3688	rs10840326	11	9951672	C	G	0.0196	0.0427	0.6457	NA	NA	NA	NA	NA	NA	NA	FALSE
order.Pasteurellales.id.3688	rs10965428	9	22718481	C	A	-0.0693	0.0889	0.4357	NA	NA	NA	NA	NA	NA	NA	TRUE
order.Pasteurellales.id.3688	rs111582866	16	48742489	G	A	-0.0068	0.0793	0.9321	NA	NA	NA	NA	NA	NA	NA	TRUE
order.Pasteurellales.id.3688	rs12050685	15	73477482	A	G	0.0277	0.0468	0.5539	NA	NA	NA	NA	NA	NA	NA	TRUE
order.Pasteurellales.id.3688	rs12191680	6	129224488	C	G	-0.1403	0.0642	0.0289001	NA	NA	NA	NA	NA	NA	NA	FALSE
order.Pasteurellales.id.3688	rs16970009	17	32862601	A	G	-0.1286	0.1194	0.2812	NA	NA	NA	NA	NA	NA	NA	TRUE
order.Pasteurellales.id.3688	rs35510	12	115491973	A	G	-0.1676	0.1615	0.2994	NA	NA	NA	NA	NA	NA	NA	TRUE
order.Pasteurellales.id.3688	rs4822728	22	26891808	T	C	0.0197	0.0414	0.634699	NA	NA	NA	NA	NA	NA	NA	TRUE
order.Pasteurellales.id.3688	rs6092684	20	57274077	A	T	0.0118	0.0413	0.776	NA	NA	NA	NA	NA	NA	NA	FALSE
order.Pasteurellales.id.3688	rs62568866	9	6818307	T	A	-0.0647	0.0739	0.3814	NA	NA	NA	NA	NA	NA	NA	FALSE
order.Pasteurellales.id.3688	rs6972479	7	116918060	A	G	0.0006	0.0553	0.9914	NA	NA	NA	NA	NA	NA	NA	TRUE
order.Pasteurellales.id.3688	rs72756943	5	26531908	G	A	-0.032	0.0894	0.7201	NA	NA	NA	NA	NA	NA	NA	TRUE
order.Pasteurellales.id.3688	rs73139353	3	97972214	A	C	-0.0604	0.0863	0.4842	NA	NA	NA	NA	NA	NA	NA	TRUE
order.Pasteurellales.id.3688	rs731534	20	5412480	C	G	0.0573	0.0602	0.341	NA	NA	NA	NA	NA	NA	NA	FALSE
order.Pasteurellales.id.3688	rs76022354	10	94306385	C	T	-0.0627	0.098	0.5218	NA	NA	NA	NA	NA	NA	NA	TRUE
order.Pasteurellales.id.3688	rs78909003	9	105650242	T	C	0.0821	0.1007	0.4149	NA	NA	NA	NA	NA	NA	NA	TRUE
order.Pasteurellales.id.3688	rs9382510	6	55448491	C	T	-0.056	0.046	0.2237	NA	NA	NA	NA	NA	NA	NA	TRUE
order.Pasteurellales.id.3688	rs9895850	17	64535013	T	C	-0.023	0.0903	0.7993	NA	NA	NA	NA	NA	NA	NA	TRUE
order.Pasteurellales.id.3688	rs9938097	16	84977389	T	C	0.0075	0.0444	0.8661	NA	NA	NA	NA	NA	NA	NA	TRUE
class.Melainabacteria.id.1589	rs10148250	14	107061448	G	A	0.0052	0.0476	0.9128	NA	NA	NA	NA	NA	NA	NA	TRUE
class.Melainabacteria.id.1589	rs10738747	9	26184578	G	A	-0.0394	0.0426	0.355	NA	NA	NA	NA	NA	NA	NA	TRUE
class.Melainabacteria.id.1589	rs11150282	16	80493705	T	C	-0.0024	0.043	0.9561	NA	NA	NA	NA	NA	NA	NA	TRUE
class.Melainabacteria.id.1589	rs113884518	9	24648997	T	C	-0.0907	0.1263	0.4726	NA	NA	NA	NA	NA	NA	NA	TRUE
class.Melainabacteria.id.1589	rs1221147	9	122046549	T	A	-0.0102	0.0649	0.8747	NA	NA	NA	NA	NA	NA	NA	FALSE
class.Melainabacteria.id.1589	rs16851659	1	230523039	G	C	-0.0077	0.043	0.8581	NA	NA	NA	NA	NA	NA	NA	FALSE
class.Melainabacteria.id.1589	rs28678345	17	53906328	T	C	0.0066	0.0973	0.946	NA	NA	NA	NA	NA	NA	NA	TRUE
class.Melainabacteria.id.1589	rs367480	11	2937631	G	A	0.0453	0.0426	0.2879	NA	NA	NA	NA	NA	NA	NA	TRUE
class.Melainabacteria.id.1589	rs4129395	9	115975389	G	A	-0.0101	0.0413	0.8063	NA	NA	NA	NA	NA	NA	NA	TRUE
class.Melainabacteria.id.1589	rs73074665	7	20010624	A	T	0.2683	0.0912	0.00327303	NA	NA	NA	NA	NA	NA	NA	FALSE
class.Melainabacteria.id.1589	rs789069	18	1008278	A	C	-0.0576	0.0563	0.3061	NA	NA	NA	NA	NA	NA	NA	TRUE
class.Melainabacteria.id.1589	rs79790072	15	100747683	T	C	-0.031	0.1216	0.7989	NA	NA	NA	NA	NA	NA	NA	TRUE
class.Melainabacteria.id.1589	rs9864379	3	14306949	T	C	0.068	0.0665	0.306	NA	NA	NA	NA	NA	NA	NA	TRUE
genus.Coprococcus1.id.11301	rs1010560	1	30400301	C	A	-0.0806	0.0505	0.1104	NA	NA	NA	NA	NA	NA	NA	TRUE
genus.Coprococcus1.id.11301	rs12794898	11	124554061	G	T	0.0783	0.0723	0.2787	NA	NA	NA	NA	NA	NA	NA	TRUE
genus.Coprococcus1.id.11301	rs12886051	14	29898456	G	C	0.0233	0.0457	0.6096	NA	NA	NA	NA	NA	NA	NA	FALSE
genus.Coprococcus1.id.11301	rs1519491	2	22079770	T	C	-0.0609	0.0446	0.1719	NA	NA	NA	NA	NA	NA	NA	TRUE
genus.Coprococcus1.id.11301	rs1576241	6	72529277	A	G	0.0085	0.042	0.8389	NA	NA	NA	NA	NA	NA	NA	TRUE
genus.Coprococcus1.id.11301	rs1762123	6	150288095	C	T	0.0919	0.0894	0.3044	TRUE	rs1762123	rs1748296	C	T	A	G	TRUE
genus.Coprococcus1.id.11301	rs2907920	19	2600717	A	G	0.0629	0.046	0.1715	NA	NA	NA	NA	NA	NA	NA	TRUE
genus.Coprococcus1.id.11301	rs4277593	20	4319420	G	A	-0.0345	0.0416	0.4073	NA	NA	NA	NA	NA	NA	NA	TRUE
genus.Coprococcus1.id.11301	rs56405618	4	174468316	A	G	-0.0148	0.0648	0.8188	NA	NA	NA	NA	NA	NA	NA	TRUE
genus.Coprococcus1.id.11301	rs73031725	11	134622282	T	C	0.0471	0.1267	0.710201	NA	NA	NA	NA	NA	NA	NA	TRUE
genus.Coprococcus1.id.11301	rs73167075	3	165693143	T	C	0.0176	0.0489	0.718199	NA	NA	NA	NA	NA	NA	NA	TRUE
genus.Coprococcus1.id.11301	rs74101919	1	95424321	T	C	0.1665	0.0581	0.00418398	NA	NA	NA	NA	NA	NA	NA	TRUE
genus.Coprococcus1.id.11301	rs7784490	7	132556835	C	G	-0.0156	0.0431	0.7177	NA	NA	NA	NA	NA	NA	NA	FALSE
genus.Coprococcus1.id.11301	rs946513	10	15913820	C	T	0.1689	0.1083	0.1188	NA	NA	NA	NA	NA	NA	NA	TRUE
family.FamilyXIII.id.1957	rs10404377	19	16174657	C	A	-0.0102	0.0429	0.8113	NA	NA	NA	NA	NA	NA	NA	TRUE
family.FamilyXIII.id.1957	rs118170811	10	102366896	A	G	0.0729	0.1242	0.557	NA	NA	NA	NA	NA	NA	NA	TRUE
family.FamilyXIII.id.1957	rs12643275	4	162211872	A	T	-0.0886	0.0701	0.2062	NA	NA	NA	NA	NA	NA	NA	FALSE
family.FamilyXIII.id.1957	rs12904405	15	94105415	A	G	-0.0001	0.1019	0.9991	NA	NA	NA	NA	NA	NA	NA	TRUE
family.FamilyXIII.id.1957	rs1887048	1	65170838	G	A	0.0755	0.0839	0.3681	NA	NA	NA	NA	NA	NA	NA	TRUE
family.FamilyXIII.id.1957	rs1999289	21	19685992	A	T	0.0372	0.0486	0.4444	NA	NA	NA	NA	NA	NA	NA	FALSE
family.FamilyXIII.id.1957	rs3098182	15	50802980	G	T	-0.0997	0.0965	0.3014	NA	NA	NA	NA	NA	NA	NA	TRUE
family.FamilyXIII.id.1957	rs482905	1	166557202	G	T	0.0525	0.0467	0.2607	NA	NA	NA	NA	NA	NA	NA	TRUE
family.FamilyXIII.id.1957	rs6501525	17	70218627	A	G	0.0118	0.0464	0.7988	NA	NA	NA	NA	NA	NA	NA	TRUE
family.FamilyXIII.id.1957	rs66753613	1	39212021	G	A	0.1124	0.0586	0.0552904	NA	NA	NA	NA	NA	NA	NA	TRUE
family.FamilyXIII.id.1957	rs6797051	3	88995218	C	T	0.0477	0.0712	0.5032	NA	NA	NA	NA	NA	NA	NA	TRUE
family.FamilyXIII.id.1957	rs7076829	10	7906746	T	A	0.0397	0.0459	0.3871	NA	NA	NA	NA	NA	NA	NA	FALSE
family.FamilyXIII.id.1957	rs7514702	1	186914023	T	C	-0.0059	0.0528	0.9108	NA	NA	NA	NA	NA	NA	NA	TRUE
genus.Erysipelatoclostridium.id.11381	rs1434153	2	34595533	G	A	-0.0416	0.0421	0.3233	NA	NA	NA	NA	NA	NA	NA	TRUE
genus.Erysipelatoclostridium.id.11381	rs16936671	10	36394609	C	T	0.0467	0.0663	0.4806	NA	NA	NA	NA	NA	NA	NA	TRUE
genus.Erysipelatoclostridium.id.11381	rs17804233	5	77815056	T	C	0.0015	0.0431	0.9717	NA	NA	NA	NA	NA	NA	NA	TRUE
genus.Erysipelatoclostridium.id.11381	rs2901723	11	36871523	C	A	-0.0091	0.043	0.8327	NA	NA	NA	NA	NA	NA	NA	TRUE
genus.Erysipelatoclostridium.id.11381	rs340991	5	34892042	A	G	0.0446	0.0452	0.3242	NA	NA	NA	NA	NA	NA	NA	TRUE
genus.Erysipelatoclostridium.id.11381	rs34528142	17	71411325	C	G	-0.0489	0.054	0.3652	NA	NA	NA	NA	NA	NA	NA	FALSE
genus.Erysipelatoclostridium.id.11381	rs3804326	6	24292185	A	G	0.0262	0.0716	0.714801	NA	NA	NA	NA	NA	NA	NA	TRUE
genus.Erysipelatoclostridium.id.11381	rs45480394	19	55857777	T	G	-0.0611	0.0459	0.183	NA	NA	NA	NA	NA	NA	NA	TRUE
genus.Erysipelatoclostridium.id.11381	rs4697572	4	25446787	A	G	0.0907	0.0492	0.0653296	NA	NA	NA	NA	NA	NA	NA	TRUE
genus.Erysipelatoclostridium.id.11381	rs58236560	11	121876913	G	T	0.0242	0.0705	0.7317	NA	NA	NA	NA	NA	NA	NA	TRUE
genus.Erysipelatoclostridium.id.11381	rs61806970	1	167818597	C	T	-0.2059	0.0921	0.0254402	NA	NA	NA	NA	NA	NA	NA	TRUE
genus.Erysipelatoclostridium.id.11381	rs622418	9	90586043	A	G	0.0348	0.0424	0.4115	NA	NA	NA	NA	NA	NA	NA	TRUE
genus.Erysipelatoclostridium.id.11381	rs6474512	8	38780606	A	C	-0.103	0.0431	0.0168799	NA	NA	NA	NA	NA	NA	NA	TRUE
genus.Erysipelatoclostridium.id.11381	rs710230	1	42333631	T	C	0.1432	0.0884	0.1051	NA	NA	NA	NA	NA	NA	NA	TRUE
genus.Erysipelatoclostridium.id.11381	rs7221249	17	10177708	A	G	0.0502	0.0413	0.2239	NA	NA	NA	NA	NA	NA	NA	TRUE
genus.Erysipelatoclostridium.id.11381	rs9590927	13	46372065	G	A	-0.0252	0.0449	0.574601	NA	NA	NA	NA	NA	NA	NA	TRUE
genus.Tyzzerella3.id.11335	rs10898797	11	87588698	C	T	0.0101	0.0621	0.8709	NA	NA	NA	NA	NA	NA	NA	TRUE
genus.Tyzzerella3.id.11335	rs112102233	10	46098286	A	G	0.0607	0.0938	0.5177	NA	NA	NA	NA	NA	NA	NA	TRUE
genus.Tyzzerella3.id.11335	rs1232220	6	102680257	G	T	0.1121	0.0749	0.1344	NA	NA	NA	NA	NA	NA	NA	TRUE
genus.Tyzzerella3.id.11335	rs17706273	5	16388259	T	C	0.0991	0.07	0.1569	NA	NA	NA	NA	NA	NA	NA	TRUE
genus.Tyzzerella3.id.11335	rs17809157	7	82547827	A	T	-0.0643	0.0736	0.3826	NA	NA	NA	NA	NA	NA	NA	FALSE
genus.Tyzzerella3.id.11335	rs191093	12	77390329	G	A	-0.1356	0.0763	0.0753807	NA	NA	NA	NA	NA	NA	NA	TRUE
genus.Tyzzerella3.id.11335	rs4904512	14	89595945	T	C	0.0428	0.0563	0.4474	NA	NA	NA	NA	NA	NA	NA	TRUE
genus.Tyzzerella3.id.11335	rs55799124	17	3738781	A	G	-0.0785	0.0514	0.127	NA	NA	NA	NA	NA	NA	NA	TRUE
genus.Tyzzerella3.id.11335	rs67476743	19	1030320	T	G	0.0335	0.0461	0.4678	NA	NA	NA	NA	NA	NA	NA	TRUE
genus.Tyzzerella3.id.11335	rs6920448	6	5755626	C	T	-0.0296	0.0681	0.6633	NA	NA	NA	NA	NA	NA	NA	TRUE
genus.Tyzzerella3.id.11335	rs7019909	9	33113322	T	C	0.0114	0.0569	0.8412	NA	NA	NA	NA	NA	NA	NA	TRUE
genus.Tyzzerella3.id.11335	rs7333521	13	81593016	T	C	0.2844	0.1178	0.0157801	NA	NA	NA	NA	NA	NA	NA	TRUE
genus.Tyzzerella3.id.11335	rs75091807	13	35023691	G	T	-0.0828	0.0908	0.362	NA	NA	NA	NA	NA	NA	NA	TRUE
genus.Tyzzerella3.id.11335	rs7561370	2	57810406	T	C	0.044	0.0549	0.4231	NA	NA	NA	NA	NA	NA	NA	TRUE
genus.Anaerotruncus.id.2054	rs10150232	14	30418008	A	G	0.0146	0.0498	0.7694	NA	NA	NA	NA	NA	NA	NA	TRUE
genus.Anaerotruncus.id.2054	rs11018566	11	89040226	A	G	0.0747	0.0813	0.3584	NA	NA	NA	NA	NA	NA	NA	TRUE
genus.Anaerotruncus.id.2054	rs115414803	4	88163243	A	C	0.0266	0.097	0.783599	NA	NA	NA	NA	NA	NA	NA	TRUE
genus.Anaerotruncus.id.2054	rs12056802	8	74713100	C	G	0.0671	0.0577	0.2446	NA	NA	NA	NA	NA	NA	NA	FALSE
genus.Anaerotruncus.id.2054	rs1272208	9	78630894	G	T	0.057	0.0523	0.2756	NA	NA	NA	NA	NA	NA	NA	TRUE
genus.Anaerotruncus.id.2054	rs1431492	3	150855371	C	T	-0.0715	0.0533	0.1796	NA	NA	NA	NA	NA	NA	NA	TRUE
genus.Anaerotruncus.id.2054	rs17734739	2	211663702	T	C	0.0415	0.0641	0.517201	NA	NA	NA	NA	NA	NA	NA	TRUE
genus.Anaerotruncus.id.2054	rs2704155	11	54908652	T	A	-1.1147	1.5541	0.4732	NA	NA	NA	NA	NA	NA	NA	FALSE
genus.Anaerotruncus.id.2054	rs2704155	11	54908652	T	A	0.1567	0.1223	0.2002	NA	NA	NA	NA	NA	NA	NA	FALSE
genus.Anaerotruncus.id.2054	rs34449434	12	76523655	A	C	0.0191	0.0485	0.6934	NA	NA	NA	NA	NA	NA	NA	TRUE
genus.Anaerotruncus.id.2054	rs4669806	2	12200752	G	T	0.0727	0.0471	0.123	NA	NA	NA	NA	NA	NA	NA	TRUE
genus.Anaerotruncus.id.2054	rs6494922	15	33459867	A	G	-0.1027	0.0778	0.1869	NA	NA	NA	NA	NA	NA	NA	TRUE
genus.Anaerotruncus.id.2054	rs6563550	13	38058413	T	C	-0.0497	0.0638	0.4355	NA	NA	NA	NA	NA	NA	NA	TRUE
genus.Anaerotruncus.id.2054	rs7155595	14	77502546	C	A	-0.0071	0.0474	0.8806	NA	NA	NA	NA	NA	NA	NA	TRUE
genus.Anaerotruncus.id.2054	rs7675045	4	172808992	A	T	0.0793	0.0411	0.05365	NA	NA	NA	NA	NA	NA	NA	FALSE
genus.Anaerotruncus.id.2054	rs8005030	14	30607199	C	T	0.0823	0.0484	0.0892093	NA	NA	NA	NA	NA	NA	NA	TRUE
genus.Anaerotruncus.id.2054	rs9347879	6	165015261	T	C	-0.0963	0.0414	0.0199499	NA	NA	NA	NA	NA	NA	NA	TRUE
genus.Marvinbryantia.id.2005	rs11620597	13	86079090	T	C	0.1699	0.1261	0.1779	NA	NA	NA	NA	NA	NA	NA	TRUE
genus.Marvinbryantia.id.2005	rs11645029	16	5938448	G	C	0.0248	0.0416	0.551001	NA	NA	NA	NA	NA	NA	NA	FALSE
genus.Marvinbryantia.id.2005	rs1187983	1	58441860	C	T	0.0262	0.0604	0.6645	NA	NA	NA	NA	NA	NA	NA	TRUE
genus.Marvinbryantia.id.2005	rs146541147	19	4542097	G	A	0.0286	0.1157	0.805	NA	NA	NA	NA	NA	NA	NA	TRUE
genus.Marvinbryantia.id.2005	rs2724813	10	12516924	A	G	0.0066	0.0522	0.8999	NA	NA	NA	NA	NA	NA	NA	TRUE
genus.Marvinbryantia.id.2005	rs2842896	6	132881664	C	T	0.0577	0.0431	0.1808	NA	NA	NA	NA	NA	NA	NA	TRUE
genus.Marvinbryantia.id.2005	rs2863363	3	166039765	A	G	0.037	0.0455	0.4162	NA	NA	NA	NA	NA	NA	NA	TRUE
genus.Marvinbryantia.id.2005	rs3125832	1	211400180	A	C	0.0498	0.0474	0.2932	NA	NA	NA	NA	NA	NA	NA	TRUE
genus.Marvinbryantia.id.2005	rs61884471	11	45826561	G	A	-0.0436	0.0763	0.5675	NA	NA	NA	NA	NA	NA	NA	TRUE
genus.Marvinbryantia.id.2005	rs72948274	11	79518683	A	C	0.0424	0.0949	0.6553	NA	NA	NA	NA	NA	NA	NA	TRUE
genus.Marvinbryantia.id.2005	rs8006832	14	21577837	G	T	-0.0703	0.0717	0.3269	NA	NA	NA	NA	NA	NA	NA	TRUE
genus.Faecalibacterium.id.2057	rs10927394	1	245267339	G	T	0.2617	0.1238	0.0345199	NA	NA	NA	NA	NA	NA	NA	TRUE
genus.Faecalibacterium.id.2057	rs114946999	2	37125235	C	T	-0.0362	0.0704	0.6065	NA	NA	NA	NA	NA	NA	NA	TRUE
genus.Faecalibacterium.id.2057	rs11776390	8	38593645	T	C	0.125	0.078	0.1092	NA	NA	NA	NA	NA	NA	NA	TRUE
genus.Faecalibacterium.id.2057	rs12320842	12	83502773	C	G	-0.1367	0.0684	0.0456804	NA	NA	NA	NA	NA	NA	NA	FALSE
genus.Faecalibacterium.id.2057	rs1271565	14	64044097	C	T	-0.0308	0.0467	0.5096	NA	NA	NA	NA	NA	NA	NA	TRUE
genus.Faecalibacterium.id.2057	rs12753492	1	14201546	A	C	0.0838	0.0651	0.1976	NA	NA	NA	NA	NA	NA	NA	TRUE
genus.Faecalibacterium.id.2057	rs2835874	21	39027901	T	C	-0.0552	0.0939	0.5563	NA	NA	NA	NA	NA	NA	NA	TRUE
genus.Faecalibacterium.id.2057	rs28376661	15	47404021	C	G	-0.0236	0.0458	0.6053	NA	NA	NA	NA	NA	NA	NA	FALSE
genus.Faecalibacterium.id.2057	rs61875484	10	128614990	C	G	-0.0585	0.0776	0.4506	NA	NA	NA	NA	NA	NA	NA	FALSE
genus.Faecalibacterium.id.2057	rs6910935	6	131587157	A	G	0.0824	0.0952	0.3865	NA	NA	NA	NA	NA	NA	NA	TRUE
genus.Faecalibacterium.id.2057	rs75499067	16	6099863	C	T	-0.1079	0.0888	0.2243	NA	NA	NA	NA	NA	NA	NA	TRUE
genus.Faecalibacterium.id.2057	rs79656633	1	111036827	T	C	-0.0982	0.0809	0.2248	NA	NA	NA	NA	NA	NA	NA	TRUE
genus.Faecalibacterium.id.2057	rs9536330	13	53567017	T	C	-0.0561	0.0431	0.1926	NA	NA	NA	NA	NA	NA	NA	TRUE
phylum.Verrucomicrobia.id.3982	rs11252894	10	5073050	A	C	0.0745	0.0498	0.1351	NA	NA	NA	NA	NA	NA	NA	TRUE
phylum.Verrucomicrobia.id.3982	rs117107102	18	49473635	A	G	-0.029	0.1072	0.786401	NA	NA	NA	NA	NA	NA	NA	TRUE
phylum.Verrucomicrobia.id.3982	rs11729256	4	95027272	T	C	0.0133	0.0499	0.7901	NA	NA	NA	NA	NA	NA	NA	TRUE
phylum.Verrucomicrobia.id.3982	rs12512971	4	16548975	A	C	-0.1207	0.0654	0.0649098	NA	NA	NA	NA	NA	NA	NA	TRUE
phylum.Verrucomicrobia.id.3982	rs12908520	15	97570657	G	A	0.0602	0.0416	0.1472	NA	NA	NA	NA	NA	NA	NA	TRUE
phylum.Verrucomicrobia.id.3982	rs2602429	16	81063149	C	T	0.0345	0.0464	0.4563	NA	NA	NA	NA	NA	NA	NA	TRUE
phylum.Verrucomicrobia.id.3982	rs3995795	10	11389614	C	T	-0.0506	0.0437	0.2478	NA	NA	NA	NA	NA	NA	NA	TRUE
phylum.Verrucomicrobia.id.3982	rs45598138	1	55522083	C	A	0.0969	0.1253	0.4394	NA	NA	NA	NA	NA	NA	NA	TRUE
phylum.Verrucomicrobia.id.3982	rs61779207	1	41074472	G	A	0.0099	0.0536	0.8538	NA	NA	NA	NA	NA	NA	NA	TRUE
phylum.Verrucomicrobia.id.3982	rs74542928	4	100544188	T	C	0.0009	0.0965	0.9927	NA	NA	NA	NA	NA	NA	NA	TRUE
phylum.Verrucomicrobia.id.3982	rs76430504	5	40438158	T	C	-0.0294	0.1032	0.7753	NA	NA	NA	NA	NA	NA	NA	TRUE
phylum.Verrucomicrobia.id.3982	rs9349825	6	56341481	A	G	0.0845	0.0504	0.0932009	NA	NA	NA	NA	NA	NA	NA	TRUE
genus..Ruminococcusgauvreauiigroup.id.11342	rs10931481	2	191954852	G	A	0.0088	0.0444	0.8425	NA	NA	NA	NA	NA	NA	NA	TRUE
genus..Ruminococcusgauvreauiigroup.id.11342	rs12079579	1	161880482	A	G	-0.049	0.0727	0.5002	NA	NA	NA	NA	NA	NA	NA	TRUE
genus..Ruminococcusgauvreauiigroup.id.11342	rs12539819	7	153487396	C	T	-0.094	0.0914	0.3039	NA	NA	NA	NA	NA	NA	NA	TRUE
genus..Ruminococcusgauvreauiigroup.id.11342	rs13188803	5	112627773	T	A	0.0117	0.0513	0.8203	NA	NA	NA	NA	NA	NA	NA	FALSE
genus..Ruminococcusgauvreauiigroup.id.11342	rs1391597	12	61119266	C	T	-0.0483	0.0434	0.2663	NA	NA	NA	NA	NA	NA	NA	TRUE
genus..Ruminococcusgauvreauiigroup.id.11342	rs2047242	10	29201860	A	G	-0.0242	0.0507	0.634	NA	NA	NA	NA	NA	NA	NA	TRUE
genus..Ruminococcusgauvreauiigroup.id.11342	rs2105937	1	20552072	A	G	-0.0923	0.0987	0.3496	NA	NA	NA	NA	NA	NA	NA	TRUE
genus..Ruminococcusgauvreauiigroup.id.11342	rs2166943	8	137090850	A	C	-0.0092	0.0419	0.8267	NA	NA	NA	NA	NA	NA	NA	TRUE
genus..Ruminococcusgauvreauiigroup.id.11342	rs289410	15	85563483	G	A	0.0755	0.045	0.0928795	NA	NA	NA	NA	NA	NA	NA	TRUE
genus..Ruminococcusgauvreauiigroup.id.11342	rs431418	5	166419552	A	G	-0.0771	0.064	0.2282	NA	NA	NA	NA	NA	NA	NA	TRUE
genus..Ruminococcusgauvreauiigroup.id.11342	rs71386687	16	2767894	T	G	-0.1156	0.0751	0.1237	NA	NA	NA	NA	NA	NA	NA	TRUE
genus..Ruminococcusgauvreauiigroup.id.11342	rs73802842	4	18824860	C	A	-0.0223	0.049	0.6484	NA	NA	NA	NA	NA	NA	NA	TRUE
genus..Ruminococcusgauvreauiigroup.id.11342	rs9870933	3	112372317	A	G	0.061	0.0418	0.1451	NA	NA	NA	NA	NA	NA	NA	TRUE
order.Desulfovibrionales.id.3156	rs112381107	9	15269705	C	T	0.146	0.1463	0.3182	NA	NA	NA	NA	NA	NA	NA	TRUE
order.Desulfovibrionales.id.3156	rs11599763	10	11855599	T	C	0.0255	0.0435	0.5577	NA	NA	NA	NA	NA	NA	NA	TRUE
order.Desulfovibrionales.id.3156	rs16851319	1	203308383	G	C	-0.0896	0.0532	0.0923996	NA	NA	NA	NA	NA	NA	NA	FALSE
order.Desulfovibrionales.id.3156	rs17791387	9	81834426	A	G	-0.0546	0.0646	0.3985	NA	NA	NA	NA	NA	NA	NA	TRUE
order.Desulfovibrionales.id.3156	rs186073	3	31133401	T	C	-0.0231	0.0425	0.5874	NA	NA	NA	NA	NA	NA	NA	TRUE
order.Desulfovibrionales.id.3156	rs2692012	1	203991605	A	G	-0.093	0.1014	0.3588	NA	NA	NA	NA	NA	NA	NA	TRUE
order.Desulfovibrionales.id.3156	rs2838334	21	45064961	G	A	0.0646	0.0444	0.1455	NA	NA	NA	NA	NA	NA	NA	TRUE
order.Desulfovibrionales.id.3156	rs3935584	2	233929283	C	T	0.0017	0.0447	0.9702	NA	NA	NA	NA	NA	NA	NA	TRUE
order.Desulfovibrionales.id.3156	rs4506934	17	2856662	C	T	0.0134	0.0638	0.8332	NA	NA	NA	NA	NA	NA	NA	TRUE
order.Desulfovibrionales.id.3156	rs6058181	20	33694801	C	T	-0.009	0.0611	0.8824	NA	NA	NA	NA	NA	NA	NA	TRUE
order.Desulfovibrionales.id.3156	rs62020470	15	96161065	A	G	0.0886	0.0511	0.0827504	NA	NA	NA	NA	NA	NA	NA	TRUE
order.Desulfovibrionales.id.3156	rs72647048	8	57865378	T	C	0.0813	0.0644	0.2063	NA	NA	NA	NA	NA	NA	NA	TRUE
order.Desulfovibrionales.id.3156	rs9928243	16	71541641	C	A	-0.0666	0.0417	0.1099	NA	NA	NA	NA	NA	NA	NA	TRUE
family.Victivallaceae.id.2255	rs11671100	19	711637	A	C	-0.0746	0.058	0.1986	NA	NA	NA	NA	NA	NA	NA	TRUE
family.Victivallaceae.id.2255	rs11764871	7	146808977	G	T	-0.0093	0.0496	0.8509	NA	NA	NA	NA	NA	NA	NA	TRUE
family.Victivallaceae.id.2255	rs2546105	5	94692439	A	T	-0.0059	0.0485	0.9033	NA	NA	NA	NA	NA	NA	NA	FALSE
family.Victivallaceae.id.2255	rs2944282	7	57589803	T	C	0.1034	0.046	0.0245703	NA	NA	NA	NA	NA	NA	NA	TRUE
family.Victivallaceae.id.2255	rs34962571	12	131103256	A	C	0.0082	0.0771	0.9153	NA	NA	NA	NA	NA	NA	NA	TRUE
family.Victivallaceae.id.2255	rs4396289	11	9316730	C	T	0.0028	0.0549	0.959	NA	NA	NA	NA	NA	NA	NA	TRUE
family.Victivallaceae.id.2255	rs61702987	2	31211657	T	C	-0.0409	0.0638	0.5214	NA	NA	NA	NA	NA	NA	NA	TRUE
family.Victivallaceae.id.2255	rs62570196	9	111086170	C	T	0.0332	0.1043	0.75	NA	NA	NA	NA	NA	NA	NA	TRUE
family.Victivallaceae.id.2255	rs6545794	2	60484909	A	G	-0.0472	0.0594	0.427	NA	NA	NA	NA	NA	NA	NA	TRUE
family.Victivallaceae.id.2255	rs67832247	2	2649472	C	T	-0.0091	0.0451	0.8404	NA	NA	NA	NA	NA	NA	NA	TRUE
family.Victivallaceae.id.2255	rs7077363	10	95286954	G	A	-0.024	0.0565	0.671301	NA	NA	NA	NA	NA	NA	NA	TRUE
family.Victivallaceae.id.2255	rs7314815	12	102525047	G	A	-0.0186	0.0418	0.656299	NA	NA	NA	NA	NA	NA	NA	TRUE
family.Victivallaceae.id.2255	rs7627405	3	9968555	C	T	0.0522	0.0563	0.3536	NA	NA	NA	NA	NA	NA	NA	TRUE
family.Victivallaceae.id.2255	rs7860510	9	94128796	G	C	-0.0336	0.0788	0.669501	NA	NA	NA	NA	NA	NA	NA	FALSE
genus.LachnospiraceaeUCG004.id.11324	rs11128180	3	70592215	A	G	-0.0619	0.048	0.1975	NA	NA	NA	NA	NA	NA	NA	TRUE
genus.LachnospiraceaeUCG004.id.11324	rs12072562	1	105287469	T	C	0.156	0.1114	0.1615	NA	NA	NA	NA	NA	NA	NA	TRUE
genus.LachnospiraceaeUCG004.id.11324	rs12673420	7	71303007	G	A	-0.072	0.0411	0.0795207	NA	NA	NA	NA	NA	NA	NA	TRUE
genus.LachnospiraceaeUCG004.id.11324	rs12747809	1	240359089	G	A	0.0202	0.0451	0.6548	NA	NA	NA	NA	NA	NA	NA	TRUE
genus.LachnospiraceaeUCG004.id.11324	rs12894272	14	40536481	A	G	0.0484	0.0432	0.2623	NA	NA	NA	NA	NA	NA	NA	TRUE
genus.LachnospiraceaeUCG004.id.11324	rs233486	6	14817584	A	G	-0.0981	0.0626	0.1173	NA	NA	NA	NA	NA	NA	NA	TRUE
genus.LachnospiraceaeUCG004.id.11324	rs2444793	6	81318836	C	T	0.039	0.0416	0.3484	NA	NA	NA	NA	NA	NA	NA	TRUE
genus.LachnospiraceaeUCG004.id.11324	rs2706242	13	51292902	G	C	-0.0685	0.069	0.3206	NA	NA	NA	NA	NA	NA	NA	FALSE
genus.LachnospiraceaeUCG004.id.11324	rs2726805	4	183247601	A	G	0.0183	0.043	0.671001	NA	NA	NA	NA	NA	NA	NA	TRUE
genus.LachnospiraceaeUCG004.id.11324	rs2882478	2	49904589	G	A	-0.0972	0.0414	0.0188999	NA	NA	NA	NA	NA	NA	NA	TRUE
genus.LachnospiraceaeUCG004.id.11324	rs35182105	12	24572337	A	G	0.0079	0.0964	0.9344	NA	NA	NA	NA	NA	NA	NA	TRUE
genus.LachnospiraceaeUCG004.id.11324	rs6656451	1	65990422	C	T	-0.0757	0.0436	0.0821902	NA	NA	NA	NA	NA	NA	NA	TRUE
genus.LachnospiraceaeUCG004.id.11324	rs7629954	3	154242406	A	G	-0.0135	0.103	0.8955	NA	NA	NA	NA	NA	NA	NA	TRUE
family.Ruminococcaceae.id.2050	rs10093275	8	69732887	C	T	0.0205	0.0441	0.6417	NA	NA	NA	NA	NA	NA	NA	TRUE
family.Ruminococcaceae.id.2050	rs10166469	2	29829167	T	C	-0.0186	0.0475	0.6953	NA	NA	NA	NA	NA	NA	NA	TRUE
family.Ruminococcaceae.id.2050	rs1158100	8	4555684	A	G	0.0503	0.0741	0.4972	NA	NA	NA	NA	NA	NA	NA	TRUE
family.Ruminococcaceae.id.2050	rs1612733	1	107661606	T	C	0.1053	0.1005	0.2944	NA	NA	NA	NA	NA	NA	NA	TRUE
family.Ruminococcaceae.id.2050	rs17376049	1	61425267	T	C	0.0476	0.0703	0.498101	NA	NA	NA	NA	NA	NA	NA	TRUE
family.Ruminococcaceae.id.2050	rs2113833	2	218216801	T	C	0.0069	0.0956	0.9424	NA	NA	NA	NA	NA	NA	NA	TRUE
family.Ruminococcaceae.id.2050	rs2426816	20	58278102	T	A	0.0288	0.0413	0.4854	NA	NA	NA	NA	NA	NA	NA	FALSE
family.Ruminococcaceae.id.2050	rs3009418	1	147744468	C	A	0.0003	0.1023	0.9974	NA	NA	NA	NA	NA	NA	NA	TRUE
family.Ruminococcaceae.id.2050	rs499272	11	116485496	G	C	-0.0101	0.0688	0.8835	NA	NA	NA	NA	NA	NA	NA	FALSE
family.Ruminococcaceae.id.2050	rs55793120	12	47384118	T	C	-0.098	0.0969	0.3118	NA	NA	NA	NA	NA	NA	NA	TRUE
family.Ruminococcaceae.id.2050	rs56199908	9	2801371	T	C	0.097	0.0921	0.2922	NA	NA	NA	NA	NA	NA	NA	TRUE
family.Ruminococcaceae.id.2050	rs76724913	1	24473669	T	G	0.0799	0.081	0.3242	NA	NA	NA	NA	NA	NA	NA	TRUE
family.Enterobacteriaceae.id.3469	rs11026530	11	22379097	T	C	-0.0376	0.0545	0.4905	NA	NA	NA	NA	NA	NA	NA	TRUE
family.Enterobacteriaceae.id.3469	rs111229068	11	2563450	A	T	-0.0057	0.0871	0.948	NA	NA	NA	NA	NA	NA	NA	FALSE
family.Enterobacteriaceae.id.3469	rs2374342	2	42133542	C	A	-0.0195	0.0421	0.643701	NA	NA	NA	NA	NA	NA	NA	TRUE
family.Enterobacteriaceae.id.3469	rs35673018	16	54327745	G	A	-0.0282	0.0778	0.7171	NA	NA	NA	NA	NA	NA	NA	TRUE
family.Enterobacteriaceae.id.3469	rs4792380	17	13521040	A	T	-0.07	0.0904	0.4388	NA	NA	NA	NA	NA	NA	NA	FALSE
family.Enterobacteriaceae.id.3469	rs504442	18	55145547	T	G	0.0114	0.0678	0.8665	NA	NA	NA	NA	NA	NA	NA	TRUE
family.Enterobacteriaceae.id.3469	rs61973590	14	27718039	C	G	-0.0581	0.0445	0.1915	NA	NA	NA	NA	NA	NA	NA	FALSE
family.Enterobacteriaceae.id.3469	rs62210023	20	55340092	A	G	0.0869	0.0464	0.0610703	NA	NA	NA	NA	NA	NA	NA	TRUE
family.Enterobacteriaceae.id.3469	rs78143293	18	57672335	A	G	-0.0238	0.062	0.7008	NA	NA	NA	NA	NA	NA	NA	TRUE
family.Enterobacteriaceae.id.3469	rs79757635	13	110840418	C	A	0.0613	0.0589	0.2984	NA	NA	NA	NA	NA	NA	NA	TRUE
family.Enterobacteriaceae.id.3469	rs80319214	2	4015933	C	G	-0.0061	0.0856	0.9433	NA	NA	NA	NA	NA	NA	NA	FALSE
genus.Oxalobacter.id.2978	rs10464997	8	20902693	G	A	-0.0056	0.0514	0.9124	NA	NA	NA	NA	NA	NA	NA	TRUE
genus.Oxalobacter.id.2978	rs11108500	12	96819204	A	G	-0.012	0.0835	0.8853	NA	NA	NA	NA	NA	NA	NA	TRUE
genus.Oxalobacter.id.2978	rs111966731	15	93941937	T	C	-0.0069	0.081	0.9317	NA	NA	NA	NA	NA	NA	NA	TRUE
genus.Oxalobacter.id.2978	rs12002250	9	19682558	A	C	-0.1261	0.1084	0.2445	NA	NA	NA	NA	NA	NA	NA	TRUE
genus.Oxalobacter.id.2978	rs1569853	6	38550301	T	C	0.1081	0.0677	0.1104	NA	NA	NA	NA	NA	NA	NA	TRUE
genus.Oxalobacter.id.2978	rs36057338	4	189935314	G	T	0.028	0.1007	0.7808	NA	NA	NA	NA	NA	NA	NA	TRUE
genus.Oxalobacter.id.2978	rs3862635	11	126582578	C	T	0.1134	0.0812	0.1625	NA	NA	NA	NA	NA	NA	NA	TRUE
genus.Oxalobacter.id.2978	rs4428215	3	171947435	G	A	0.0608	0.0468	0.1945	NA	NA	NA	NA	NA	NA	NA	TRUE
genus.Oxalobacter.id.2978	rs6000536	22	37421469	C	T	-0.0751	0.0591	0.2034	NA	NA	NA	NA	NA	NA	NA	TRUE
genus.Oxalobacter.id.2978	rs6071435	20	59502888	T	A	0.034	0.0469	0.4691	NA	NA	NA	NA	NA	NA	NA	FALSE
genus.Oxalobacter.id.2978	rs6993398	8	115560689	G	A	0.0187	0.0525	0.722099	NA	NA	NA	NA	NA	NA	NA	TRUE
genus.Oxalobacter.id.2978	rs736744	9	87514407	C	T	0.0393	0.0432	0.3621	NA	NA	NA	NA	NA	NA	NA	TRUE
genus.Roseburia.id.2012	rs116270582	4	119349	T	A	-0.0526	0.1068	0.6221	NA	NA	NA	NA	NA	NA	NA	FALSE
genus.Roseburia.id.2012	rs12740451	1	95178974	T	C	0.1048	0.0646	0.1048	NA	NA	NA	NA	NA	NA	NA	TRUE
genus.Roseburia.id.2012	rs16910295	11	12009569	T	C	-0.0642	0.0812	0.4296	NA	NA	NA	NA	NA	NA	NA	TRUE
genus.Roseburia.id.2012	rs2034589	16	8307948	G	C	-0.0647	0.0507	0.202	NA	NA	NA	NA	NA	NA	NA	FALSE
genus.Roseburia.id.2012	rs2160994	12	50650057	T	C	0.028	0.0475	0.555699	NA	NA	NA	NA	NA	NA	NA	TRUE
genus.Roseburia.id.2012	rs2943022	5	89598914	T	C	-0.0129	0.0427	0.763099	NA	NA	NA	NA	NA	NA	NA	TRUE
genus.Roseburia.id.2012	rs302266	1	194183650	T	C	0.1689	0.0681	0.0130599	NA	NA	NA	NA	NA	NA	NA	TRUE
genus.Roseburia.id.2012	rs329182	5	125076494	T	C	0.0848	0.0549	0.1225	NA	NA	NA	NA	NA	NA	NA	TRUE
genus.Roseburia.id.2012	rs4748237	10	16051097	G	C	-0.0262	0.0413	0.5257	NA	NA	NA	NA	NA	NA	NA	FALSE
genus.Roseburia.id.2012	rs55858165	15	86512809	A	C	-0.1126	0.115	0.3278	NA	NA	NA	NA	NA	NA	NA	TRUE
genus.Roseburia.id.2012	rs57466170	15	37859065	C	T	0.0533	0.0657	0.4174	NA	NA	NA	NA	NA	NA	NA	TRUE
genus.Roseburia.id.2012	rs6445851	3	57116228	G	A	-0.0899	0.0448	0.0448095	NA	NA	NA	NA	NA	NA	NA	TRUE
genus.Roseburia.id.2012	rs6930661	6	12774611	C	T	0.0805	0.0933	0.388	NA	NA	NA	NA	NA	NA	NA	TRUE
genus.Roseburia.id.2012	rs75326254	6	166170836	C	T	-0.1461	0.0889	0.1004	NA	NA	NA	NA	NA	NA	NA	TRUE
genus.Roseburia.id.2012	rs78753150	5	144135655	A	C	0.0302	0.0682	0.6574	NA	NA	NA	NA	NA	NA	NA	TRUE
genus.Roseburia.id.2012	rs9300744	13	103117486	C	T	-0.0401	0.0501	0.4242	NA	NA	NA	NA	NA	NA	NA	TRUE
genus..Eubacteriumfissicatenagroup.id.14373	rs10147907	14	89484373	T	G	-0.0018	0.0687	0.9789	NA	NA	NA	NA	NA	NA	NA	TRUE
genus..Eubacteriumfissicatenagroup.id.14373	rs11818408	10	96758467	G	A	0.0789	0.0418	0.0593198	NA	NA	NA	NA	NA	NA	NA	TRUE
genus..Eubacteriumfissicatenagroup.id.14373	rs11876297	18	45753272	T	C	0.0742	0.0522	0.1551	NA	NA	NA	NA	NA	NA	NA	TRUE
genus..Eubacteriumfissicatenagroup.id.14373	rs151257695	7	73043561	A	G	-0.0577	0.0807	0.4748	NA	NA	NA	NA	NA	NA	NA	TRUE
genus..Eubacteriumfissicatenagroup.id.14373	rs1768152	3	39604954	T	C	0.0065	0.0613	0.9156	NA	NA	NA	NA	NA	NA	NA	TRUE
genus..Eubacteriumfissicatenagroup.id.14373	rs2733072	8	5433699	G	A	-0.0433	0.0415	0.2969	NA	NA	NA	NA	NA	NA	NA	TRUE
genus..Eubacteriumfissicatenagroup.id.14373	rs3771393	2	71145246	C	T	0.0734	0.0519	0.157	NA	NA	NA	NA	NA	NA	NA	TRUE
genus..Eubacteriumfissicatenagroup.id.14373	rs6934739	6	39940437	A	G	0.0386	0.0437	0.3766	NA	NA	NA	NA	NA	NA	NA	TRUE
genus..Eubacteriumfissicatenagroup.id.14373	rs7104872	11	115165111	G	A	-0.077	0.0648	0.2344	NA	NA	NA	NA	NA	NA	NA	TRUE
genus.ChristensenellaceaeR.7group.id.11283	rs10461257	4	156131004	A	G	-0.0019	0.0453	0.9673	NA	NA	NA	NA	NA	NA	NA	TRUE
genus.ChristensenellaceaeR.7group.id.11283	rs17081797	18	67555560	A	G	0.0065	0.0721	0.9282	NA	NA	NA	NA	NA	NA	NA	TRUE
genus.ChristensenellaceaeR.7group.id.11283	rs60954665	19	35883736	T	G	0.0276	0.0951	0.7718	NA	NA	NA	NA	NA	NA	NA	TRUE
genus.ChristensenellaceaeR.7group.id.11283	rs62132810	19	49279227	A	G	0.0298	0.0673	0.6578	NA	NA	NA	NA	NA	NA	NA	TRUE
genus.ChristensenellaceaeR.7group.id.11283	rs62190261	2	230943099	A	C	0.0299	0.0825	0.7173	NA	NA	NA	NA	NA	NA	NA	TRUE
genus.ChristensenellaceaeR.7group.id.11283	rs62467127	7	118096925	C	T	-0.0911	0.0905	0.314	NA	NA	NA	NA	NA	NA	NA	TRUE
genus.ChristensenellaceaeR.7group.id.11283	rs73952017	18	1779609	C	T	0.0627	0.0721	0.3841	NA	NA	NA	NA	NA	NA	NA	TRUE
genus.ChristensenellaceaeR.7group.id.11283	rs78521377	10	126448374	C	T	0.0021	0.1027	0.9837	NA	NA	NA	NA	NA	NA	NA	TRUE
genus.ChristensenellaceaeR.7group.id.11283	rs79150079	5	29352420	C	A	0.0811	0.2034	0.69	NA	NA	NA	NA	NA	NA	NA	TRUE
genus.ChristensenellaceaeR.7group.id.11283	rs892686	9	83043376	A	G	0.0334	0.0424	0.4308	NA	NA	NA	NA	NA	NA	NA	TRUE
genus.ChristensenellaceaeR.7group.id.11283	rs999354	19	34076956	T	A	0.0464	0.0431	0.2822	NA	NA	NA	NA	NA	NA	NA	FALSE
genus..Eubacteriumhalliigroup.id.11338	rs10501370	11	58040621	C	T	-0.0153	0.0972	0.8749	NA	NA	NA	NA	NA	NA	NA	TRUE
genus..Eubacteriumhalliigroup.id.11338	rs10798999	1	34308917	C	T	-0.0057	0.0471	0.9042	NA	NA	NA	NA	NA	NA	NA	TRUE
genus..Eubacteriumhalliigroup.id.11338	rs10808115	7	100635375	A	C	-0.0849	0.0414	0.0403999	NA	NA	NA	NA	NA	NA	NA	TRUE
genus..Eubacteriumhalliigroup.id.11338	rs117748144	11	11771637	T	C	0.0349	0.0979	0.7218	NA	NA	NA	NA	NA	NA	NA	TRUE
genus..Eubacteriumhalliigroup.id.11338	rs13116360	4	111885431	T	C	-0.0159	0.0936	0.8648	NA	NA	NA	NA	NA	NA	NA	TRUE
genus..Eubacteriumhalliigroup.id.11338	rs138531890	3	195238086	A	G	-0.0047	0.1536	0.9754	NA	NA	NA	NA	NA	NA	NA	TRUE
genus..Eubacteriumhalliigroup.id.11338	rs17074066	4	183709536	T	C	0.0453	0.0851	0.5944	NA	NA	NA	NA	NA	NA	NA	TRUE
genus..Eubacteriumhalliigroup.id.11338	rs17474256	1	104524676	G	A	-0.0191	0.0689	0.7815	NA	NA	NA	NA	NA	NA	NA	TRUE
genus..Eubacteriumhalliigroup.id.11338	rs281379	19	49214274	A	G	-0.0151	0.0462	0.744501	NA	NA	NA	NA	NA	NA	NA	TRUE
genus..Eubacteriumhalliigroup.id.11338	rs28584818	3	64664456	A	G	-0.0438	0.0822	0.5944	NA	NA	NA	NA	NA	NA	NA	TRUE
genus..Eubacteriumhalliigroup.id.11338	rs60254196	7	148856720	A	G	-0.0698	0.0427	0.102	NA	NA	NA	NA	NA	NA	NA	TRUE
genus..Eubacteriumhalliigroup.id.11338	rs630939	18	48384463	C	T	-0.0007	0.0422	0.9866	NA	NA	NA	NA	NA	NA	NA	TRUE
genus..Eubacteriumhalliigroup.id.11338	rs6550770	3	23663416	T	C	0.1278	0.1121	0.254	NA	NA	NA	NA	NA	NA	NA	TRUE
genus..Eubacteriumhalliigroup.id.11338	rs74018587	15	62014160	C	T	0.0613	0.0859	0.4753	NA	NA	NA	NA	NA	NA	NA	TRUE
genus..Eubacteriumhalliigroup.id.11338	rs78056098	11	123789877	G	T	0.0399	0.0424	0.3467	NA	NA	NA	NA	NA	NA	NA	TRUE
genus..Eubacteriumhalliigroup.id.11338	rs949971	3	110283389	T	G	0.0046	0.0478	0.9234	NA	NA	NA	NA	NA	NA	NA	TRUE
genus.Butyricimonas.id.945	rs11228830	11	56664962	A	G	-0.0028	0.0854	0.9741	NA	NA	NA	NA	NA	NA	NA	TRUE
genus.Butyricimonas.id.945	rs113054641	21	16550389	G	A	-0.026	0.0906	0.7738	NA	NA	NA	NA	NA	NA	NA	TRUE
genus.Butyricimonas.id.945	rs12304031	12	129438771	G	A	0.0025	0.0694	0.9715	NA	NA	NA	NA	NA	NA	NA	TRUE
genus.Butyricimonas.id.945	rs12458763	18	34091618	A	C	-0.1225	0.0926	0.1859	NA	NA	NA	NA	NA	NA	NA	TRUE
genus.Butyricimonas.id.945	rs1862649	16	22172866	G	A	0.0735	0.087	0.3984	NA	NA	NA	NA	NA	NA	NA	TRUE
genus.Butyricimonas.id.945	rs2114713	15	80528373	G	T	-0.0108	0.0431	0.8013	NA	NA	NA	NA	NA	NA	NA	TRUE
genus.Butyricimonas.id.945	rs2642760	5	62119947	G	C	-0.0228	0.0455	0.616601	NA	NA	NA	NA	NA	NA	NA	FALSE
genus.Butyricimonas.id.945	rs270727	1	45082825	G	C	-0.0645	0.0458	0.1593	NA	NA	NA	NA	NA	NA	NA	FALSE
genus.Butyricimonas.id.945	rs326049	5	997217	C	G	0.0448	0.0483	0.3533	NA	NA	NA	NA	NA	NA	NA	FALSE
genus.Butyricimonas.id.945	rs62130338	19	49162501	G	A	0.0244	0.0456	0.593401	NA	NA	NA	NA	NA	NA	NA	TRUE
genus.Butyricimonas.id.945	rs62390301	5	159867647	T	C	-0.0602	0.0564	0.2859	NA	NA	NA	NA	NA	NA	NA	TRUE
genus.Butyricimonas.id.945	rs7083431	10	72711156	A	C	-0.0245	0.0479	0.608001	NA	NA	NA	NA	NA	NA	NA	TRUE
genus.Butyricimonas.id.945	rs71428626	2	83093264	G	T	0.0521	0.1149	0.6506	NA	NA	NA	NA	NA	NA	NA	TRUE
genus.Butyricimonas.id.945	rs72814525	10	72443070	A	G	0.0001	0.0491	0.9992	NA	NA	NA	NA	NA	NA	NA	TRUE
genus.Butyricimonas.id.945	rs782080	3	127468661	T	A	0.0663	0.0418	0.1124	NA	NA	NA	NA	NA	NA	NA	FALSE
genus.Butyricimonas.id.945	rs78453362	3	78740009	A	G	-0.0218	0.1266	0.8635	NA	NA	NA	NA	NA	NA	NA	TRUE
genus.Butyricimonas.id.945	rs9657374	8	4834406	C	T	-0.0118	0.0445	0.790901	NA	NA	NA	NA	NA	NA	NA	TRUE
genus.Intestinimonas.id.2062	rs1000888	13	23343542	C	G	0.0096	0.043	0.8231	NA	NA	NA	NA	NA	NA	NA	FALSE
genus.Intestinimonas.id.2062	rs10262702	7	66890843	T	C	-0.0153	0.0567	0.786901	NA	NA	NA	NA	NA	NA	NA	TRUE
genus.Intestinimonas.id.2062	rs11258178	10	13124513	A	G	0.0367	0.0419	0.3813	NA	NA	NA	NA	NA	NA	NA	TRUE
genus.Intestinimonas.id.2062	rs12226153	11	94364293	A	G	-0.0925	0.1414	0.5128	NA	NA	NA	NA	NA	NA	NA	TRUE
genus.Intestinimonas.id.2062	rs12566247	1	43767569	T	A	-0.0259	0.042	0.5384	NA	NA	NA	NA	NA	NA	NA	FALSE
genus.Intestinimonas.id.2062	rs17067892	8	3763540	C	T	-0.0999	0.08	0.2117	NA	NA	NA	NA	NA	NA	NA	TRUE
genus.Intestinimonas.id.2062	rs1859797	7	22007303	G	A	-0.0055	0.0426	0.8968	NA	NA	NA	NA	NA	NA	NA	TRUE
genus.Intestinimonas.id.2062	rs2276760	3	150620956	A	G	0.0276	0.0476	0.562	NA	NA	NA	NA	NA	NA	NA	TRUE
genus.Intestinimonas.id.2062	rs2731794	5	17209391	C	T	0.2198	0.0909	0.01556	NA	NA	NA	NA	NA	NA	NA	TRUE
genus.Intestinimonas.id.2062	rs2930225	16	85327902	G	T	0.0686	0.0503	0.1725	NA	NA	NA	NA	NA	NA	NA	TRUE
genus.Intestinimonas.id.2062	rs4113676	20	6218922	A	C	-0.1188	0.1588	0.4545	NA	NA	NA	NA	NA	NA	NA	TRUE
genus.Intestinimonas.id.2062	rs4784055	16	58818770	T	C	0.0879	0.0728	0.2274	NA	NA	NA	NA	NA	NA	NA	TRUE
genus.Intestinimonas.id.2062	rs62240188	3	10611142	G	A	-0.0337	0.0802	0.6745	NA	NA	NA	NA	NA	NA	NA	TRUE
genus.Intestinimonas.id.2062	rs62427239	6	155737906	C	A	-0.0743	0.2146	0.729201	NA	NA	NA	NA	NA	NA	NA	TRUE
genus.Intestinimonas.id.2062	rs6934519	6	67200802	C	T	0.0186	0.0501	0.7097	NA	NA	NA	NA	NA	NA	NA	TRUE
genus.Intestinimonas.id.2062	rs716604	2	6514088	A	G	-0.112	0.0519	0.0308901	NA	NA	NA	NA	NA	NA	NA	TRUE
genus.Intestinimonas.id.2062	rs7170984	15	93819735	T	C	0.0103	0.0456	0.821	NA	NA	NA	NA	NA	NA	NA	TRUE
genus.Intestinimonas.id.2062	rs72982915	2	140898088	C	T	-0.03	0.0939	0.7492	NA	NA	NA	NA	NA	NA	NA	TRUE
genus.Intestinimonas.id.2062	rs9823439	3	17187502	T	C	-0.0665	0.0442	0.1325	NA	NA	NA	NA	NA	NA	NA	TRUE
genus.Intestinimonas.id.2062	rs994794	4	114608814	G	C	-0.1325	0.1115	0.2346	NA	NA	NA	NA	NA	NA	NA	FALSE
genus.FamilyXIIIAD3011group.id.11293	rs11126423	2	74195551	C	T	0.0426	0.0626	0.495801	NA	NA	NA	NA	NA	NA	NA	TRUE
genus.FamilyXIIIAD3011group.id.11293	rs11736617	4	38917830	G	A	-0.0171	0.0671	0.7988	NA	NA	NA	NA	NA	NA	NA	TRUE
genus.FamilyXIIIAD3011group.id.11293	rs12812672	12	18127597	T	C	-0.0869	0.0834	0.2972	NA	NA	NA	NA	NA	NA	NA	TRUE
genus.FamilyXIIIAD3011group.id.11293	rs12911842	15	40047706	A	T	0.0367	0.0648	0.5711	NA	NA	NA	NA	NA	NA	NA	FALSE
genus.FamilyXIIIAD3011group.id.11293	rs149302	5	14159925	T	C	-0.0461	0.0477	0.333	NA	NA	NA	NA	NA	NA	NA	TRUE
genus.FamilyXIIIAD3011group.id.11293	rs16840310	1	240694163	A	G	0.0305	0.0423	0.4704	NA	NA	NA	NA	NA	NA	NA	TRUE
genus.FamilyXIIIAD3011group.id.11293	rs16940167	15	58683697	C	T	-0.0775	0.0506	0.1258	NA	NA	NA	NA	NA	NA	NA	TRUE
genus.FamilyXIIIAD3011group.id.11293	rs17156849	7	28603985	G	A	-0.1834	0.0786	0.0195898	NA	NA	NA	NA	NA	NA	NA	TRUE
genus.FamilyXIIIAD3011group.id.11293	rs62029761	16	16006242	A	G	0.0865	0.0985	0.3793	NA	NA	NA	NA	NA	NA	NA	TRUE
genus.FamilyXIIIAD3011group.id.11293	rs62200412	20	4618639	C	T	-0.041	0.0484	0.3965	NA	NA	NA	NA	NA	NA	NA	TRUE
genus.FamilyXIIIAD3011group.id.11293	rs72730932	1	192019835	C	A	-0.1259	0.073	0.0846194	NA	NA	NA	NA	NA	NA	NA	TRUE
genus.FamilyXIIIAD3011group.id.11293	rs739451	9	136678954	C	T	0.0291	0.0546	0.5944	NA	NA	NA	NA	NA	NA	NA	TRUE
genus.FamilyXIIIAD3011group.id.11293	rs9276029	6	32695336	A	G	0.006	0.0624	0.9235	NA	NA	NA	NA	NA	NA	NA	TRUE
genus.FamilyXIIIAD3011group.id.11293	rs9837139	3	29811865	A	G	-0.0746	0.0744	0.316	NA	NA	NA	NA	NA	NA	NA	TRUE
genus.FamilyXIIIAD3011group.id.11293	rs9852893	3	3556826	C	G	0.0147	0.0456	0.747001	NA	NA	NA	NA	NA	NA	NA	FALSE
genus.RuminococcaceaeUCG004.id.11362	rs10976229	9	7317307	T	G	0.074	0.0679	0.2758	NA	NA	NA	NA	NA	NA	NA	TRUE
genus.RuminococcaceaeUCG004.id.11362	rs11961899	6	132887921	G	A	0.0265	0.0474	0.5754	NA	NA	NA	NA	NA	NA	NA	TRUE
genus.RuminococcaceaeUCG004.id.11362	rs12125734	1	103732214	G	T	0.0546	0.0762	0.4739	NA	NA	NA	NA	NA	NA	NA	TRUE
genus.RuminococcaceaeUCG004.id.11362	rs2248146	7	24791998	T	C	-0.0419	0.0431	0.3308	NA	NA	NA	NA	NA	NA	NA	TRUE
genus.RuminococcaceaeUCG004.id.11362	rs3800154	6	2119329	A	C	0.0087	0.0479	0.8555	NA	NA	NA	NA	NA	NA	NA	TRUE
genus.RuminococcaceaeUCG004.id.11362	rs511258	3	169966722	G	A	0.0192	0.0491	0.6948	NA	NA	NA	NA	NA	NA	NA	TRUE
genus.RuminococcaceaeUCG004.id.11362	rs550351	1	18676399	A	C	0.0573	0.0466	0.2186	NA	NA	NA	NA	NA	NA	NA	TRUE
genus.RuminococcaceaeUCG004.id.11362	rs6769553	3	54427795	A	G	-0.0122	0.0453	0.7878	NA	NA	NA	NA	NA	NA	NA	TRUE
genus.RuminococcaceaeUCG004.id.11362	rs7123615	11	15771251	C	G	-0.0265	0.055	0.630001	NA	NA	NA	NA	NA	NA	NA	FALSE
genus.RuminococcaceaeUCG004.id.11362	rs7569771	2	239846337	A	G	0.0126	0.0469	0.7886	NA	NA	NA	NA	NA	NA	NA	TRUE
genus.RuminococcaceaeUCG004.id.11362	rs872501	8	139253064	G	A	0.0359	0.0831	0.665701	NA	NA	NA	NA	NA	NA	NA	TRUE
genus.RuminococcaceaeUCG004.id.11362	rs9818949	3	197683751	G	T	-0.0156	0.0579	0.786901	NA	NA	NA	NA	NA	NA	NA	TRUE
phylum.Actinobacteria.id.400	rs10841473	12	20378911	G	C	-0.0292	0.0484	0.5466	NA	NA	NA	NA	NA	NA	NA	FALSE
phylum.Actinobacteria.id.400	rs11766971	7	155002747	T	C	-0.0061	0.043	0.8869	NA	NA	NA	NA	NA	NA	NA	TRUE
phylum.Actinobacteria.id.400	rs12528285	6	92775210	C	T	-0.0875	0.0697	0.2092	NA	NA	NA	NA	NA	NA	NA	TRUE
phylum.Actinobacteria.id.400	rs13192624	6	113129609	T	C	-0.0247	0.046	0.5913	NA	NA	NA	NA	NA	NA	NA	TRUE
phylum.Actinobacteria.id.400	rs1397793	5	90471451	G	A	0.0371	0.0445	0.4044	NA	NA	NA	NA	NA	NA	NA	TRUE
phylum.Actinobacteria.id.400	rs34284163	16	89248299	A	T	-0.1213	0.0518	0.01911	NA	NA	NA	NA	NA	NA	NA	FALSE
phylum.Actinobacteria.id.400	rs4429415	2	213756191	C	T	-0.016	0.0421	0.702999	NA	NA	NA	NA	NA	NA	NA	TRUE
phylum.Actinobacteria.id.400	rs55888705	4	1517826	A	G	0.1169	0.0448	0.00909097	NA	NA	NA	NA	NA	NA	NA	TRUE
phylum.Actinobacteria.id.400	rs62448869	7	24464799	T	A	0.0082	0.0422	0.8452	NA	NA	NA	NA	NA	NA	NA	FALSE
phylum.Actinobacteria.id.400	rs6496870	15	92467422	T	C	-0.032	0.0458	0.4853	NA	NA	NA	NA	NA	NA	NA	TRUE
phylum.Actinobacteria.id.400	rs6743026	2	102249583	T	C	-0.0459	0.0578	0.4269	NA	NA	NA	NA	NA	NA	NA	TRUE
phylum.Actinobacteria.id.400	rs74037001	14	23847194	G	A	-0.0124	0.0764	0.8709	NA	NA	NA	NA	NA	NA	NA	TRUE
phylum.Actinobacteria.id.400	rs75211493	19	5300465	G	A	0.1123	0.0844	0.1835	NA	NA	NA	NA	NA	NA	NA	TRUE
phylum.Actinobacteria.id.400	rs7570971	2	135837906	A	C	-0.0505	0.0479	0.2915	NA	NA	NA	NA	NA	NA	NA	TRUE
phylum.Actinobacteria.id.400	rs80124826	2	239936384	T	C	-0.0581	0.1271	0.6477	NA	NA	NA	NA	NA	NA	NA	TRUE
phylum.Actinobacteria.id.400	rs8047955	16	81776768	A	G	-0.1023	0.0989	0.3009	NA	NA	NA	NA	NA	NA	NA	TRUE
phylum.Actinobacteria.id.400	rs857444	6	14617591	C	T	-0.0177	0.0432	0.6814	NA	NA	NA	NA	NA	NA	NA	TRUE
phylum.Actinobacteria.id.400	rs9833771	3	32362998	T	C	0.0148	0.0426	0.728201	NA	NA	NA	NA	NA	NA	NA	TRUE
genus.LachnospiraceaeFCS020group.id.11314	rs10093861	8	121244406	G	A	0.0392	0.0428	0.3592	NA	NA	NA	NA	NA	NA	NA	TRUE
genus.LachnospiraceaeFCS020group.id.11314	rs113859143	5	109403564	G	C	-0.0093	0.097	0.9234	NA	NA	NA	NA	NA	NA	NA	FALSE
genus.LachnospiraceaeFCS020group.id.11314	rs12078956	1	35328576	C	G	0.0952	0.0744	0.2011	NA	NA	NA	NA	NA	NA	NA	FALSE
genus.LachnospiraceaeFCS020group.id.11314	rs1254846	10	44346094	G	A	0.0261	0.0688	0.705	NA	NA	NA	NA	NA	NA	NA	TRUE
genus.LachnospiraceaeFCS020group.id.11314	rs1363769	19	17865305	T	C	0.0461	0.0821	0.574101	NA	NA	NA	NA	NA	NA	NA	TRUE
genus.LachnospiraceaeFCS020group.id.11314	rs2322265	4	166588085	C	T	-0.0421	0.0521	0.4192	NA	NA	NA	NA	NA	NA	NA	TRUE
genus.LachnospiraceaeFCS020group.id.11314	rs2862811	3	165996415	T	C	0.0614	0.0434	0.1567	NA	NA	NA	NA	NA	NA	NA	TRUE
genus.LachnospiraceaeFCS020group.id.11314	rs35035870	11	3248876	T	C	0.0545	0.1104	0.6217	NA	NA	NA	NA	NA	NA	NA	TRUE
genus.LachnospiraceaeFCS020group.id.11314	rs369444	16	23631307	C	G	0.123	0.0718	0.0867102	NA	NA	NA	NA	NA	NA	NA	FALSE
genus.LachnospiraceaeFCS020group.id.11314	rs3999074	10	65563647	G	T	-0.0378	0.0419	0.3661	NA	NA	NA	NA	NA	NA	NA	TRUE
genus.LachnospiraceaeFCS020group.id.11314	rs4452603	6	71966268	T	G	0.0215	0.0462	0.640801	NA	NA	NA	NA	NA	NA	NA	TRUE
genus.LachnospiraceaeFCS020group.id.11314	rs7249113	19	2571232	G	A	-0.0357	0.0446	0.4233	NA	NA	NA	NA	NA	NA	NA	TRUE
genus.LachnospiraceaeFCS020group.id.11314	rs72793667	2	53946431	A	G	-0.0478	0.1015	0.6376	NA	NA	NA	NA	NA	NA	NA	TRUE
genus.LachnospiraceaeFCS020group.id.11314	rs9308097	4	165786478	A	G	0.0241	0.0414	0.5603	NA	NA	NA	NA	NA	NA	NA	TRUE
genus.LachnospiraceaeFCS020group.id.11314	rs9788306	13	40419314	C	T	0.086	0.0451	0.0566005	NA	NA	NA	NA	NA	NA	NA	TRUE
genus.LachnospiraceaeFCS020group.id.11314	rs9919338	1	118425334	G	C	0.0465	0.0412	0.2594	NA	NA	NA	NA	NA	NA	NA	FALSE
genus.RuminococcaceaeUCG005.id.11363	rs10873449	14	94630731	T	C	-0.0256	0.0501	0.6102	NA	NA	NA	NA	NA	NA	NA	TRUE
genus.RuminococcaceaeUCG005.id.11363	rs10937802	4	7302344	G	A	-0.0358	0.0583	0.5396	NA	NA	NA	NA	NA	NA	NA	TRUE
genus.RuminococcaceaeUCG005.id.11363	rs10950694	7	18026604	T	C	-0.0242	0.0427	0.5707	NA	NA	NA	NA	NA	NA	NA	TRUE
genus.RuminococcaceaeUCG005.id.11363	rs114279581	2	198122357	A	G	0.0368	0.0818	0.652501	NA	NA	NA	NA	NA	NA	NA	TRUE
genus.RuminococcaceaeUCG005.id.11363	rs12288512	11	27747671	A	G	0.1412	0.0538	0.008627	NA	NA	NA	NA	NA	NA	NA	TRUE
genus.RuminococcaceaeUCG005.id.11363	rs12458218	18	22575871	T	C	0.0494	0.0509	0.3316	NA	NA	NA	NA	NA	NA	NA	TRUE
genus.RuminococcaceaeUCG005.id.11363	rs2893871	10	62662781	G	A	-0.0328	0.0592	0.579101	NA	NA	NA	NA	NA	NA	NA	TRUE
genus.RuminococcaceaeUCG005.id.11363	rs34781347	20	16312851	G	A	0.0615	0.0917	0.5024	NA	NA	NA	NA	NA	NA	NA	TRUE
genus.RuminococcaceaeUCG005.id.11363	rs35166120	8	3099727	C	G	0.039	0.0494	0.4295	NA	NA	NA	NA	NA	NA	NA	FALSE
genus.RuminococcaceaeUCG005.id.11363	rs394449	17	7034575	A	T	0.0509	0.0568	0.3702	NA	NA	NA	NA	NA	NA	NA	FALSE
genus.RuminococcaceaeUCG005.id.11363	rs55793120	12	47384118	T	C	-0.098	0.0969	0.3118	NA	NA	NA	NA	NA	NA	NA	TRUE
genus.RuminococcaceaeUCG005.id.11363	rs60081663	5	32755085	C	G	-0.2376	0.1228	0.0529505	NA	NA	NA	NA	NA	NA	NA	FALSE
genus.RuminococcaceaeUCG005.id.11363	rs72776570	10	4240906	C	A	0.0821	0.0767	0.2844	NA	NA	NA	NA	NA	NA	NA	TRUE
genus.RuminococcaceaeUCG005.id.11363	rs7449320	5	154003091	C	A	-0.0251	0.0473	0.5952	NA	NA	NA	NA	NA	NA	NA	TRUE
genus.RuminococcaceaeUCG005.id.11363	rs7555878	1	187906034	A	G	0.0156	0.0469	0.7396	NA	NA	NA	NA	NA	NA	NA	TRUE
genus.RuminococcaceaeUCG005.id.11363	rs7586445	2	239509030	G	A	-0.0387	0.0656	0.555699	NA	NA	NA	NA	NA	NA	NA	TRUE
genus.RuminococcaceaeUCG005.id.11363	rs898577	15	68705697	T	C	0.0883	0.0801	0.2706	NA	NA	NA	NA	NA	NA	NA	TRUE
genus..Eubacteriumxylanophilumgroup.id.14375	rs10140184	14	73181783	A	C	0.0681	0.0437	0.1188	NA	NA	NA	NA	NA	NA	NA	TRUE
genus..Eubacteriumxylanophilumgroup.id.14375	rs10917203	1	22627266	A	C	0.0012	0.0426	0.977	NA	NA	NA	NA	NA	NA	NA	TRUE
genus..Eubacteriumxylanophilumgroup.id.14375	rs112176119	16	73696771	C	T	-0.1454	0.0809	0.0721606	NA	NA	NA	NA	NA	NA	NA	TRUE
genus..Eubacteriumxylanophilumgroup.id.14375	rs12980122	19	8255478	C	G	0.0038	0.0864	0.9648	NA	NA	NA	NA	NA	NA	NA	FALSE
genus..Eubacteriumxylanophilumgroup.id.14375	rs13239072	7	43566344	G	A	-0.0066	0.0477	0.8895	NA	NA	NA	NA	NA	NA	NA	TRUE
genus..Eubacteriumxylanophilumgroup.id.14375	rs17830032	20	57995506	G	A	-0.0608	0.0876	0.487401	NA	NA	NA	NA	NA	NA	NA	TRUE
genus..Eubacteriumxylanophilumgroup.id.14375	rs1999224	9	130498120	G	T	0.1064	0.071	0.134	NA	NA	NA	NA	NA	NA	NA	TRUE
genus..Eubacteriumxylanophilumgroup.id.14375	rs2012708	16	84790559	A	G	-0.0714	0.0441	0.1055	NA	NA	NA	NA	NA	NA	NA	TRUE
genus..Eubacteriumxylanophilumgroup.id.14375	rs2213117	11	131009660	T	G	-0.0991	0.0562	0.0777499	NA	NA	NA	NA	NA	NA	NA	TRUE
genus..Eubacteriumxylanophilumgroup.id.14375	rs4654122	1	246780557	C	G	0.0395	0.0423	0.3505	NA	NA	NA	NA	NA	NA	NA	FALSE
genus..Eubacteriumxylanophilumgroup.id.14375	rs75586835	4	87891938	A	G	-0.1298	0.0901	0.1496	NA	NA	NA	NA	NA	NA	NA	TRUE
genus..Eubacteriumxylanophilumgroup.id.14375	rs79582700	17	66689958	C	G	0.0196	0.0641	0.759401	NA	NA	NA	NA	NA	NA	NA	FALSE
genus.Parabacteroides.id.954	rs114567323	3	52354847	T	C	-0.1967	0.2356	0.4037	NA	NA	NA	NA	NA	NA	NA	TRUE
genus.Parabacteroides.id.954	rs115602804	3	191572365	G	A	0.0058	0.0785	0.9414	NA	NA	NA	NA	NA	NA	NA	TRUE
genus.Parabacteroides.id.954	rs11965579	6	165969505	G	C	-0.0829	0.0854	0.3317	NA	NA	NA	NA	NA	NA	NA	FALSE
genus.Parabacteroides.id.954	rs17141986	16	7045276	G	C	-0.0342	0.0698	0.6237	NA	NA	NA	NA	NA	NA	NA	FALSE
genus.Parabacteroides.id.954	rs3860755	5	169360155	G	C	-0.0146	0.0444	0.742099	NA	NA	NA	NA	NA	NA	NA	FALSE
genus.Parabacteroides.id.954	rs4236095	6	47368687	G	A	0.0118	0.0679	0.8625	NA	NA	NA	NA	NA	NA	NA	TRUE
genus.Parabacteroides.id.954	rs60884758	9	2217340	C	T	-0.0985	0.0529	0.0623003	NA	NA	NA	NA	NA	NA	NA	TRUE
genus.Parabacteroides.id.954	rs6657302	1	85585609	T	C	-0.0449	0.0873	0.606801	NA	NA	NA	NA	NA	NA	NA	TRUE
genus.Parabacteroides.id.954	rs72893646	2	38037203	A	T	0.0449	0.0656	0.4941	NA	NA	NA	NA	NA	NA	NA	FALSE
genus.Parabacteroides.id.954	rs7298818	12	56396953	C	T	-0.098	0.0775	0.2063	NA	NA	NA	NA	NA	NA	NA	TRUE
order.Erysipelotrichales.id.2148	rs1074800	5	3002546	A	G	-0.139	0.0422	0.000989191	NA	NA	NA	NA	NA	NA	NA	TRUE
order.Erysipelotrichales.id.2148	rs10781552	10	133897233	C	T	-0.0227	0.0452	0.6162	NA	NA	NA	NA	NA	NA	NA	TRUE
order.Erysipelotrichales.id.2148	rs17530232	13	40385457	A	G	-0.1738	0.1003	0.0831304	NA	NA	NA	NA	NA	NA	NA	TRUE
order.Erysipelotrichales.id.2148	rs1884466	1	64139196	C	T	-0.067	0.0416	0.1073	NA	NA	NA	NA	NA	NA	NA	TRUE
order.Erysipelotrichales.id.2148	rs2300774	3	195793712	G	A	-0.0494	0.0427	0.2464	NA	NA	NA	NA	NA	NA	NA	TRUE
order.Erysipelotrichales.id.2148	rs290833	1	97457427	T	G	-0.009	0.0415	0.8294	NA	NA	NA	NA	NA	NA	NA	TRUE
order.Erysipelotrichales.id.2148	rs35161940	17	70327224	T	C	0.0396	0.0692	0.5671	NA	NA	NA	NA	NA	NA	NA	TRUE
order.Erysipelotrichales.id.2148	rs4078432	14	48997206	C	T	0.0651	0.054	0.2277	NA	NA	NA	NA	NA	NA	NA	TRUE
order.Erysipelotrichales.id.2148	rs56970041	14	80357610	T	G	0.0287	0.0715	0.6875	NA	NA	NA	NA	NA	NA	NA	TRUE
order.Erysipelotrichales.id.2148	rs62504403	8	38803551	C	T	-0.1547	0.055	0.00490897	NA	NA	NA	NA	NA	NA	NA	TRUE
order.Erysipelotrichales.id.2148	rs7234058	18	5830507	T	C	-0.0892	0.079	0.259	NA	NA	NA	NA	NA	NA	NA	TRUE
order.Erysipelotrichales.id.2148	rs7826267	8	2954952	T	G	0.0214	0.0731	0.7701	NA	NA	NA	NA	NA	NA	NA	TRUE
order.Erysipelotrichales.id.2148	rs8003149	14	56156504	C	T	0.0153	0.044	0.727301	NA	NA	NA	NA	NA	NA	NA	TRUE
genus.LachnospiraceaeND3007group.id.11317	rs13110238	4	7678735	C	G	-0.1934	0.1149	0.0923507	NA	NA	NA	NA	NA	NA	NA	FALSE
genus.LachnospiraceaeND3007group.id.11317	rs2861203	3	172950553	G	A	0.0788	0.0458	0.0852295	NA	NA	NA	NA	NA	NA	NA	TRUE
genus.LachnospiraceaeND3007group.id.11317	rs72776675	10	14137663	T	C	0.0374	0.0565	0.5079	NA	NA	NA	NA	NA	NA	NA	TRUE
genus.LachnospiraceaeND3007group.id.11317	rs9932954	16	1100633	A	G	0.0117	0.0431	0.786799	NA	NA	NA	NA	NA	NA	NA	TRUE
genus.RuminococcaceaeUCG009.id.11366	rs113006825	6	51803869	T	C	0.0173	0.0524	0.7418	NA	NA	NA	NA	NA	NA	NA	TRUE
genus.RuminococcaceaeUCG009.id.11366	rs12508214	4	7426937	C	T	0.046	0.0431	0.286	NA	NA	NA	NA	NA	NA	NA	TRUE
genus.RuminococcaceaeUCG009.id.11366	rs138460696	2	66396776	A	G	-0.0144	0.0873	0.8687	NA	NA	NA	NA	NA	NA	NA	TRUE
genus.RuminococcaceaeUCG009.id.11366	rs1550196	17	32786955	G	A	-0.0472	0.0608	0.4373	NA	NA	NA	NA	NA	NA	NA	TRUE
genus.RuminococcaceaeUCG009.id.11366	rs2058609	12	12970792	A	G	-0.0467	0.0463	0.3133	NA	NA	NA	NA	NA	NA	NA	TRUE
genus.RuminococcaceaeUCG009.id.11366	rs2192926	2	75512668	A	G	-0.0687	0.045	0.1267	NA	NA	NA	NA	NA	NA	NA	TRUE
genus.RuminococcaceaeUCG009.id.11366	rs4079028	1	202299085	C	T	0.0175	0.0503	0.727301	NA	NA	NA	NA	NA	NA	NA	TRUE
genus.RuminococcaceaeUCG009.id.11366	rs4708333	6	78106701	T	G	0.0337	0.0443	0.4466	NA	NA	NA	NA	NA	NA	NA	TRUE
genus.RuminococcaceaeUCG009.id.11366	rs61779334	1	39983022	G	C	0.0212	0.0777	0.784599	NA	NA	NA	NA	NA	NA	NA	FALSE
genus.RuminococcaceaeUCG009.id.11366	rs6952765	7	32001710	G	A	-0.0524	0.046	0.2547	NA	NA	NA	NA	NA	NA	NA	TRUE
genus.RuminococcaceaeUCG009.id.11366	rs758191	16	1979831	T	G	0.0293	0.0819	0.7205	NA	NA	NA	NA	NA	NA	NA	TRUE
genus.RuminococcaceaeUCG009.id.11366	rs78410648	19	52399401	A	G	0.0723	0.0623	0.2458	NA	NA	NA	NA	NA	NA	NA	TRUE
genus.RuminococcaceaeUCG009.id.11366	rs8009993	14	39306809	G	C	-0.0905	0.0661	0.1707	NA	NA	NA	NA	NA	NA	NA	FALSE
genus.RuminococcaceaeUCG009.id.11366	rs9558661	13	106650093	T	C	0.0122	0.0494	0.8058	NA	NA	NA	NA	NA	NA	NA	TRUE
family.Rikenellaceae.id.967	rs10217435	9	86052655	C	T	0.0511	0.0664	0.442	NA	NA	NA	NA	NA	NA	NA	TRUE
family.Rikenellaceae.id.967	rs10832801	11	17589129	A	C	-0.0287	0.0466	0.5381	NA	NA	NA	NA	NA	NA	NA	TRUE
family.Rikenellaceae.id.967	rs1939881	11	95304834	G	A	0.0529	0.0717	0.4604	NA	NA	NA	NA	NA	NA	NA	TRUE
family.Rikenellaceae.id.967	rs2447496	8	99188924	G	A	-0.0212	0.0469	0.650401	NA	NA	NA	NA	NA	NA	NA	TRUE
family.Rikenellaceae.id.967	rs2833282	21	32496710	G	A	-0.1215	0.0599	0.0424405	NA	NA	NA	NA	NA	NA	NA	TRUE
family.Rikenellaceae.id.967	rs35909684	8	144441740	A	C	0.0794	0.1195	0.506001	NA	NA	NA	NA	NA	NA	NA	TRUE
family.Rikenellaceae.id.967	rs36021379	21	28515912	A	G	0.0227	0.062	0.714301	NA	NA	NA	NA	NA	NA	NA	TRUE
family.Rikenellaceae.id.967	rs4264350	15	71658642	T	C	-0.0252	0.0416	0.543599	NA	NA	NA	NA	NA	NA	NA	TRUE
family.Rikenellaceae.id.967	rs4783173	16	85396629	C	G	-0.0138	0.045	0.758901	NA	NA	NA	NA	NA	NA	NA	FALSE
family.Rikenellaceae.id.967	rs59663348	18	4069710	G	A	-0.0095	0.0481	0.844	NA	NA	NA	NA	NA	NA	NA	TRUE
family.Rikenellaceae.id.967	rs62532512	9	14158854	C	A	0.025	0.046	0.5862	NA	NA	NA	NA	NA	NA	NA	TRUE
family.Rikenellaceae.id.967	rs67281112	7	135778919	G	C	-0.1535	0.0791	0.0524204	NA	NA	NA	NA	NA	NA	NA	FALSE
family.Rikenellaceae.id.967	rs6744030	2	174257127	C	T	0.0057	0.0547	0.9168	NA	NA	NA	NA	NA	NA	NA	TRUE
family.Rikenellaceae.id.967	rs67705352	1	19790706	T	G	-0.0046	0.0983	0.9628	NA	NA	NA	NA	NA	NA	NA	TRUE
family.Rikenellaceae.id.967	rs6837275	4	187842232	A	G	0.016	0.0445	0.7195	NA	NA	NA	NA	NA	NA	NA	TRUE
family.Rikenellaceae.id.967	rs7242694	18	10338470	C	T	0.0648	0.076	0.3936	NA	NA	NA	NA	NA	NA	NA	TRUE
family.Rikenellaceae.id.967	rs74474130	14	90270821	T	G	0.1238	0.1167	0.2888	NA	NA	NA	NA	NA	NA	NA	TRUE
family.Rikenellaceae.id.967	rs77885767	14	21548634	C	T	0.1566	0.1044	0.1338	NA	NA	NA	NA	NA	NA	NA	TRUE
family.Rikenellaceae.id.967	rs9389714	6	100244667	C	T	0.0314	0.0595	0.5981	NA	NA	NA	NA	NA	NA	NA	TRUE
family.Rikenellaceae.id.967	rs9578457	13	22867356	G	A	0.0605	0.1041	0.561	NA	NA	NA	NA	NA	NA	NA	TRUE
family.Rikenellaceae.id.967	rs9603208	13	38044689	G	T	-0.0368	0.06	0.5399	NA	NA	NA	NA	NA	NA	NA	TRUE
genus.Terrisporobacter.id.11348	rs1883097	11	8938819	C	T	0.1945	0.0917	0.0338501	NA	NA	NA	NA	NA	NA	NA	TRUE
genus.Terrisporobacter.id.11348	rs2569953	3	144148905	A	C	-0.0786	0.0416	0.0591698	NA	NA	NA	NA	NA	NA	NA	TRUE
genus.Terrisporobacter.id.11348	rs2872237	19	17026940	C	A	-0.0921	0.0421	0.0287402	NA	NA	NA	NA	NA	NA	NA	TRUE
genus.Terrisporobacter.id.11348	rs58405430	11	20621043	G	T	0.0617	0.0887	0.4871	NA	NA	NA	NA	NA	NA	NA	TRUE
genus.Terrisporobacter.id.11348	rs7034891	9	117245252	G	C	0.0335	0.0418	0.423	NA	NA	NA	NA	NA	NA	NA	FALSE
genus.Terrisporobacter.id.11348	rs7184125	16	15920394	T	C	-0.0276	0.0487	0.5711	NA	NA	NA	NA	NA	NA	NA	TRUE
family.Peptococcaceae.id.2024	rs117452796	9	9423378	A	G	-0.0822	0.1245	0.509	NA	NA	NA	NA	NA	NA	NA	TRUE
family.Peptococcaceae.id.2024	rs12144792	1	27418225	C	T	-0.0712	0.0448	0.1122	NA	NA	NA	NA	NA	NA	NA	TRUE
family.Peptococcaceae.id.2024	rs12634826	3	182984048	T	G	-0.018	0.0444	0.6853	NA	NA	NA	NA	NA	NA	NA	TRUE
family.Peptococcaceae.id.2024	rs12992764	2	188895743	T	G	-0.083	0.042	0.0483805	NA	NA	NA	NA	NA	NA	NA	TRUE
family.Peptococcaceae.id.2024	rs150600492	10	129175962	A	C	0.1262	0.0949	0.1837	NA	NA	NA	NA	NA	NA	NA	TRUE
family.Peptococcaceae.id.2024	rs35703006	8	28614217	G	T	-0.0904	0.0476	0.0573997	NA	NA	NA	NA	NA	NA	NA	TRUE
family.Peptococcaceae.id.2024	rs4990837	8	3580757	A	G	-0.0114	0.052	0.8266	NA	NA	NA	NA	NA	NA	NA	TRUE
family.Peptococcaceae.id.2024	rs75430375	5	89252884	C	T	-0.115	0.1036	0.267	NA	NA	NA	NA	NA	NA	NA	TRUE
family.Peptococcaceae.id.2024	rs75898026	13	113561082	A	G	-0.0225	0.0526	0.6687	NA	NA	NA	NA	NA	NA	NA	TRUE
genus.Butyrivibrio.id.1993	rs1007475	6	148403405	G	T	-0.0499	0.0475	0.2939	NA	NA	NA	NA	NA	NA	NA	TRUE
genus.Butyrivibrio.id.1993	rs11761679	7	150596929	T	C	0.0196	0.0619	0.7515	NA	NA	NA	NA	NA	NA	NA	TRUE
genus.Butyrivibrio.id.1993	rs142855850	10	22587900	A	G	-0.2394	0.0773	0.001962	NA	NA	NA	NA	NA	NA	NA	TRUE
genus.Butyrivibrio.id.1993	rs16934069	9	119693164	T	C	-0.022	0.0505	0.6629	NA	NA	NA	NA	NA	NA	NA	TRUE
genus.Butyrivibrio.id.1993	rs16941336	17	20575697	C	T	0.0463	0.0538	0.3895	NA	NA	NA	NA	NA	NA	NA	TRUE
genus.Butyrivibrio.id.1993	rs17163238	5	128976021	G	A	-0.0735	0.0558	0.1873	NA	NA	NA	NA	NA	NA	NA	TRUE
genus.Butyrivibrio.id.1993	rs4537857	13	27292666	T	C	0.0301	0.0453	0.5068	NA	NA	NA	NA	NA	NA	NA	TRUE
genus.Butyrivibrio.id.1993	rs486484	20	811507	A	G	0.0013	0.0417	0.9745	NA	NA	NA	NA	NA	NA	NA	TRUE
genus.Butyrivibrio.id.1993	rs4928024	3	54288503	A	G	0.0302	0.0529	0.5677	NA	NA	NA	NA	NA	NA	NA	TRUE
genus.Butyrivibrio.id.1993	rs72723662	14	76065563	C	T	-0.0705	0.07	0.3142	NA	NA	NA	NA	NA	NA	NA	TRUE
genus.Butyrivibrio.id.1993	rs7412979	1	235580646	C	G	-0.0683	0.079	0.3874	NA	NA	NA	NA	NA	NA	NA	FALSE
genus.Butyrivibrio.id.1993	rs74622183	14	34150977	A	G	-0.1133	0.0744	0.1276	NA	NA	NA	NA	NA	NA	NA	TRUE
genus.Butyrivibrio.id.1993	rs77356209	18	10267733	T	C	-0.0728	0.0783	0.3525	NA	NA	NA	NA	NA	NA	NA	TRUE
genus.Butyrivibrio.id.1993	rs7752361	6	111780705	A	G	-0.0828	0.0415	0.0461604	NA	NA	NA	NA	NA	NA	NA	TRUE
genus.Butyrivibrio.id.1993	rs7763512	6	21960091	G	A	-0.0071	0.0421	0.8655	NA	NA	NA	NA	NA	NA	NA	TRUE
genus.Butyrivibrio.id.1993	rs9349693	6	53939724	A	G	0.0731	0.0441	0.0976405	NA	NA	NA	NA	NA	NA	NA	TRUE
genus.LachnospiraceaeUCG001.id.11321	rs10815577	9	7273249	C	G	0.0013	0.0443	0.9761	NA	NA	NA	NA	NA	NA	NA	FALSE
genus.LachnospiraceaeUCG001.id.11321	rs12131224	1	166199362	C	T	0.0524	0.0758	0.4895	NA	NA	NA	NA	NA	NA	NA	TRUE
genus.LachnospiraceaeUCG001.id.11321	rs2050911	1	82384407	G	A	0.0195	0.0453	0.6673	NA	NA	NA	NA	NA	NA	NA	TRUE
genus.LachnospiraceaeUCG001.id.11321	rs2371284	12	56256262	T	C	-0.0031	0.0509	0.9517	NA	NA	NA	NA	NA	NA	NA	TRUE
genus.LachnospiraceaeUCG001.id.11321	rs437876	3	42568440	T	C	0.0358	0.0453	0.4298	NA	NA	NA	NA	NA	NA	NA	TRUE
genus.LachnospiraceaeUCG001.id.11321	rs4981345	14	21455973	T	C	0.0106	0.044	0.8094	NA	NA	NA	NA	NA	NA	NA	TRUE
genus.LachnospiraceaeUCG001.id.11321	rs573933	9	14477851	T	C	-0.0697	0.065	0.284	NA	NA	NA	NA	NA	NA	NA	TRUE
genus.LachnospiraceaeUCG001.id.11321	rs62496417	7	96965504	T	G	0.0407	0.0502	0.4179	NA	NA	NA	NA	NA	NA	NA	TRUE
genus.LachnospiraceaeUCG001.id.11321	rs7213933	17	36155074	T	A	0.001	0.0533	0.9854	NA	NA	NA	NA	NA	NA	NA	FALSE
genus.LachnospiraceaeUCG001.id.11321	rs7341608	8	56839500	T	C	-0.1522	0.0627	0.01525	NA	NA	NA	NA	NA	NA	NA	TRUE
genus.LachnospiraceaeUCG001.id.11321	rs74034332	16	79092359	G	A	0.019	0.0971	0.845	NA	NA	NA	NA	NA	NA	NA	TRUE
genus.LachnospiraceaeUCG001.id.11321	rs78848836	1	53773248	A	G	-0.0218	0.0691	0.752501	NA	NA	NA	NA	NA	NA	NA	TRUE
genus.LachnospiraceaeUCG001.id.11321	rs79476906	1	108102470	T	A	0.0067	0.0624	0.9138	NA	NA	NA	NA	NA	NA	NA	FALSE
genus.LachnospiraceaeUCG001.id.11321	rs8104225	19	13962924	A	G	-0.0006	0.1008	0.9951	NA	NA	NA	NA	NA	NA	NA	TRUE
genus.LachnospiraceaeUCG001.id.11321	rs9403580	6	145006780	C	T	0.0717	0.0562	0.2023	NA	NA	NA	NA	NA	NA	NA	TRUE
genus.LachnospiraceaeUCG001.id.11321	rs985416	3	148269083	C	T	-0.0899	0.0589	0.1268	NA	NA	NA	NA	NA	NA	NA	TRUE
genus.Holdemanella.id.11393	rs12415649	10	125021315	G	C	-0.0753	0.0531	0.1566	NA	NA	NA	NA	NA	NA	NA	FALSE
genus.Holdemanella.id.11393	rs12513188	4	71000791	G	A	-0.032	0.0467	0.4927	NA	NA	NA	NA	NA	NA	NA	TRUE
genus.Holdemanella.id.11393	rs17586763	13	50932063	T	C	0.0302	0.1042	0.771999	NA	NA	NA	NA	NA	NA	NA	TRUE
genus.Holdemanella.id.11393	rs1830029	7	14728950	C	G	0.048	0.0512	0.3483	NA	NA	NA	NA	NA	NA	NA	FALSE
genus.Holdemanella.id.11393	rs1926302	1	65153340	G	A	-0.0103	0.0497	0.8359	NA	NA	NA	NA	NA	NA	NA	TRUE
genus.Holdemanella.id.11393	rs34187114	8	138623633	C	A	0.0472	0.0656	0.4714	NA	NA	NA	NA	NA	NA	NA	TRUE
genus.Holdemanella.id.11393	rs35228298	3	85392882	G	A	0.0768	0.0587	0.191	NA	NA	NA	NA	NA	NA	NA	TRUE
genus.Holdemanella.id.11393	rs4541991	9	105004835	T	C	0.0147	0.0465	0.752101	NA	NA	NA	NA	NA	NA	NA	TRUE
genus.Holdemanella.id.11393	rs607782	6	4148609	T	C	-0.0977	0.0433	0.0241902	NA	NA	NA	NA	NA	NA	NA	TRUE
genus.Holdemanella.id.11393	rs62113381	19	7668225	T	C	0.0354	0.0661	0.5919	NA	NA	NA	NA	NA	NA	NA	TRUE
genus.Holdemanella.id.11393	rs73011279	19	15020095	T	C	-0.0331	0.0517	0.522701	NA	NA	NA	NA	NA	NA	NA	TRUE
genus.Holdemanella.id.11393	rs75764681	10	4494630	T	C	-0.0707	0.1135	0.5332	NA	NA	NA	NA	NA	NA	NA	TRUE
genus.Holdemanella.id.11393	rs761624	6	163603171	C	G	0.0234	0.0449	0.6022	NA	NA	NA	NA	NA	NA	NA	FALSE
genus.Holdemanella.id.11393	rs8113760	19	43851935	G	A	0.0353	0.0492	0.4732	NA	NA	NA	NA	NA	NA	NA	TRUE
order.Bacillales.id.1674	rs10233278	7	117496144	T	C	-0.0347	0.0416	0.4037	NA	NA	NA	NA	NA	NA	NA	TRUE
order.Bacillales.id.1674	rs10410917	19	14970441	T	C	-0.0541	0.0419	0.1968	NA	NA	NA	NA	NA	NA	NA	TRUE
order.Bacillales.id.1674	rs11034576	11	38085711	A	G	-0.0013	0.0698	0.9852	NA	NA	NA	NA	NA	NA	NA	TRUE
order.Bacillales.id.1674	rs11207728	1	61827534	G	A	0.0492	0.057	0.3887	NA	NA	NA	NA	NA	NA	NA	TRUE
order.Bacillales.id.1674	rs11844714	14	49001226	A	G	-0.0077	0.0489	0.8746	NA	NA	NA	NA	NA	NA	NA	TRUE
order.Bacillales.id.1674	rs12522021	5	78856074	T	A	0.0077	0.0563	0.8918	NA	NA	NA	NA	NA	NA	NA	FALSE
order.Bacillales.id.1674	rs1287018	20	5826474	G	A	-0.0265	0.0512	0.6048	NA	NA	NA	NA	NA	NA	NA	TRUE
order.Bacillales.id.1674	rs4617108	7	49423832	A	G	-0.0243	0.0733	0.739799	NA	NA	NA	NA	NA	NA	NA	TRUE
order.Bacillales.id.1674	rs62640857	12	69332975	A	G	0.0716	0.1237	0.5629	NA	NA	NA	NA	NA	NA	NA	TRUE
order.Bacillales.id.1674	rs74420793	4	127766709	A	G	-0.0106	0.0713	0.882	NA	NA	NA	NA	NA	NA	NA	TRUE
order.Bacillales.id.1674	rs74887130	21	28684912	C	G	0.0395	0.0839	0.6375	NA	NA	NA	NA	NA	NA	NA	FALSE
genus.Sutterella.id.2896	rs1145877	6	82386821	A	G	0.0545	0.0568	0.3378	NA	NA	NA	NA	NA	NA	NA	TRUE
genus.Sutterella.id.2896	rs11591622	10	102520687	T	G	-0.0259	0.0596	0.6642	NA	NA	NA	NA	NA	NA	NA	TRUE
genus.Sutterella.id.2896	rs13173038	5	58499183	A	G	0.0062	0.0485	0.8976	NA	NA	NA	NA	NA	NA	NA	TRUE
genus.Sutterella.id.2896	rs143438747	1	63278549	T	C	0.1698	0.0884	0.0549199	NA	NA	NA	NA	NA	NA	NA	TRUE
genus.Sutterella.id.2896	rs2050185	6	147936781	G	A	0.0982	0.0425	0.02068	NA	NA	NA	NA	NA	NA	NA	TRUE
genus.Sutterella.id.2896	rs2321387	13	58689340	G	A	0.038	0.0424	0.37	NA	NA	NA	NA	NA	NA	NA	TRUE
genus.Sutterella.id.2896	rs2613606	7	111285025	C	T	-0.0353	0.0459	0.4424	NA	NA	NA	NA	NA	NA	NA	TRUE
genus.Sutterella.id.2896	rs607327	11	111695709	C	T	-0.0279	0.0436	0.5225	NA	NA	NA	NA	NA	NA	NA	TRUE
genus.Sutterella.id.2896	rs62501473	7	150126751	G	A	0.029	0.0519	0.5761	NA	NA	NA	NA	NA	NA	NA	TRUE
genus.Sutterella.id.2896	rs7499539	16	85038065	A	G	-0.0695	0.045	0.1223	NA	NA	NA	NA	NA	NA	NA	TRUE
genus.Sutterella.id.2896	rs7638039	3	70588939	T	C	-0.0446	0.0484	0.3563	NA	NA	NA	NA	NA	NA	NA	TRUE
genus.Sutterella.id.2896	rs9350083	6	18583878	T	G	-0.0146	0.0447	0.7437	NA	NA	NA	NA	NA	NA	NA	TRUE
genus.LachnospiraceaeUCG008.id.11328	rs10741777	11	19572557	T	C	-0.0589	0.0446	0.1872	NA	NA	NA	NA	NA	NA	NA	TRUE
genus.LachnospiraceaeUCG008.id.11328	rs10793103	11	74391775	C	T	0.0297	0.043	0.4897	NA	NA	NA	NA	NA	NA	NA	TRUE
genus.LachnospiraceaeUCG008.id.11328	rs10801803	1	90818872	G	A	-0.0347	0.0583	0.5513	NA	NA	NA	NA	NA	NA	NA	TRUE
genus.LachnospiraceaeUCG008.id.11328	rs13024781	2	168628871	T	C	-0.057	0.0411	0.1655	NA	NA	NA	NA	NA	NA	NA	TRUE
genus.LachnospiraceaeUCG008.id.11328	rs57091572	6	81214803	A	G	0.0363	0.0602	0.5463	NA	NA	NA	NA	NA	NA	NA	TRUE
genus.LachnospiraceaeUCG008.id.11328	rs57254474	8	23071054	G	A	0.0384	0.0751	0.6093	NA	NA	NA	NA	NA	NA	NA	TRUE
genus.LachnospiraceaeUCG008.id.11328	rs61944774	12	129539818	A	G	0.0482	0.1008	0.6321	NA	NA	NA	NA	NA	NA	NA	TRUE
genus.LachnospiraceaeUCG008.id.11328	rs62277846	2	228100140	C	T	0.0522	0.053	0.325	NA	NA	NA	NA	NA	NA	NA	TRUE
genus.LachnospiraceaeUCG008.id.11328	rs67078837	4	114220647	T	C	-0.0556	0.0427	0.1931	NA	NA	NA	NA	NA	NA	NA	TRUE
genus.LachnospiraceaeUCG008.id.11328	rs75356640	15	31697284	G	A	0.041	0.0723	0.5705	NA	NA	NA	NA	NA	NA	NA	TRUE
genus.LachnospiraceaeUCG008.id.11328	rs955844	16	84992314	A	C	0.0015	0.0574	0.9787	NA	NA	NA	NA	NA	NA	NA	TRUE
genus.LachnospiraceaeUCG008.id.11328	rs9873555	3	100496680	G	C	-0.0799	0.0686	0.2444	NA	NA	NA	NA	NA	NA	NA	FALSE
genus.Phascolarctobacterium.id.2168	rs11929846	4	17051156	T	C	-0.0895	0.0735	0.2234	NA	NA	NA	NA	NA	NA	NA	TRUE
genus.Phascolarctobacterium.id.2168	rs12618201	2	174436533	A	G	0.0443	0.042	0.2919	NA	NA	NA	NA	NA	NA	NA	TRUE
genus.Phascolarctobacterium.id.2168	rs1264476	8	102434276	T	G	-0.0045	0.0508	0.9301	NA	NA	NA	NA	NA	NA	NA	TRUE
genus.Phascolarctobacterium.id.2168	rs28525131	14	21361384	G	A	-0.0435	0.0878	0.6204	TRUE	rs28525131	rs11849372	G	A	C	T	TRUE
genus.Phascolarctobacterium.id.2168	rs56069061	3	168339417	G	A	0.0383	0.0775	0.621101	NA	NA	NA	NA	NA	NA	NA	TRUE
genus.Phascolarctobacterium.id.2168	rs56157888	4	183252836	A	C	-0.014	0.057	0.8067	NA	NA	NA	NA	NA	NA	NA	TRUE
genus.Phascolarctobacterium.id.2168	rs6427992	1	203102563	G	C	-0.0455	0.0442	0.3036	NA	NA	NA	NA	NA	NA	NA	FALSE
genus.Phascolarctobacterium.id.2168	rs74540770	3	186553389	G	A	0.1004	0.0834	0.2287	NA	NA	NA	NA	NA	NA	NA	TRUE
genus.Phascolarctobacterium.id.2168	rs74847270	22	47841258	A	G	0.0949	0.1561	0.5433	NA	NA	NA	NA	NA	NA	NA	TRUE
genus.Phascolarctobacterium.id.2168	rs75882962	12	53098742	T	C	0.0853	0.0647	0.1878	NA	NA	NA	NA	NA	NA	NA	TRUE
genus.Phascolarctobacterium.id.2168	rs76124218	17	73584441	C	G	-0.0472	0.0989	0.6329	NA	NA	NA	NA	NA	NA	NA	FALSE
genus.Phascolarctobacterium.id.2168	rs7982713	13	71376322	G	A	0.0896	0.0461	0.0519697	NA	NA	NA	NA	NA	NA	NA	TRUE
order.Bacteroidales.id.913	rs11146701	10	39062269	A	G	0.0145	0.0426	0.7345	NA	NA	NA	NA	NA	NA	NA	TRUE
order.Bacteroidales.id.913	rs111845179	14	59317502	T	C	-0.0013	0.1259	0.9916	NA	NA	NA	NA	NA	NA	NA	TRUE
order.Bacteroidales.id.913	rs13291169	9	116888284	C	G	0.0365	0.0653	0.5754	NA	NA	NA	NA	NA	NA	NA	FALSE
order.Bacteroidales.id.913	rs17343978	22	27433885	A	C	-0.1593	0.0512	0.00184502	NA	NA	NA	NA	NA	NA	NA	TRUE
order.Bacteroidales.id.913	rs2032750	2	53831026	T	C	-0.0041	0.0414	0.9213	NA	NA	NA	NA	NA	NA	NA	TRUE
order.Bacteroidales.id.913	rs4146051	2	213189994	A	G	-0.0358	0.068	0.5992	NA	NA	NA	NA	NA	NA	NA	TRUE
order.Bacteroidales.id.913	rs4916508	3	195936789	G	A	-0.0313	0.0423	0.4593	NA	NA	NA	NA	NA	NA	NA	TRUE
order.Bacteroidales.id.913	rs55773148	13	70523029	G	A	-0.1419	0.0719	0.0483805	NA	NA	NA	NA	NA	NA	NA	TRUE
order.Bacteroidales.id.913	rs62531359	8	70916181	T	G	-0.0517	0.0539	0.3374	NA	NA	NA	NA	NA	NA	NA	TRUE
order.Bacteroidales.id.913	rs62575403	9	136493820	C	T	-0.1095	0.1253	0.3822	NA	NA	NA	NA	NA	NA	NA	TRUE
order.Bacteroidales.id.913	rs72706335	1	157495438	T	C	-0.1011	0.1309	0.4399	NA	NA	NA	NA	NA	NA	NA	TRUE
order.Bacteroidales.id.913	rs73975615	17	6461200	G	A	0.1691	0.1319	0.2	NA	NA	NA	NA	NA	NA	NA	TRUE
order.Bacteroidales.id.913	rs7546249	1	176792690	T	A	-0.0641	0.0454	0.158	NA	NA	NA	NA	NA	NA	NA	FALSE
order.Bacteroidales.id.913	rs7631304	3	89339527	G	A	-0.0797	0.0555	0.1512	NA	NA	NA	NA	NA	NA	NA	TRUE
order.Bacteroidales.id.913	rs79585701	8	13110185	A	C	0.0999	0.0621	0.1079	NA	NA	NA	NA	NA	NA	NA	TRUE
order.Bacteroidales.id.913	rs929878	16	74290641	C	T	-0.0073	0.053	0.8897	NA	NA	NA	NA	NA	NA	NA	TRUE
genus.Gordonibacter.id.821	rs117347059	7	129433205	G	C	-0.0142	0.0577	0.8052	NA	NA	NA	NA	NA	NA	NA	FALSE
genus.Gordonibacter.id.821	rs13412653	2	30158494	A	C	0.0147	0.0423	0.7279	NA	NA	NA	NA	NA	NA	NA	TRUE
genus.Gordonibacter.id.821	rs16955299	17	52957210	G	A	-0.098	0.0616	0.1116	NA	NA	NA	NA	NA	NA	NA	TRUE
genus.Gordonibacter.id.821	rs322296	7	136937189	G	A	0.0869	0.0817	0.2876	NA	NA	NA	NA	NA	NA	NA	TRUE
genus.Gordonibacter.id.821	rs35042269	4	8142607	C	A	0.1187	0.0696	0.0881597	NA	NA	NA	NA	NA	NA	NA	TRUE
genus.Gordonibacter.id.821	rs3765837	1	210628449	T	G	-0.1446	0.0814	0.0757007	NA	NA	NA	NA	NA	NA	NA	TRUE
genus.Gordonibacter.id.821	rs4596722	9	88787144	A	G	0.0212	0.0411	0.6067	NA	NA	NA	NA	NA	NA	NA	TRUE
genus.Gordonibacter.id.821	rs61934597	12	131024079	C	T	-0.0342	0.1619	0.8327	NA	NA	NA	NA	NA	NA	NA	TRUE
genus.Gordonibacter.id.821	rs71545975	7	47144505	A	G	0.0595	0.1186	0.616	NA	NA	NA	NA	NA	NA	NA	TRUE
genus.Gordonibacter.id.821	rs7220558	17	10148653	A	T	-0.0487	0.0422	0.2487	NA	NA	NA	NA	NA	NA	NA	FALSE
genus.Gordonibacter.id.821	rs72714787	4	136768501	C	A	0.0596	0.0632	0.3459	NA	NA	NA	NA	NA	NA	NA	TRUE
genus.Gordonibacter.id.821	rs72939513	1	83136096	A	G	-0.0318	0.104	0.759799	NA	NA	NA	NA	NA	NA	NA	TRUE
genus.Gordonibacter.id.821	rs7294633	12	29024534	C	T	-0.0045	0.0449	0.9204	NA	NA	NA	NA	NA	NA	NA	TRUE
genus.Gordonibacter.id.821	rs76287110	3	187450354	A	T	0.0336	0.0785	0.6689	NA	NA	NA	NA	NA	NA	NA	FALSE
genus.Gordonibacter.id.821	rs768830	7	18970607	G	A	0.0276	0.0596	0.6425	NA	NA	NA	NA	NA	NA	NA	TRUE
genus.DefluviitaleaceaeUCG011.id.11287	rs112893842	9	8786663	T	C	-0.0707	0.0632	0.2631	NA	NA	NA	NA	NA	NA	NA	TRUE
genus.DefluviitaleaceaeUCG011.id.11287	rs1582238	1	118723685	T	C	-0.0551	0.0451	0.2222	NA	NA	NA	NA	NA	NA	NA	TRUE
genus.DefluviitaleaceaeUCG011.id.11287	rs28696126	7	79734541	A	T	-0.0131	0.0683	0.8476	NA	NA	NA	NA	NA	NA	NA	FALSE
genus.DefluviitaleaceaeUCG011.id.11287	rs2892880	4	120741726	G	A	-0.0275	0.0476	0.5637	NA	NA	NA	NA	NA	NA	NA	TRUE
genus.DefluviitaleaceaeUCG011.id.11287	rs4344384	10	66407366	G	T	-0.0375	0.0412	0.3626	NA	NA	NA	NA	NA	NA	NA	TRUE
genus.DefluviitaleaceaeUCG011.id.11287	rs4677103	3	72207794	A	G	0.0368	0.0535	0.4917	NA	NA	NA	NA	NA	NA	NA	TRUE
genus.DefluviitaleaceaeUCG011.id.11287	rs55658617	21	41811003	T	C	-0.073	0.1106	0.5093	NA	NA	NA	NA	NA	NA	NA	TRUE
genus.DefluviitaleaceaeUCG011.id.11287	rs72731813	4	147414743	C	T	0.1552	0.0991	0.1174	NA	NA	NA	NA	NA	NA	NA	TRUE
genus.DefluviitaleaceaeUCG011.id.11287	rs9608282	22	24804081	T	G	0.0475	0.0961	0.6214	NA	NA	NA	NA	NA	NA	NA	TRUE
genus.DefluviitaleaceaeUCG011.id.11287	rs9725395	1	85205632	A	G	0.0466	0.0741	0.5299	NA	NA	NA	NA	NA	NA	NA	TRUE
genus.Coprobacter.id.949	rs11532348	12	98289796	C	T	-0.0331	0.0572	0.563101	NA	NA	NA	NA	NA	NA	NA	TRUE
genus.Coprobacter.id.949	rs12684609	9	137784868	T	C	0.1369	0.051	0.00724403	NA	NA	NA	NA	NA	NA	NA	TRUE
genus.Coprobacter.id.949	rs12996055	2	137223458	A	C	0.0024	0.052	0.9638	NA	NA	NA	NA	NA	NA	NA	TRUE
genus.Coprobacter.id.949	rs143662916	11	103549974	C	T	0.2193	0.1199	0.0674093	NA	NA	NA	NA	NA	NA	NA	TRUE
genus.Coprobacter.id.949	rs189356	20	57574851	G	A	-0.0973	0.0462	0.0351698	NA	NA	NA	NA	NA	NA	NA	TRUE
genus.Coprobacter.id.949	rs213863	6	97234939	C	T	0.0251	0.0433	0.5628	NA	NA	NA	NA	NA	NA	NA	TRUE
genus.Coprobacter.id.949	rs28402691	4	96389240	T	C	-0.0985	0.0814	0.2261	NA	NA	NA	NA	NA	NA	NA	TRUE
genus.Coprobacter.id.949	rs305411	1	88233128	A	G	0.0372	0.0626	0.5531	NA	NA	NA	NA	NA	NA	NA	TRUE
genus.Coprobacter.id.949	rs3828477	3	46483717	G	T	0.0046	0.0437	0.9161	NA	NA	NA	NA	NA	NA	NA	TRUE
genus.Coprobacter.id.949	rs5011652	15	91166608	G	C	0.0613	0.046	0.1829	NA	NA	NA	NA	NA	NA	NA	FALSE
genus.Coprobacter.id.949	rs55672356	4	34852443	T	A	-0.0478	0.1053	0.6498	NA	NA	NA	NA	NA	NA	NA	FALSE
genus.Coprobacter.id.949	rs72821405	6	4714797	T	C	-0.0881	0.0812	0.2776	NA	NA	NA	NA	NA	NA	NA	TRUE
genus.Coprobacter.id.949	rs74919520	2	32242452	G	A	-0.0308	0.0665	0.643501	NA	NA	NA	NA	NA	NA	NA	TRUE
genus.Coprobacter.id.949	rs76001613	4	3852385	C	G	0.0583	0.0914	0.5235	NA	NA	NA	NA	NA	NA	NA	FALSE
genus.Odoribacter.id.952	rs10093869	8	1266824	A	G	-0.0499	0.0432	0.2484	NA	NA	NA	NA	NA	NA	NA	TRUE
genus.Odoribacter.id.952	rs10423795	19	49523088	C	T	-0.0244	0.0428	0.5683	NA	NA	NA	NA	NA	NA	NA	TRUE
genus.Odoribacter.id.952	rs16918425	11	6848360	A	T	0.0144	0.0814	0.8598	NA	NA	NA	NA	NA	NA	NA	FALSE
genus.Odoribacter.id.952	rs28417404	14	70944224	A	G	0.0583	0.0729	0.4242	NA	NA	NA	NA	NA	NA	NA	TRUE
genus.Odoribacter.id.952	rs4793970	17	46763962	A	G	0.0235	0.0463	0.611999	NA	NA	NA	NA	NA	NA	NA	TRUE
genus.Odoribacter.id.952	rs503751	15	58063881	C	G	-0.0217	0.0416	0.601399	NA	NA	NA	NA	NA	NA	NA	FALSE
genus.Odoribacter.id.952	rs6856150	4	11907559	G	A	0.0557	0.0618	0.3676	NA	NA	NA	NA	NA	NA	NA	TRUE
genus.Odoribacter.id.952	rs74553962	8	69677480	T	G	0.078	0.0891	0.3814	NA	NA	NA	NA	NA	NA	NA	TRUE
genus.Odoribacter.id.952	rs77779484	12	67655943	G	A	-0.1392	0.0964	0.149	NA	NA	NA	NA	NA	NA	NA	TRUE
genus..Eubacteriumbrachygroup.id.11296	rs112617308	10	94185213	T	C	0.0623	0.0718	0.3854	NA	NA	NA	NA	NA	NA	NA	TRUE
genus..Eubacteriumbrachygroup.id.11296	rs12151423	2	218237281	A	G	0.0502	0.0418	0.2304	NA	NA	NA	NA	NA	NA	NA	TRUE
genus..Eubacteriumbrachygroup.id.11296	rs13139592	4	144665178	T	C	-0.0261	0.0601	0.664099	NA	NA	NA	NA	NA	NA	NA	TRUE
genus..Eubacteriumbrachygroup.id.11296	rs1384962	14	23060552	A	G	-0.05	0.0472	0.2896	NA	NA	NA	NA	NA	NA	NA	TRUE
genus..Eubacteriumbrachygroup.id.11296	rs2913110	10	22892667	C	T	0.0164	0.046	0.722099	NA	NA	NA	NA	NA	NA	NA	TRUE
genus..Eubacteriumbrachygroup.id.11296	rs4862235	4	184628931	G	A	0.0316	0.0414	0.4449	NA	NA	NA	NA	NA	NA	NA	TRUE
genus..Eubacteriumbrachygroup.id.11296	rs62348779	5	17460096	T	C	-0.1087	0.0853	0.2027	NA	NA	NA	NA	NA	NA	NA	TRUE
genus..Eubacteriumbrachygroup.id.11296	rs6591893	11	80236833	G	A	-0.0288	0.0432	0.5051	NA	NA	NA	NA	NA	NA	NA	TRUE
genus..Eubacteriumbrachygroup.id.11296	rs720439	22	48190598	A	G	0.0068	0.049	0.889	NA	NA	NA	NA	NA	NA	NA	TRUE
genus..Eubacteriumbrachygroup.id.11296	rs73199919	4	6856564	T	C	0.1855	0.101	0.0662995	NA	NA	NA	NA	NA	NA	NA	TRUE
genus..Eubacteriumbrachygroup.id.11296	rs9613196	22	26922534	T	A	0.0279	0.1088	0.7978	NA	NA	NA	NA	NA	NA	NA	FALSE
genus.RuminococcaceaeUCG014.id.11371	rs10495392	1	237422989	C	T	-0.0591	0.0758	0.4353	NA	NA	NA	NA	NA	NA	NA	TRUE
genus.RuminococcaceaeUCG014.id.11371	rs10791168	11	131659000	A	G	0.0313	0.0544	0.5651	NA	NA	NA	NA	NA	NA	NA	TRUE
genus.RuminococcaceaeUCG014.id.11371	rs10941294	5	36435597	C	T	0.0521	0.0784	0.5062	NA	NA	NA	NA	NA	NA	NA	TRUE
genus.RuminococcaceaeUCG014.id.11371	rs115777838	5	26110626	T	C	0.0179	0.0773	0.8171	NA	NA	NA	NA	NA	NA	NA	TRUE
genus.RuminococcaceaeUCG014.id.11371	rs12638134	3	101334609	T	G	0.0153	0.0415	0.7119	NA	NA	NA	NA	NA	NA	NA	TRUE
genus.RuminococcaceaeUCG014.id.11371	rs17296933	19	49175964	C	G	0.0523	0.0718	0.4664	NA	NA	NA	NA	NA	NA	NA	FALSE
genus.RuminococcaceaeUCG014.id.11371	rs34402072	8	3636548	C	T	-0.0469	0.0581	0.4198	NA	NA	NA	NA	NA	NA	NA	TRUE
genus.RuminococcaceaeUCG014.id.11371	rs439810	2	119467367	G	C	-0.0093	0.0459	0.8389	NA	NA	NA	NA	NA	NA	NA	FALSE
genus.RuminococcaceaeUCG014.id.11371	rs56105232	9	14363769	G	A	0.0365	0.096	0.7042	NA	NA	NA	NA	NA	NA	NA	TRUE
genus.RuminococcaceaeUCG014.id.11371	rs61898819	11	126024042	A	T	-0.0537	0.0545	0.3251	NA	NA	NA	NA	NA	NA	NA	FALSE
genus.RuminococcaceaeUCG014.id.11371	rs62478832	7	109564034	T	A	-0.0238	0.0439	0.587801	NA	NA	NA	NA	NA	NA	NA	FALSE
genus.RuminococcaceaeUCG014.id.11371	rs72809222	2	57205854	T	C	-0.0272	0.0519	0.6002	NA	NA	NA	NA	NA	NA	NA	TRUE
genus.RuminococcaceaeUCG014.id.11371	rs73186226	3	123829361	G	A	0.0619	0.0858	0.4712	NA	NA	NA	NA	NA	NA	NA	TRUE
genus.RuminococcaceaeUCG014.id.11371	rs74060145	1	15322582	C	G	0.0074	0.0872	0.9321	NA	NA	NA	NA	NA	NA	NA	FALSE
genus.RuminococcaceaeUCG014.id.11371	rs77627087	16	87759750	C	G	-0.1498	0.0873	0.08628	NA	NA	NA	NA	NA	NA	NA	FALSE
genus.RuminococcaceaeUCG014.id.11371	rs79640386	18	4084336	T	A	-0.0401	0.0614	0.5144	NA	NA	NA	NA	NA	NA	NA	FALSE
genus.RuminococcaceaeUCG014.id.11371	rs853612	10	119928413	A	G	0.0028	0.043	0.9476	NA	NA	NA	NA	NA	NA	NA	TRUE
genus.RuminococcaceaeUCG014.id.11371	rs995642	2	134854659	C	T	0.0437	0.0464	0.3459	NA	NA	NA	NA	NA	NA	NA	TRUE
genus.Alistipes.id.968	rs1107244	13	38057357	G	A	-0.0493	0.0638	0.4394	NA	NA	NA	NA	NA	NA	NA	TRUE
genus.Alistipes.id.968	rs11769002	7	62443498	G	A	-0.0641	0.0461	0.1641	NA	NA	NA	NA	NA	NA	NA	TRUE
genus.Alistipes.id.968	rs11958296	5	177755179	A	G	0.0419	0.1023	0.6821	NA	NA	NA	NA	NA	NA	NA	TRUE
genus.Alistipes.id.968	rs12990744	2	178000949	C	T	-0.023	0.0709	0.7461	NA	NA	NA	NA	NA	NA	NA	TRUE
genus.Alistipes.id.968	rs1689282	9	14080129	A	C	-0.0299	0.0435	0.4916	NA	NA	NA	NA	NA	NA	NA	TRUE
genus.Alistipes.id.968	rs2290844	10	127787142	C	T	-0.044	0.0649	0.4978	NA	NA	NA	NA	NA	NA	NA	TRUE
genus.Alistipes.id.968	rs2450745	8	144428720	A	C	0.1001	0.0771	0.1942	NA	NA	NA	NA	NA	NA	NA	TRUE
genus.Alistipes.id.968	rs2875322	11	130887552	T	C	-0.0178	0.0508	0.7268	NA	NA	NA	NA	NA	NA	NA	TRUE
genus.Alistipes.id.968	rs4810359	20	41191335	A	G	0.0408	0.058	0.4824	NA	NA	NA	NA	NA	NA	NA	TRUE
genus.Alistipes.id.968	rs62576416	9	112120264	T	C	0.0565	0.0731	0.4397	NA	NA	NA	NA	NA	NA	NA	TRUE
genus.Alistipes.id.968	rs67281112	7	135778919	G	C	-0.1535	0.0791	0.0524204	NA	NA	NA	NA	NA	NA	NA	FALSE
genus.Alistipes.id.968	rs67705352	1	19790706	T	G	-0.0046	0.0983	0.9628	NA	NA	NA	NA	NA	NA	NA	TRUE
genus.Alistipes.id.968	rs7129639	11	17511427	C	A	-0.0434	0.043	0.3125	NA	NA	NA	NA	NA	NA	NA	TRUE
genus.Alistipes.id.968	rs8130320	21	40580258	A	G	-0.0354	0.0413	0.3905	NA	NA	NA	NA	NA	NA	NA	TRUE
family.Alcaligenaceae.id.2875	rs112135816	9	82485327	T	G	0.0049	0.0866	0.9553	NA	NA	NA	NA	NA	NA	NA	TRUE
family.Alcaligenaceae.id.2875	rs112159068	6	138305038	A	T	-0.0785	0.1273	0.5374	NA	NA	NA	NA	NA	NA	NA	FALSE
family.Alcaligenaceae.id.2875	rs1153990	5	104233461	A	G	-0.0114	0.048	0.8117	NA	NA	NA	NA	NA	NA	NA	TRUE
family.Alcaligenaceae.id.2875	rs147968	16	85945839	C	T	-0.0646	0.0412	0.1169	NA	NA	NA	NA	NA	NA	NA	TRUE
family.Alcaligenaceae.id.2875	rs17000015	4	75867283	A	T	-0.0596	0.0462	0.1965	NA	NA	NA	NA	NA	NA	NA	FALSE
family.Alcaligenaceae.id.2875	rs2367850	3	193456274	G	C	0.0092	0.0495	0.8532	NA	NA	NA	NA	NA	NA	NA	FALSE
family.Alcaligenaceae.id.2875	rs28480294	15	71522509	T	C	-0.0097	0.0429	0.8206	NA	NA	NA	NA	NA	NA	NA	TRUE
family.Alcaligenaceae.id.2875	rs4033856	4	45642485	C	T	-0.0085	0.0796	0.9149	NA	NA	NA	NA	NA	NA	NA	TRUE
family.Alcaligenaceae.id.2875	rs62191117	2	239900775	A	G	0.0932	0.0505	0.0647694	NA	NA	NA	NA	NA	NA	NA	TRUE
family.Alcaligenaceae.id.2875	rs62395635	5	173497796	T	C	0.0537	0.0896	0.5488	NA	NA	NA	NA	NA	NA	NA	TRUE
family.Alcaligenaceae.id.2875	rs67737557	20	29836081	C	G	-0.1026	0.058	0.0767591	NA	NA	NA	NA	NA	NA	NA	FALSE
family.Alcaligenaceae.id.2875	rs6969323	7	104214487	A	C	-0.0473	0.0546	0.3857	NA	NA	NA	NA	NA	NA	NA	TRUE
family.Alcaligenaceae.id.2875	rs7302582	12	1396151	G	C	0.0362	0.0861	0.6738	NA	NA	NA	NA	NA	NA	NA	FALSE
family.Alcaligenaceae.id.2875	rs74776516	11	20763367	T	G	0.0324	0.0906	0.7205	NA	NA	NA	NA	NA	NA	NA	TRUE
family.Alcaligenaceae.id.2875	rs7638039	3	70588939	T	C	-0.0446	0.0484	0.3563	NA	NA	NA	NA	NA	NA	NA	TRUE
family.Alcaligenaceae.id.2875	rs9537886	13	58545246	A	C	0.044	0.0421	0.2966	NA	NA	NA	NA	NA	NA	NA	TRUE
family.Alcaligenaceae.id.2875	rs9964679	18	26569901	A	G	-0.0915	0.0703	0.1927	NA	NA	NA	NA	NA	NA	NA	TRUE
order.Verrucomicrobiales.id.4030	rs11184341	1	105422565	G	C	-0.0019	0.045	0.9665	NA	NA	NA	NA	NA	NA	NA	FALSE
order.Verrucomicrobiales.id.4030	rs111862613	12	130309670	T	C	-0.0116	0.062	0.8514	NA	NA	NA	NA	NA	NA	NA	TRUE
order.Verrucomicrobiales.id.4030	rs117107102	18	49473635	A	G	-0.029	0.1072	0.786401	NA	NA	NA	NA	NA	NA	NA	TRUE
order.Verrucomicrobiales.id.4030	rs11729256	4	95027272	T	C	0.0133	0.0499	0.7901	NA	NA	NA	NA	NA	NA	NA	TRUE
order.Verrucomicrobiales.id.4030	rs12908520	15	97570657	G	A	0.0602	0.0416	0.1472	NA	NA	NA	NA	NA	NA	NA	TRUE
order.Verrucomicrobiales.id.4030	rs2602429	16	81063149	C	T	0.0345	0.0464	0.4563	NA	NA	NA	NA	NA	NA	NA	TRUE
order.Verrucomicrobiales.id.4030	rs4242783	10	5064327	G	A	0.0489	0.0463	0.2908	NA	NA	NA	NA	NA	NA	NA	TRUE
order.Verrucomicrobiales.id.4030	rs4936098	11	130280667	A	G	0.0067	0.0461	0.885	NA	NA	NA	NA	NA	NA	NA	TRUE
order.Verrucomicrobiales.id.4030	rs61779207	1	41074472	G	A	0.0099	0.0536	0.8538	NA	NA	NA	NA	NA	NA	NA	TRUE
order.Verrucomicrobiales.id.4030	rs74542928	4	100544188	T	C	0.0009	0.0965	0.9927	NA	NA	NA	NA	NA	NA	NA	TRUE
order.Verrucomicrobiales.id.4030	rs9349825	6	56341481	A	G	0.0845	0.0504	0.0932009	NA	NA	NA	NA	NA	NA	NA	TRUE
order.Verrucomicrobiales.id.4030	rs941682	20	31867840	G	A	0.069	0.0463	0.136	NA	NA	NA	NA	NA	NA	NA	TRUE
order.MollicutesRF9.id.11579	rs10071529	5	176287195	G	C	0.0503	0.0603	0.404	NA	NA	NA	NA	NA	NA	NA	FALSE
order.MollicutesRF9.id.11579	rs11779863	8	15406830	G	A	-0.0889	0.0559	0.1115	NA	NA	NA	NA	NA	NA	NA	TRUE
order.MollicutesRF9.id.11579	rs12566890	1	61850864	T	G	-0.074	0.0603	0.2197	NA	NA	NA	NA	NA	NA	NA	TRUE
order.MollicutesRF9.id.11579	rs13100746	3	165846506	C	T	0.0354	0.0417	0.3964	NA	NA	NA	NA	NA	NA	NA	TRUE
order.MollicutesRF9.id.11579	rs17235252	7	82536037	T	C	-0.0158	0.0677	0.8149	NA	NA	NA	NA	NA	NA	NA	TRUE
order.MollicutesRF9.id.11579	rs3932485	3	184193482	C	T	-0.0568	0.043	0.1862	NA	NA	NA	NA	NA	NA	NA	TRUE
order.MollicutesRF9.id.11579	rs515984	10	3521459	T	C	0.0168	0.0598	0.778501	NA	NA	NA	NA	NA	NA	NA	TRUE
order.MollicutesRF9.id.11579	rs62188991	2	177374176	G	C	-0.1046	0.0931	0.2611	NA	NA	NA	NA	NA	NA	NA	FALSE
order.MollicutesRF9.id.11579	rs638542	1	109845252	G	A	0.004	0.0498	0.936	NA	NA	NA	NA	NA	NA	NA	TRUE
order.MollicutesRF9.id.11579	rs739151	22	42741466	C	G	-0.0023	0.0414	0.9553	NA	NA	NA	NA	NA	NA	NA	FALSE
order.MollicutesRF9.id.11579	rs74603314	14	46519718	T	C	-0.1014	0.1166	0.3844	NA	NA	NA	NA	NA	NA	NA	TRUE
order.MollicutesRF9.id.11579	rs76373661	3	3771148	G	A	0.2289	0.1376	0.0961302	NA	NA	NA	NA	NA	NA	NA	TRUE
order.MollicutesRF9.id.11579	rs7706512	5	17443654	G	A	-0.0052	0.0422	0.9018	NA	NA	NA	NA	NA	NA	NA	TRUE
order.MollicutesRF9.id.11579	rs7801843	7	4105705	A	G	0.0273	0.0608	0.6538	NA	NA	NA	NA	NA	NA	NA	TRUE
order.MollicutesRF9.id.11579	rs7853673	9	116711241	G	A	0.047	0.0428	0.2718	NA	NA	NA	NA	NA	NA	NA	TRUE
order.MollicutesRF9.id.11579	rs949341	11	112386785	G	A	0.0147	0.0445	0.7416	NA	NA	NA	NA	NA	NA	NA	TRUE
genus.Howardella.id.2000	rs10048062	15	98476920	C	T	-0.0444	0.0697	0.5242	NA	NA	NA	NA	NA	NA	NA	TRUE
genus.Howardella.id.2000	rs12452946	17	17253288	A	G	-0.1096	0.0412	0.00780297	NA	NA	NA	NA	NA	NA	NA	TRUE
genus.Howardella.id.2000	rs1484873	18	43206985	A	G	0.0334	0.0598	0.5766	NA	NA	NA	NA	NA	NA	NA	TRUE
genus.Howardella.id.2000	rs17167098	7	133154356	G	A	-0.0134	0.0662	0.8396	NA	NA	NA	NA	NA	NA	NA	TRUE
genus.Howardella.id.2000	rs2154047	14	95452797	C	A	-0.054	0.0762	0.4781	NA	NA	NA	NA	NA	NA	NA	TRUE
genus.Howardella.id.2000	rs36081916	7	93527414	T	C	0.0668	0.0759	0.379	NA	NA	NA	NA	NA	NA	NA	TRUE
genus.Howardella.id.2000	rs3791893	2	218819396	A	G	0.0105	0.0589	0.8583	NA	NA	NA	NA	NA	NA	NA	TRUE
genus.Howardella.id.2000	rs609430	4	169178315	T	G	-0.0598	0.0432	0.1669	NA	NA	NA	NA	NA	NA	NA	TRUE
genus.Howardella.id.2000	rs61771805	1	72972799	A	T	-0.0915	0.0628	0.1449	NA	NA	NA	NA	NA	NA	NA	FALSE
genus.Howardella.id.2000	rs672217	18	60125134	G	A	0.0736	0.0569	0.1952	NA	NA	NA	NA	NA	NA	NA	TRUE
genus.Howardella.id.2000	rs901099	11	77901287	T	G	-0.0187	0.1034	0.8566	NA	NA	NA	NA	NA	NA	NA	TRUE
genus.Anaerostipes.id.1991	rs10502061	11	105615253	A	G	-0.0457	0.064	0.4752	NA	NA	NA	NA	NA	NA	NA	TRUE
genus.Anaerostipes.id.1991	rs13376554	1	67595108	A	T	-0.0959	0.1205	0.4259	NA	NA	NA	NA	NA	NA	NA	FALSE
genus.Anaerostipes.id.1991	rs2014785	3	171100102	T	C	0.085	0.0445	0.0559204	NA	NA	NA	NA	NA	NA	NA	TRUE
genus.Anaerostipes.id.1991	rs2396460	2	228018671	T	C	-0.0208	0.0418	0.6187	NA	NA	NA	NA	NA	NA	NA	TRUE
genus.Anaerostipes.id.1991	rs2804244	10	117383184	A	G	-0.0406	0.0456	0.3729	NA	NA	NA	NA	NA	NA	NA	TRUE
genus.Anaerostipes.id.1991	rs3900776	9	13525082	G	A	-0.1128	0.1207	0.35	NA	NA	NA	NA	NA	NA	NA	TRUE
genus.Anaerostipes.id.1991	rs60983350	17	2850737	G	A	-0.0808	0.0563	0.1512	NA	NA	NA	NA	NA	NA	NA	TRUE
genus.Anaerostipes.id.1991	rs62157625	2	142774333	T	C	0.0534	0.0708	0.4506	NA	NA	NA	NA	NA	NA	NA	TRUE
genus.Anaerostipes.id.1991	rs62215703	21	25873624	G	A	0.0959	0.0553	0.0828705	NA	NA	NA	NA	NA	NA	NA	TRUE
genus.Anaerostipes.id.1991	rs6474958	9	1582701	A	G	0.0207	0.0452	0.646501	NA	NA	NA	NA	NA	NA	NA	TRUE
genus.Anaerostipes.id.1991	rs6726833	2	39351569	C	A	0.0809	0.0691	0.2421	NA	NA	NA	NA	NA	NA	NA	TRUE
genus.Anaerostipes.id.1991	rs6854026	4	169690814	T	C	-0.0071	0.0413	0.8645	NA	NA	NA	NA	NA	NA	NA	TRUE
genus.Anaerostipes.id.1991	rs7193624	16	77574020	C	T	-0.0149	0.0669	0.8236	NA	NA	NA	NA	NA	NA	NA	TRUE
genus.Anaerostipes.id.1991	rs7823228	8	128397494	G	C	0.025	0.0507	0.6223	NA	NA	NA	NA	NA	NA	NA	FALSE
genus.Anaerostipes.id.1991	rs78735375	19	1497547	A	C	-0.0288	0.1114	0.796	NA	NA	NA	NA	NA	NA	NA	TRUE
family.Defluviitaleaceae.id.1924	rs112893842	9	8786663	T	C	-0.0707	0.0632	0.2631	NA	NA	NA	NA	NA	NA	NA	TRUE
family.Defluviitaleaceae.id.1924	rs1582238	1	118723685	T	C	-0.0551	0.0451	0.2222	NA	NA	NA	NA	NA	NA	NA	TRUE
family.Defluviitaleaceae.id.1924	rs17051335	4	122202910	C	T	-0.0607	0.0776	0.4338	NA	NA	NA	NA	NA	NA	NA	TRUE
family.Defluviitaleaceae.id.1924	rs1908593	18	59026148	T	C	-0.0581	0.0417	0.163	NA	NA	NA	NA	NA	NA	NA	TRUE
family.Defluviitaleaceae.id.1924	rs28696126	7	79734541	A	T	-0.0131	0.0683	0.8476	NA	NA	NA	NA	NA	NA	NA	FALSE
family.Defluviitaleaceae.id.1924	rs4344384	10	66407366	G	T	-0.0375	0.0412	0.3626	NA	NA	NA	NA	NA	NA	NA	TRUE
family.Defluviitaleaceae.id.1924	rs4677103	3	72207794	A	G	0.0368	0.0535	0.4917	NA	NA	NA	NA	NA	NA	NA	TRUE
family.Defluviitaleaceae.id.1924	rs540220	9	93331308	T	C	0.04	0.075	0.593999	NA	NA	NA	NA	NA	NA	NA	TRUE
family.Defluviitaleaceae.id.1924	rs55658617	21	41811003	T	C	-0.073	0.1106	0.5093	NA	NA	NA	NA	NA	NA	NA	TRUE
family.Defluviitaleaceae.id.1924	rs72731813	4	147414743	C	T	0.1552	0.0991	0.1174	NA	NA	NA	NA	NA	NA	NA	TRUE
family.Defluviitaleaceae.id.1924	rs9608282	22	24804081	T	G	0.0475	0.0961	0.6214	NA	NA	NA	NA	NA	NA	NA	TRUE
family.Defluviitaleaceae.id.1924	rs9725395	1	85205632	A	G	0.0466	0.0741	0.5299	NA	NA	NA	NA	NA	NA	NA	TRUE
family.Bifidobacteriaceae.id.433	rs10496759	2	137603404	G	C	0.0548	0.0489	0.2624	NA	NA	NA	NA	NA	NA	NA	FALSE
family.Bifidobacteriaceae.id.433	rs10831953	11	13098051	G	A	0.0546	0.049	0.2649	NA	NA	NA	NA	NA	NA	NA	TRUE
family.Bifidobacteriaceae.id.433	rs10841473	12	20378911	G	C	-0.0292	0.0484	0.5466	NA	NA	NA	NA	NA	NA	NA	FALSE
family.Bifidobacteriaceae.id.433	rs10857328	4	161211924	T	A	-0.0228	0.0462	0.6214	NA	NA	NA	NA	NA	NA	NA	FALSE
family.Bifidobacteriaceae.id.433	rs12446429	16	898055	T	C	0.0404	0.0631	0.5215	NA	NA	NA	NA	NA	NA	NA	TRUE
family.Bifidobacteriaceae.id.433	rs13020688	2	192878532	G	A	0.0218	0.0484	0.653	NA	NA	NA	NA	NA	NA	NA	TRUE
family.Bifidobacteriaceae.id.433	rs182549	2	136616754	C	T	-0.0621	0.0484	0.2	NA	NA	NA	NA	NA	NA	NA	TRUE
family.Bifidobacteriaceae.id.433	rs4567981	2	49906864	T	A	-0.0925	0.0415	0.0259699	NA	NA	NA	NA	NA	NA	NA	FALSE
family.Bifidobacteriaceae.id.433	rs4957061	5	521096	T	C	0.0672	0.045	0.1349	NA	NA	NA	NA	NA	NA	NA	TRUE
family.Bifidobacteriaceae.id.433	rs540489	17	72897722	T	G	-0.0775	0.0507	0.1264	NA	NA	NA	NA	NA	NA	NA	TRUE
family.Bifidobacteriaceae.id.433	rs55888705	4	1517826	A	G	0.1169	0.0448	0.00909097	NA	NA	NA	NA	NA	NA	NA	TRUE
family.Bifidobacteriaceae.id.433	rs677208	18	4304187	G	C	-0.074	0.0575	0.1979	NA	NA	NA	NA	NA	NA	NA	FALSE
family.Bifidobacteriaceae.id.433	rs6899771	6	97406220	A	G	-0.0274	0.0758	0.717799	NA	NA	NA	NA	NA	NA	NA	TRUE
family.Bifidobacteriaceae.id.433	rs7174549	15	92463303	C	T	-0.0333	0.0458	0.467	NA	NA	NA	NA	NA	NA	NA	TRUE
family.Bifidobacteriaceae.id.433	rs7322849	13	112859829	T	C	-0.0014	0.0662	0.9836	NA	NA	NA	NA	NA	NA	NA	TRUE
family.Bifidobacteriaceae.id.433	rs73797465	5	142793467	T	G	0.0622	0.122	0.61	NA	NA	NA	NA	NA	NA	NA	TRUE
family.Bifidobacteriaceae.id.433	rs76671854	5	169748189	C	G	-0.0217	0.0694	0.7548	NA	NA	NA	NA	NA	NA	NA	FALSE
family.Bifidobacteriaceae.id.433	rs857444	6	14617591	C	T	-0.0177	0.0432	0.6814	NA	NA	NA	NA	NA	NA	NA	TRUE
order.Coriobacteriales.id.810	rs11073596	15	86433579	T	G	-0.0413	0.0747	0.5798	NA	NA	NA	NA	NA	NA	NA	TRUE
order.Coriobacteriales.id.810	rs11250875	10	1922731	T	C	0.0125	0.0492	0.7994	NA	NA	NA	NA	NA	NA	NA	TRUE
order.Coriobacteriales.id.810	rs11656361	17	8121332	A	C	-0.0151	0.0601	0.8013	NA	NA	NA	NA	NA	NA	NA	TRUE
order.Coriobacteriales.id.810	rs12974142	19	52895166	G	A	0.0362	0.0769	0.637901	NA	NA	NA	NA	NA	NA	NA	TRUE
order.Coriobacteriales.id.810	rs13307134	7	105084680	C	T	0.0572	0.0526	0.2771	NA	NA	NA	NA	NA	NA	NA	TRUE
order.Coriobacteriales.id.810	rs1397793	5	90471451	G	A	0.0371	0.0445	0.4044	NA	NA	NA	NA	NA	NA	NA	TRUE
order.Coriobacteriales.id.810	rs1816223	12	11494021	A	G	-0.0541	0.0498	0.2773	NA	NA	NA	NA	NA	NA	NA	TRUE
order.Coriobacteriales.id.810	rs240104	1	176571431	T	C	-0.0029	0.0491	0.9536	NA	NA	NA	NA	NA	NA	NA	TRUE
order.Coriobacteriales.id.810	rs2442778	3	11654412	G	A	-0.1755	0.0854	0.0398199	NA	NA	NA	NA	NA	NA	NA	TRUE
order.Coriobacteriales.id.810	rs3025411	9	136512906	A	G	0.0807	0.0768	0.2938	NA	NA	NA	NA	NA	NA	NA	TRUE
order.Coriobacteriales.id.810	rs34739816	17	37376685	G	T	0.1068	0.0948	0.2602	NA	NA	NA	NA	NA	NA	NA	TRUE
order.Coriobacteriales.id.810	rs62448869	7	24464799	T	A	0.0082	0.0422	0.8452	NA	NA	NA	NA	NA	NA	NA	FALSE
order.Coriobacteriales.id.810	rs67561917	20	62072077	A	G	0.0284	0.0565	0.6153	NA	NA	NA	NA	NA	NA	NA	TRUE
order.Coriobacteriales.id.810	rs719099	10	65799217	A	G	0.0161	0.0637	0.8	NA	NA	NA	NA	NA	NA	NA	TRUE
order.Coriobacteriales.id.810	rs76779974	5	125460084	C	G	0.0245	0.0715	0.731499	NA	NA	NA	NA	NA	NA	NA	FALSE
order.Coriobacteriales.id.810	rs80046645	5	459415	C	G	0.1433	0.1114	0.1984	NA	NA	NA	NA	NA	NA	NA	FALSE
order.Coriobacteriales.id.810	rs8010111	14	39660509	G	A	0.0371	0.0816	0.649	NA	NA	NA	NA	NA	NA	NA	TRUE
genus.Streptococcus.id.1853	rs10028567	4	53657577	C	T	0.0327	0.0608	0.590999	NA	NA	NA	NA	NA	NA	NA	TRUE
genus.Streptococcus.id.1853	rs10448310	9	93556174	A	G	0.0141	0.0424	0.7388	NA	NA	NA	NA	NA	NA	NA	TRUE
genus.Streptococcus.id.1853	rs11110281	12	100584014	T	C	0.0789	0.1027	0.4421	NA	NA	NA	NA	NA	NA	NA	TRUE
genus.Streptococcus.id.1853	rs11720390	3	94103591	G	A	0.0217	0.0931	0.8157	NA	NA	NA	NA	NA	NA	NA	TRUE
genus.Streptococcus.id.1853	rs11764382	7	46774896	A	G	-0.088	0.0578	0.1277	NA	NA	NA	NA	NA	NA	NA	TRUE
genus.Streptococcus.id.1853	rs17708276	8	10199548	A	G	-0.0342	0.0677	0.6133	NA	NA	NA	NA	NA	NA	NA	TRUE
genus.Streptococcus.id.1853	rs1918540	11	131649446	G	A	0.0057	0.0576	0.9209	NA	NA	NA	NA	NA	NA	NA	TRUE
genus.Streptococcus.id.1853	rs2370083	14	97526750	G	T	0.1125	0.0792	0.1554	NA	NA	NA	NA	NA	NA	NA	TRUE
genus.Streptococcus.id.1853	rs395407	5	169689604	G	C	0.0649	0.0609	0.2866	NA	NA	NA	NA	NA	NA	NA	FALSE
genus.Streptococcus.id.1853	rs4968759	17	61298020	A	G	0.1316	0.0736	0.0739895	NA	NA	NA	NA	NA	NA	NA	TRUE
genus.Streptococcus.id.1853	rs57646748	4	37452858	G	A	-0.1011	0.0734	0.1687	NA	NA	NA	NA	NA	NA	NA	TRUE
genus.Streptococcus.id.1853	rs6563952	16	73391982	G	C	-0.1397	0.0639	0.0286999	NA	NA	NA	NA	NA	NA	NA	FALSE
genus.Streptococcus.id.1853	rs6806351	3	132058723	T	C	0.0729	0.0523	0.1636	NA	NA	NA	NA	NA	NA	NA	TRUE
genus.Streptococcus.id.1853	rs71481756	10	8102404	T	G	0.1647	0.0896	0.0661104	NA	NA	NA	NA	NA	NA	NA	TRUE
genus.Streptococcus.id.1853	rs72739637	15	41663393	A	G	0.0969	0.1493	0.5164	NA	NA	NA	NA	NA	NA	NA	TRUE
genus.Streptococcus.id.1853	rs7916711	10	28588269	A	G	0.0322	0.0566	0.5697	NA	NA	NA	NA	NA	NA	NA	TRUE
genus.Streptococcus.id.1853	rs9903102	17	80576624	C	A	0.0119	0.1358	0.9301	NA	NA	NA	NA	NA	NA	NA	TRUE
genus.Oscillibacter.id.2063	rs11627628	14	21479605	T	C	-0.0379	0.0866	0.6615	NA	NA	NA	NA	NA	NA	NA	TRUE
genus.Oscillibacter.id.2063	rs11990279	8	11116314	T	C	0.0708	0.0558	0.2049	NA	NA	NA	NA	NA	NA	NA	TRUE
genus.Oscillibacter.id.2063	rs12417956	11	25973451	C	G	-0.0046	0.0452	0.919	NA	NA	NA	NA	NA	NA	NA	FALSE
genus.Oscillibacter.id.2063	rs12649930	4	3656291	T	G	0.0548	0.0632	0.3859	NA	NA	NA	NA	NA	NA	NA	TRUE
genus.Oscillibacter.id.2063	rs133832	22	44834707	A	C	0.0469	0.0468	0.3159	NA	NA	NA	NA	NA	NA	NA	TRUE
genus.Oscillibacter.id.2063	rs137917150	12	82366390	T	A	-0.042	0.0829	0.611899	NA	NA	NA	NA	NA	NA	NA	FALSE
genus.Oscillibacter.id.2063	rs16866406	2	179457147	A	G	-0.1033	0.0529	0.0508897	NA	NA	NA	NA	NA	NA	NA	TRUE
genus.Oscillibacter.id.2063	rs16934185	9	1798324	A	G	-0.0741	0.0743	0.3183	NA	NA	NA	NA	NA	NA	NA	TRUE
genus.Oscillibacter.id.2063	rs234108	1	184942671	A	G	-0.0866	0.0435	0.0465704	NA	NA	NA	NA	NA	NA	NA	TRUE
genus.Oscillibacter.id.2063	rs36095275	14	32270129	C	T	-0.0685	0.042	0.1023	NA	NA	NA	NA	NA	NA	NA	TRUE
genus.Oscillibacter.id.2063	rs4506202	8	21598077	A	G	-0.0028	0.0415	0.9471	NA	NA	NA	NA	NA	NA	NA	TRUE
genus.Oscillibacter.id.2063	rs61883564	11	79013843	A	G	0.0058	0.0666	0.931	NA	NA	NA	NA	NA	NA	NA	TRUE
genus.Oscillibacter.id.2063	rs62206502	20	18003390	C	A	0.1109	0.0953	0.2444	NA	NA	NA	NA	NA	NA	NA	TRUE
genus.Oscillibacter.id.2063	rs6901560	6	36931994	C	G	0.1263	0.0566	0.02553	NA	NA	NA	NA	NA	NA	NA	FALSE
genus.Oscillibacter.id.2063	rs75453768	10	116469806	G	T	0.0062	0.0783	0.9368	NA	NA	NA	NA	NA	NA	NA	TRUE
genus.Oscillibacter.id.2063	rs761240	20	49507892	T	G	0.0852	0.0997	0.3931	NA	NA	NA	NA	NA	NA	NA	TRUE
genus.Oscillibacter.id.2063	rs9393920	6	28580593	A	G	-0.0191	0.0431	0.6583	NA	NA	NA	NA	NA	NA	NA	TRUE
genus.Paraprevotella.id.962	rs10842464	12	25249743	T	C	0.0344	0.0466	0.459701	NA	NA	NA	NA	NA	NA	NA	TRUE
genus.Paraprevotella.id.962	rs140997932	3	149298792	T	C	0.0864	0.0949	0.3627	NA	NA	NA	NA	NA	NA	NA	TRUE
genus.Paraprevotella.id.962	rs145020347	11	114526679	A	G	0.0007	0.0667	0.9912	NA	NA	NA	NA	NA	NA	NA	TRUE
genus.Paraprevotella.id.962	rs17109926	12	71978728	A	G	-0.0808	0.0464	0.0812793	NA	NA	NA	NA	NA	NA	NA	TRUE
genus.Paraprevotella.id.962	rs17785622	6	83459314	A	G	0.0123	0.1108	0.9118	NA	NA	NA	NA	NA	NA	NA	TRUE
genus.Paraprevotella.id.962	rs2081023	5	174606261	A	G	-0.0205	0.0546	0.706801	NA	NA	NA	NA	NA	NA	NA	TRUE
genus.Paraprevotella.id.962	rs3008582	1	195971173	T	C	0.069	0.0513	0.1793	NA	NA	NA	NA	NA	NA	NA	TRUE
genus.Paraprevotella.id.962	rs3801748	7	81759508	G	A	-0.0038	0.0425	0.9287	NA	NA	NA	NA	NA	NA	NA	TRUE
genus.Paraprevotella.id.962	rs4756632	11	41079703	G	T	-0.0593	0.061	0.3306	NA	NA	NA	NA	NA	NA	NA	TRUE
genus.Paraprevotella.id.962	rs4767113	12	114131978	C	T	0.0016	0.0456	0.9716	NA	NA	NA	NA	NA	NA	NA	TRUE
genus.Paraprevotella.id.962	rs7240324	18	69623804	T	G	-0.0297	0.0541	0.5831	NA	NA	NA	NA	NA	NA	NA	TRUE
genus.Paraprevotella.id.962	rs9602779	13	86162420	A	C	-0.0953	0.0521	0.0674497	NA	NA	NA	NA	NA	NA	NA	TRUE
genus.Paraprevotella.id.962	rs9900242	17	69135631	A	G	-0.031	0.0424	0.4644	NA	NA	NA	NA	NA	NA	NA	TRUE
genus..Ruminococcustorquesgroup.id.14377	rs10904297	10	4639762	A	G	-0.0192	0.0799	0.8097	NA	NA	NA	NA	NA	NA	NA	TRUE
genus..Ruminococcustorquesgroup.id.14377	rs10967781	9	27225258	C	A	-0.0029	0.0464	0.9505	NA	NA	NA	NA	NA	NA	NA	TRUE
genus..Ruminococcustorquesgroup.id.14377	rs12434631	14	26130404	A	G	0.031	0.0589	0.5991	NA	NA	NA	NA	NA	NA	NA	TRUE
genus..Ruminococcustorquesgroup.id.14377	rs13154778	5	56952803	T	A	-0.0665	0.0474	0.1606	NA	NA	NA	NA	NA	NA	NA	FALSE
genus..Ruminococcustorquesgroup.id.14377	rs1475330	6	67262102	T	C	0.0463	0.0468	0.3219	NA	NA	NA	NA	NA	NA	NA	TRUE
genus..Ruminococcustorquesgroup.id.14377	rs1972694	15	25326425	T	A	0.0706	0.0532	0.1845	NA	NA	NA	NA	NA	NA	NA	FALSE
genus..Ruminococcustorquesgroup.id.14377	rs35866622	19	49218060	T	C	-0.0135	0.0476	0.776	NA	NA	NA	NA	NA	NA	NA	TRUE
genus..Ruminococcustorquesgroup.id.14377	rs4073731	11	132663147	T	C	0.0245	0.0522	0.639599	NA	NA	NA	NA	NA	NA	NA	TRUE
genus..Ruminococcustorquesgroup.id.14377	rs73130967	7	54781314	A	T	0.0426	0.0783	0.5869	NA	NA	NA	NA	NA	NA	NA	FALSE
genus..Ruminococcustorquesgroup.id.14377	rs77034621	8	76769843	T	G	0.0725	0.1475	0.6229	NA	NA	NA	NA	NA	NA	NA	TRUE
genus..Ruminococcustorquesgroup.id.14377	rs773123	12	56494998	T	A	-0.0162	0.0703	0.8171	NA	NA	NA	NA	NA	NA	NA	FALSE
genus..Ruminococcustorquesgroup.id.14377	rs8080469	17	14532347	G	A	0.0311	0.0948	0.742699	NA	NA	NA	NA	NA	NA	NA	TRUE
genus..Ruminococcustorquesgroup.id.14377	rs8141465	22	21358653	A	G	-0.0082	0.0753	0.9129	NA	NA	NA	NA	NA	NA	NA	TRUE
family.Oxalobacteraceae.id.2966	rs111966731	15	93941937	T	C	-0.0069	0.081	0.9317	NA	NA	NA	NA	NA	NA	NA	TRUE
family.Oxalobacteraceae.id.2966	rs11246212	11	610277	T	C	-0.0733	0.0587	0.2113	NA	NA	NA	NA	NA	NA	NA	TRUE
family.Oxalobacteraceae.id.2966	rs12002250	9	19682558	A	C	-0.1261	0.1084	0.2445	NA	NA	NA	NA	NA	NA	NA	TRUE
family.Oxalobacteraceae.id.2966	rs12509763	4	84254259	C	G	-0.0456	0.0778	0.5574	NA	NA	NA	NA	NA	NA	NA	FALSE
family.Oxalobacteraceae.id.2966	rs1569853	6	38550301	T	C	0.1081	0.0677	0.1104	NA	NA	NA	NA	NA	NA	NA	TRUE
family.Oxalobacteraceae.id.2966	rs17138946	16	5984558	G	T	0.0134	0.0918	0.8837	NA	NA	NA	NA	NA	NA	NA	TRUE
family.Oxalobacteraceae.id.2966	rs36057338	4	189935314	G	T	0.028	0.1007	0.7808	NA	NA	NA	NA	NA	NA	NA	TRUE
family.Oxalobacteraceae.id.2966	rs4428215	3	171947435	G	A	0.0608	0.0468	0.1945	NA	NA	NA	NA	NA	NA	NA	TRUE
family.Oxalobacteraceae.id.2966	rs561239	12	18793583	A	G	0.0096	0.0536	0.8577	NA	NA	NA	NA	NA	NA	NA	TRUE
family.Oxalobacteraceae.id.2966	rs6000536	22	37421469	C	T	-0.0751	0.0591	0.2034	NA	NA	NA	NA	NA	NA	NA	TRUE
family.Oxalobacteraceae.id.2966	rs62435498	7	1794263	C	A	-0.0843	0.0798	0.2903	NA	NA	NA	NA	NA	NA	NA	TRUE
family.Oxalobacteraceae.id.2966	rs736744	9	87514407	C	T	0.0393	0.0432	0.3621	NA	NA	NA	NA	NA	NA	NA	TRUE
family.Oxalobacteraceae.id.2966	rs7993559	13	23443627	C	A	-0.0356	0.042	0.3971	NA	NA	NA	NA	NA	NA	NA	TRUE
family.Oxalobacteraceae.id.2966	rs80330081	4	67427392	A	C	-0.0248	0.0778	0.7502	NA	NA	NA	NA	NA	NA	NA	TRUE
family.Oxalobacteraceae.id.2966	rs934049	2	16056779	G	A	-0.064	0.0559	0.2517	NA	NA	NA	NA	NA	NA	NA	TRUE
genus.Alloprevotella.id.961	rs12675596	8	69994816	G	T	-0.0199	0.0718	0.782099	NA	NA	NA	NA	NA	NA	NA	TRUE
genus.Alloprevotella.id.961	rs17380632	3	79794395	A	T	0.0313	0.0468	0.5041	NA	NA	NA	NA	NA	NA	NA	FALSE
genus.Alloprevotella.id.961	rs2154444	21	36053643	T	G	-0.027	0.0476	0.5699	NA	NA	NA	NA	NA	NA	NA	TRUE
genus.Alloprevotella.id.961	rs34619204	21	40993008	G	A	0.0775	0.0569	0.1735	NA	NA	NA	NA	NA	NA	NA	TRUE
genus.Alloprevotella.id.961	rs4364940	1	234126516	A	G	0.0302	0.0439	0.4921	NA	NA	NA	NA	NA	NA	NA	TRUE
genus.Alloprevotella.id.961	rs4680035	3	152805600	A	G	-0.047	0.0427	0.2702	NA	NA	NA	NA	NA	NA	NA	TRUE
genus.Alloprevotella.id.961	rs58212166	4	189076705	A	G	0.0753	0.0519	0.1469	NA	NA	NA	NA	NA	NA	NA	TRUE
genus.Parasutterella.id.2892	rs10899911	10	44293839	A	G	0.0004	0.0463	0.993	NA	NA	NA	NA	NA	NA	NA	TRUE
genus.Parasutterella.id.2892	rs11715853	3	30163689	G	A	0.0179	0.0457	0.695	NA	NA	NA	NA	NA	NA	NA	TRUE
genus.Parasutterella.id.2892	rs1403396	12	126498824	A	T	0.0326	0.0503	0.5161	NA	NA	NA	NA	NA	NA	NA	FALSE
genus.Parasutterella.id.2892	rs2090816	6	137615592	A	C	0.0533	0.057	0.3499	NA	NA	NA	NA	NA	NA	NA	TRUE
genus.Parasutterella.id.2892	rs2387977	20	25599776	T	C	-0.0658	0.0853	0.4405	NA	NA	NA	NA	NA	NA	NA	TRUE
genus.Parasutterella.id.2892	rs35055552	8	114804024	T	C	0.0712	0.0684	0.2978	NA	NA	NA	NA	NA	NA	NA	TRUE
genus.Parasutterella.id.2892	rs35414597	4	15565736	T	A	0.0228	0.0448	0.611299	NA	NA	NA	NA	NA	NA	NA	FALSE
genus.Parasutterella.id.2892	rs55877868	17	14692867	A	C	-0.0626	0.0762	0.4115	NA	NA	NA	NA	NA	NA	NA	TRUE
genus.Parasutterella.id.2892	rs62273907	3	156550415	A	G	-0.1342	0.0936	0.1518	NA	NA	NA	NA	NA	NA	NA	TRUE
genus.Parasutterella.id.2892	rs6809952	3	193896709	G	A	0.0292	0.0459	0.524901	NA	NA	NA	NA	NA	NA	NA	TRUE
genus.Parasutterella.id.2892	rs6828768	4	65556925	C	T	0.0514	0.041	0.2108	NA	NA	NA	NA	NA	NA	NA	TRUE
genus.Parasutterella.id.2892	rs7303158	12	5275540	C	T	0.0054	0.042	0.8978	NA	NA	NA	NA	NA	NA	NA	TRUE
genus.Parasutterella.id.2892	rs7311004	12	53260710	T	C	-0.0618	0.044	0.1598	NA	NA	NA	NA	NA	NA	NA	TRUE
genus.Parasutterella.id.2892	rs7572229	2	72235444	G	A	0.0427	0.0416	0.3047	NA	NA	NA	NA	NA	NA	NA	TRUE
genus.Parasutterella.id.2892	rs78383039	2	178954708	T	C	-0.064	0.0787	0.416	NA	NA	NA	NA	NA	NA	NA	TRUE
genus.Parasutterella.id.2892	rs8039785	15	67316307	T	G	0.0367	0.042	0.3823	NA	NA	NA	NA	NA	NA	NA	TRUE
genus.Parasutterella.id.2892	rs823424	8	16674526	G	A	-0.001	0.0476	0.9833	NA	NA	NA	NA	NA	NA	NA	TRUE
order.Bifidobacteriales.id.432	rs10496759	2	137603404	G	C	0.0548	0.0489	0.2624	NA	NA	NA	NA	NA	NA	NA	FALSE
order.Bifidobacteriales.id.432	rs10831953	11	13098051	G	A	0.0546	0.049	0.2649	NA	NA	NA	NA	NA	NA	NA	TRUE
order.Bifidobacteriales.id.432	rs10841473	12	20378911	G	C	-0.0292	0.0484	0.5466	NA	NA	NA	NA	NA	NA	NA	FALSE
order.Bifidobacteriales.id.432	rs10857328	4	161211924	T	A	-0.0228	0.0462	0.6214	NA	NA	NA	NA	NA	NA	NA	FALSE
order.Bifidobacteriales.id.432	rs12446429	16	898055	T	C	0.0404	0.0631	0.5215	NA	NA	NA	NA	NA	NA	NA	TRUE
order.Bifidobacteriales.id.432	rs13020688	2	192878532	G	A	0.0218	0.0484	0.653	NA	NA	NA	NA	NA	NA	NA	TRUE
order.Bifidobacteriales.id.432	rs182549	2	136616754	C	T	-0.0621	0.0484	0.2	NA	NA	NA	NA	NA	NA	NA	TRUE
order.Bifidobacteriales.id.432	rs4567981	2	49906864	T	A	-0.0925	0.0415	0.0259699	NA	NA	NA	NA	NA	NA	NA	FALSE
order.Bifidobacteriales.id.432	rs4957061	5	521096	T	C	0.0672	0.045	0.1349	NA	NA	NA	NA	NA	NA	NA	TRUE
order.Bifidobacteriales.id.432	rs540489	17	72897722	T	G	-0.0775	0.0507	0.1264	NA	NA	NA	NA	NA	NA	NA	TRUE
order.Bifidobacteriales.id.432	rs55888705	4	1517826	A	G	0.1169	0.0448	0.00909097	NA	NA	NA	NA	NA	NA	NA	TRUE
order.Bifidobacteriales.id.432	rs677208	18	4304187	G	C	-0.074	0.0575	0.1979	NA	NA	NA	NA	NA	NA	NA	FALSE
order.Bifidobacteriales.id.432	rs6899771	6	97406220	A	G	-0.0274	0.0758	0.717799	NA	NA	NA	NA	NA	NA	NA	TRUE
order.Bifidobacteriales.id.432	rs7174549	15	92463303	C	T	-0.0333	0.0458	0.467	NA	NA	NA	NA	NA	NA	NA	TRUE
order.Bifidobacteriales.id.432	rs7322849	13	112859829	T	C	-0.0014	0.0662	0.9836	NA	NA	NA	NA	NA	NA	NA	TRUE
order.Bifidobacteriales.id.432	rs73797465	5	142793467	T	G	0.0622	0.122	0.61	NA	NA	NA	NA	NA	NA	NA	TRUE
order.Bifidobacteriales.id.432	rs76671854	5	169748189	C	G	-0.0217	0.0694	0.7548	NA	NA	NA	NA	NA	NA	NA	FALSE
order.Bifidobacteriales.id.432	rs857444	6	14617591	C	T	-0.0177	0.0432	0.6814	NA	NA	NA	NA	NA	NA	NA	TRUE
genus.RuminococcaceaeUCG002.id.11360	rs10916131	1	227563126	C	T	-0.0907	0.054	0.0930401	NA	NA	NA	NA	NA	NA	NA	TRUE
genus.RuminococcaceaeUCG002.id.11360	rs10927423	1	14732458	C	A	-0.007	0.0538	0.896	NA	NA	NA	NA	NA	NA	NA	TRUE
genus.RuminococcaceaeUCG002.id.11360	rs10964441	9	20131746	G	A	-0.03	0.0608	0.6215	NA	NA	NA	NA	NA	NA	NA	TRUE
genus.RuminococcaceaeUCG002.id.11360	rs113147300	9	114066670	A	G	0.1482	0.066	0.0246803	NA	NA	NA	NA	NA	NA	NA	TRUE
genus.RuminococcaceaeUCG002.id.11360	rs11607472	11	43344751	A	G	-0.061	0.0845	0.4703	NA	NA	NA	NA	NA	NA	NA	TRUE
genus.RuminococcaceaeUCG002.id.11360	rs116974815	11	111712942	C	A	-0.0557	0.0929	0.549099	NA	NA	NA	NA	NA	NA	NA	TRUE
genus.RuminococcaceaeUCG002.id.11360	rs11750293	5	123822114	G	T	0.0471	0.0436	0.2803	NA	NA	NA	NA	NA	NA	NA	TRUE
genus.RuminococcaceaeUCG002.id.11360	rs12463378	19	54475808	A	G	-0.0018	0.0439	0.9673	NA	NA	NA	NA	NA	NA	NA	TRUE
genus.RuminococcaceaeUCG002.id.11360	rs15256	10	73820548	C	T	0.0514	0.0601	0.3927	NA	NA	NA	NA	NA	NA	NA	TRUE
genus.RuminococcaceaeUCG002.id.11360	rs2265670	1	190171640	C	G	0.0519	0.0415	0.2106	NA	NA	NA	NA	NA	NA	NA	FALSE
genus.RuminococcaceaeUCG002.id.11360	rs362417	14	73589896	G	C	0.0569	0.049	0.2453	NA	NA	NA	NA	NA	NA	NA	FALSE
genus.RuminococcaceaeUCG002.id.11360	rs55793120	12	47384118	T	C	-0.098	0.0969	0.3118	NA	NA	NA	NA	NA	NA	NA	TRUE
genus.RuminococcaceaeUCG002.id.11360	rs56030423	15	90780618	G	A	-0.115	0.1699	0.4984	NA	NA	NA	NA	NA	NA	NA	TRUE
genus.RuminococcaceaeUCG002.id.11360	rs57079348	13	87920450	T	G	-0.0613	0.0903	0.4968	NA	NA	NA	NA	NA	NA	NA	TRUE
genus.RuminococcaceaeUCG002.id.11360	rs6542556	2	120757853	A	G	-0.0948	0.0443	0.0323601	NA	NA	NA	NA	NA	NA	NA	TRUE
genus.RuminococcaceaeUCG002.id.11360	rs67746927	4	12207874	C	G	0.008	0.042	0.8484	NA	NA	NA	NA	NA	NA	NA	FALSE
genus.RuminococcaceaeUCG002.id.11360	rs6793778	3	24045453	C	T	-0.0836	0.0458	0.0680503	NA	NA	NA	NA	NA	NA	NA	TRUE
genus.RuminococcaceaeUCG002.id.11360	rs7120052	11	86335459	A	C	-0.0309	0.0497	0.5345	NA	NA	NA	NA	NA	NA	NA	TRUE
genus.RuminococcaceaeUCG002.id.11360	rs7155595	14	77502546	C	A	-0.0071	0.0474	0.8806	NA	NA	NA	NA	NA	NA	NA	TRUE
genus.RuminococcaceaeUCG002.id.11360	rs7249614	19	43637890	A	G	0.0315	0.0533	0.554501	NA	NA	NA	NA	NA	NA	NA	TRUE
genus.RuminococcaceaeUCG002.id.11360	rs72874194	2	45178830	G	C	0.0844	0.0555	0.1282	NA	NA	NA	NA	NA	NA	NA	FALSE
genus.RuminococcaceaeUCG002.id.11360	rs7342369	12	129451330	C	A	-0.062	0.0704	0.3783	NA	NA	NA	NA	NA	NA	NA	TRUE
genus.RuminococcaceaeUCG002.id.11360	rs76847269	5	141014951	A	G	-0.0699	0.1286	0.5865	NA	NA	NA	NA	NA	NA	NA	TRUE
genus.RuminococcaceaeUCG002.id.11360	rs77564310	15	80713184	A	C	0.0785	0.0517	0.1287	NA	NA	NA	NA	NA	NA	NA	TRUE
genus.RuminococcaceaeUCG002.id.11360	rs79016051	1	238938497	C	T	-0.095	0.1036	0.3594	NA	NA	NA	NA	NA	NA	NA	TRUE
genus.RuminococcaceaeUCG002.id.11360	rs882348	4	23325040	A	G	0.0165	0.061	0.7873	NA	NA	NA	NA	NA	NA	NA	TRUE
order.Clostridiales.id.1863	rs10209007	2	231676041	G	C	-0.0295	0.0764	0.6995	NA	NA	NA	NA	NA	NA	NA	FALSE
order.Clostridiales.id.1863	rs10774377	12	5942519	A	G	0.0427	0.043	0.3203	NA	NA	NA	NA	NA	NA	NA	TRUE
order.Clostridiales.id.1863	rs112334273	21	40703251	G	A	0.0135	0.0508	0.7901	NA	NA	NA	NA	NA	NA	NA	TRUE
order.Clostridiales.id.1863	rs13105690	4	7420184	T	C	0.0603	0.0451	0.1814	NA	NA	NA	NA	NA	NA	NA	TRUE
order.Clostridiales.id.1863	rs13179700	5	149077788	T	C	-0.0375	0.0432	0.3852	NA	NA	NA	NA	NA	NA	NA	TRUE
order.Clostridiales.id.1863	rs1842454	5	105060362	G	A	0.0411	0.0556	0.4598	NA	NA	NA	NA	NA	NA	NA	TRUE
order.Clostridiales.id.1863	rs2273429	14	52494072	A	G	-0.0369	0.0584	0.527	NA	NA	NA	NA	NA	NA	NA	TRUE
order.Clostridiales.id.1863	rs290772	2	102126220	G	A	0.0092	0.0744	0.902	NA	NA	NA	NA	NA	NA	NA	TRUE
order.Clostridiales.id.1863	rs6442336	3	12870886	C	T	0.0448	0.0464	0.3345	NA	NA	NA	NA	NA	NA	NA	TRUE
order.Clostridiales.id.1863	rs6814436	4	161507301	T	C	0.1144	0.0586	0.0510105	NA	NA	NA	NA	NA	NA	NA	TRUE
order.Clostridiales.id.1863	rs6815608	4	152131744	T	C	0.0172	0.0639	0.7877	NA	NA	NA	NA	NA	NA	NA	TRUE
order.Clostridiales.id.1863	rs6934062	6	163743050	G	C	0.0206	0.0444	0.6432	NA	NA	NA	NA	NA	NA	NA	FALSE
order.Clostridiales.id.1863	rs7269302	20	50803760	A	T	-0.1005	0.0807	0.2129	NA	NA	NA	NA	NA	NA	NA	FALSE
order.Clostridiales.id.1863	rs72738886	5	35770550	T	C	-0.1269	0.0834	0.1282	NA	NA	NA	NA	NA	NA	NA	TRUE
order.Clostridiales.id.1863	rs72915163	18	48792829	T	C	-0.0333	0.0499	0.5044	NA	NA	NA	NA	NA	NA	NA	TRUE
order.Clostridiales.id.1863	rs72915163	18	48792829	T	C	-1.2347	1.4795	0.404	NA	NA	NA	NA	NA	NA	NA	FALSE
order.Clostridiales.id.1863	rs76767978	3	131371980	G	A	-0.2275	0.1481	0.1243	NA	NA	NA	NA	NA	NA	NA	TRUE
order.Clostridiales.id.1863	rs76860606	6	12397187	C	G	-0.0182	0.0662	0.7837	NA	NA	NA	NA	NA	NA	NA	FALSE
genus.Haemophilus.id.3698	rs10781340	9	78752170	G	A	-0.1479	0.0668	0.0269098	NA	NA	NA	NA	NA	NA	NA	TRUE
genus.Haemophilus.id.3698	rs10840326	11	9951672	C	G	0.0196	0.0427	0.6457	NA	NA	NA	NA	NA	NA	NA	FALSE
genus.Haemophilus.id.3698	rs111582866	16	48742489	G	A	-0.0068	0.0793	0.9321	NA	NA	NA	NA	NA	NA	NA	TRUE
genus.Haemophilus.id.3698	rs12191680	6	129224488	C	G	-0.1403	0.0642	0.0289001	NA	NA	NA	NA	NA	NA	NA	FALSE
genus.Haemophilus.id.3698	rs12876183	13	85114550	T	A	0.0854	0.0452	0.05905	NA	NA	NA	NA	NA	NA	NA	FALSE
genus.Haemophilus.id.3698	rs35509	12	115493337	G	A	0.1218	0.0902	0.1769	NA	NA	NA	NA	NA	NA	NA	TRUE
genus.Haemophilus.id.3698	rs4822728	22	26891808	T	C	0.0197	0.0414	0.634699	NA	NA	NA	NA	NA	NA	NA	TRUE
genus.Haemophilus.id.3698	rs56310940	7	24360361	G	C	-0.0261	0.0579	0.6522	NA	NA	NA	NA	NA	NA	NA	FALSE
genus.Haemophilus.id.3698	rs76022354	10	94306385	C	T	-0.0627	0.098	0.5218	NA	NA	NA	NA	NA	NA	NA	TRUE
genus.Haemophilus.id.3698	rs78909003	9	105650242	T	C	0.0821	0.1007	0.4149	NA	NA	NA	NA	NA	NA	NA	TRUE
genus.Haemophilus.id.3698	rs9328464	6	8350917	T	C	0.0641	0.0417	0.1248	NA	NA	NA	NA	NA	NA	NA	TRUE
genus.Haemophilus.id.3698	rs9382510	6	55448491	C	T	-0.056	0.046	0.2237	NA	NA	NA	NA	NA	NA	NA	TRUE
genus.Haemophilus.id.3698	rs9574096	13	36104947	A	T	0.0307	0.0471	0.514801	NA	NA	NA	NA	NA	NA	NA	FALSE
genus.Haemophilus.id.3698	rs9895850	17	64535013	T	C	-0.023	0.0903	0.7993	NA	NA	NA	NA	NA	NA	NA	TRUE
genus.Bacteroides.id.918	rs11585893	1	10644351	A	G	-0.0141	0.0492	0.7742	NA	NA	NA	NA	NA	NA	NA	TRUE
genus.Bacteroides.id.918	rs13207588	6	41519430	A	G	0.1066	0.0579	0.0656493	NA	NA	NA	NA	NA	NA	NA	TRUE
genus.Bacteroides.id.918	rs1340391	1	102960989	T	C	-0.0571	0.0593	0.3362	NA	NA	NA	NA	NA	NA	NA	TRUE
genus.Bacteroides.id.918	rs17619981	19	24342250	T	G	-0.0527	0.0668	0.4307	NA	NA	NA	NA	NA	NA	NA	TRUE
genus.Bacteroides.id.918	rs2023437	14	22045949	T	C	0.03	0.0703	0.6692	NA	NA	NA	NA	NA	NA	NA	TRUE
genus.Bacteroides.id.918	rs2366421	3	62019400	T	A	-0.0607	0.0517	0.2404	NA	NA	NA	NA	NA	NA	NA	FALSE
genus.Bacteroides.id.918	rs28757219	6	29143451	T	A	0.0979	0.0799	0.2204	NA	NA	NA	NA	NA	NA	NA	FALSE
genus.Bacteroides.id.918	rs495004	9	112855426	C	G	-0.0031	0.0487	0.9488	NA	NA	NA	NA	NA	NA	NA	FALSE
genus.Bacteroides.id.918	rs66474973	20	58605432	G	T	0.2339	0.1466	0.1106	NA	NA	NA	NA	NA	NA	NA	TRUE
genus.Bacteroides.id.918	rs66710942	3	77215327	C	T	-0.0534	0.0421	0.2054	NA	NA	NA	NA	NA	NA	NA	TRUE
genus.Bacteroides.id.918	rs6795673	3	10593224	C	T	-0.008	0.0409	0.8451	NA	NA	NA	NA	NA	NA	NA	TRUE
genus.Bacteroides.id.918	rs9507307	13	24910476	C	T	-0.0574	0.0849	0.4992	NA	NA	NA	NA	NA	NA	NA	TRUE
genus.Lactococcus.id.1851	rs10417872	19	28767353	T	G	-0.0191	0.0453	0.6732	NA	NA	NA	NA	NA	NA	NA	TRUE
genus.Lactococcus.id.1851	rs123059	17	2699935	T	C	0.0233	0.0488	0.6326	NA	NA	NA	NA	NA	NA	NA	TRUE
genus.Lactococcus.id.1851	rs12621813	2	31266049	G	A	-0.0362	0.0451	0.4222	NA	NA	NA	NA	NA	NA	NA	TRUE
genus.Lactococcus.id.1851	rs17168302	7	14650221	G	A	-0.094	0.0633	0.1373	NA	NA	NA	NA	NA	NA	NA	TRUE
genus.Lactococcus.id.1851	rs2293361	2	54114864	C	T	0.1239	0.0734	0.0914197	NA	NA	NA	NA	NA	NA	NA	TRUE
genus.Lactococcus.id.1851	rs34757988	18	64699550	G	C	0.0265	0.0434	0.542	NA	NA	NA	NA	NA	NA	NA	FALSE
genus.Lactococcus.id.1851	rs4766997	12	113161438	C	T	0.0039	0.0424	0.9267	NA	NA	NA	NA	NA	NA	NA	TRUE
genus.Lactococcus.id.1851	rs55910161	10	71518643	C	T	0.0673	0.0642	0.2944	NA	NA	NA	NA	NA	NA	NA	TRUE
genus.Lactococcus.id.1851	rs6674304	1	116887742	C	T	0.0627	0.0915	0.4928	NA	NA	NA	NA	NA	NA	NA	TRUE
genus.Lactococcus.id.1851	rs757872	22	31532568	G	C	0.0069	0.0523	0.8954	NA	NA	NA	NA	NA	NA	NA	FALSE
genus.Lactococcus.id.1851	rs7992246	13	113472525	T	C	0.0666	0.0471	0.1571	NA	NA	NA	NA	NA	NA	NA	TRUE
genus.CandidatusSoleaferrea.id.11350	rs10090365	8	138638199	A	G	0.0034	0.0415	0.9353	NA	NA	NA	NA	NA	NA	NA	TRUE
genus.CandidatusSoleaferrea.id.11350	rs10108780	8	123882833	A	G	-0.0766	0.0727	0.2918	NA	NA	NA	NA	NA	NA	NA	TRUE
genus.CandidatusSoleaferrea.id.11350	rs10809135	9	10611282	T	C	0.0348	0.0422	0.4097	NA	NA	NA	NA	NA	NA	NA	TRUE
genus.CandidatusSoleaferrea.id.11350	rs11153159	6	109376647	G	C	0.0639	0.0636	0.3147	NA	NA	NA	NA	NA	NA	NA	FALSE
genus.CandidatusSoleaferrea.id.11350	rs12500231	4	52935445	A	T	-0.0462	0.0416	0.2674	NA	NA	NA	NA	NA	NA	NA	FALSE
genus.CandidatusSoleaferrea.id.11350	rs2193878	3	190349049	T	A	0.0466	0.0923	0.6138	NA	NA	NA	NA	NA	NA	NA	FALSE
genus.CandidatusSoleaferrea.id.11350	rs36155147	7	352368	C	T	-0.033	0.0588	0.574601	NA	NA	NA	NA	NA	NA	NA	TRUE
genus.CandidatusSoleaferrea.id.11350	rs386526	10	82879688	C	G	-0.0357	0.0456	0.4335	NA	NA	NA	NA	NA	NA	NA	FALSE
genus.CandidatusSoleaferrea.id.11350	rs4294381	1	224688107	T	C	0.0521	0.0563	0.3554	NA	NA	NA	NA	NA	NA	NA	TRUE
genus.CandidatusSoleaferrea.id.11350	rs4678258	3	137945192	T	C	0.0003	0.0507	0.9959	NA	NA	NA	NA	NA	NA	NA	TRUE
genus.CandidatusSoleaferrea.id.11350	rs6489992	12	115352769	A	G	-0.0015	0.0443	0.9727	NA	NA	NA	NA	NA	NA	NA	TRUE
genus.CandidatusSoleaferrea.id.11350	rs6494306	15	62394540	A	G	-0.0674	0.0448	0.1325	NA	NA	NA	NA	NA	NA	NA	TRUE
genus.CandidatusSoleaferrea.id.11350	rs6881988	5	172758774	G	C	-0.0327	0.0447	0.4643	NA	NA	NA	NA	NA	NA	NA	FALSE
genus.CandidatusSoleaferrea.id.11350	rs7400877	14	76403542	T	C	-0.0169	0.048	0.7252	NA	NA	NA	NA	NA	NA	NA	TRUE
genus.CandidatusSoleaferrea.id.11350	rs830149	19	47991441	C	G	-0.1243	0.0885	0.1603	NA	NA	NA	NA	NA	NA	NA	FALSE
genus.CandidatusSoleaferrea.id.11350	rs9973954	2	19885907	A	G	0.0153	0.0464	0.742299	NA	NA	NA	NA	NA	NA	NA	TRUE
family.Streptococcaceae.id.1850	rs10028567	4	53657577	C	T	0.0327	0.0608	0.590999	NA	NA	NA	NA	NA	NA	NA	TRUE
family.Streptococcaceae.id.1850	rs11110281	12	100584014	T	C	0.0789	0.1027	0.4421	NA	NA	NA	NA	NA	NA	NA	TRUE
family.Streptococcaceae.id.1850	rs16950051	12	120729505	A	G	0.0455	0.0916	0.6193	NA	NA	NA	NA	NA	NA	NA	TRUE
family.Streptococcaceae.id.1850	rs2370083	14	97526750	G	T	0.1125	0.0792	0.1554	NA	NA	NA	NA	NA	NA	NA	TRUE
family.Streptococcaceae.id.1850	rs2952251	8	10143164	A	G	0.0588	0.0499	0.2385	NA	NA	NA	NA	NA	NA	NA	TRUE
family.Streptococcaceae.id.1850	rs35344081	16	991253	G	A	0.0039	0.0495	0.9375	NA	NA	NA	NA	NA	NA	NA	TRUE
family.Streptococcaceae.id.1850	rs395407	5	169689604	G	C	0.0649	0.0609	0.2866	NA	NA	NA	NA	NA	NA	NA	FALSE
family.Streptococcaceae.id.1850	rs4968759	17	61298020	A	G	0.1316	0.0736	0.0739895	NA	NA	NA	NA	NA	NA	NA	TRUE
family.Streptococcaceae.id.1850	rs57646748	4	37452858	G	A	-0.1011	0.0734	0.1687	NA	NA	NA	NA	NA	NA	NA	TRUE
family.Streptococcaceae.id.1850	rs6563952	16	73391982	G	C	-0.1397	0.0639	0.0286999	NA	NA	NA	NA	NA	NA	NA	FALSE
family.Streptococcaceae.id.1850	rs6806351	3	132058723	T	C	0.0729	0.0523	0.1636	NA	NA	NA	NA	NA	NA	NA	TRUE
family.Streptococcaceae.id.1850	rs72739637	15	41663393	A	G	0.0969	0.1493	0.5164	NA	NA	NA	NA	NA	NA	NA	TRUE
family.Streptococcaceae.id.1850	rs76717940	3	94153993	T	A	0.0673	0.0987	0.4951	NA	NA	NA	NA	NA	NA	NA	FALSE
family.Streptococcaceae.id.1850	rs77968078	1	240441766	G	A	0.0255	0.0827	0.7582	NA	NA	NA	NA	NA	NA	NA	TRUE
family.Streptococcaceae.id.1850	rs7916711	10	28588269	A	G	0.0322	0.0566	0.5697	NA	NA	NA	NA	NA	NA	NA	TRUE
family.Streptococcaceae.id.1850	rs957755	7	46778653	T	G	-0.0882	0.0578	0.1268	NA	NA	NA	NA	NA	NA	NA	TRUE
family.Streptococcaceae.id.1850	rs9903102	17	80576624	C	A	0.0119	0.1358	0.9301	NA	NA	NA	NA	NA	NA	NA	TRUE
class.Coriobacteriia.id.809	rs11073596	15	86433579	T	G	-0.0413	0.0747	0.5798	NA	NA	NA	NA	NA	NA	NA	TRUE
class.Coriobacteriia.id.809	rs11250875	10	1922731	T	C	0.0125	0.0492	0.7994	NA	NA	NA	NA	NA	NA	NA	TRUE
class.Coriobacteriia.id.809	rs11656361	17	8121332	A	C	-0.0151	0.0601	0.8013	NA	NA	NA	NA	NA	NA	NA	TRUE
class.Coriobacteriia.id.809	rs12974142	19	52895166	G	A	0.0362	0.0769	0.637901	NA	NA	NA	NA	NA	NA	NA	TRUE
class.Coriobacteriia.id.809	rs13307134	7	105084680	C	T	0.0572	0.0526	0.2771	NA	NA	NA	NA	NA	NA	NA	TRUE
class.Coriobacteriia.id.809	rs1397793	5	90471451	G	A	0.0371	0.0445	0.4044	NA	NA	NA	NA	NA	NA	NA	TRUE
class.Coriobacteriia.id.809	rs1816223	12	11494021	A	G	-0.0541	0.0498	0.2773	NA	NA	NA	NA	NA	NA	NA	TRUE
class.Coriobacteriia.id.809	rs240104	1	176571431	T	C	-0.0029	0.0491	0.9536	NA	NA	NA	NA	NA	NA	NA	TRUE
class.Coriobacteriia.id.809	rs2442778	3	11654412	G	A	-0.1755	0.0854	0.0398199	NA	NA	NA	NA	NA	NA	NA	TRUE
class.Coriobacteriia.id.809	rs3025411	9	136512906	A	G	0.0807	0.0768	0.2938	NA	NA	NA	NA	NA	NA	NA	TRUE
class.Coriobacteriia.id.809	rs34739816	17	37376685	G	T	0.1068	0.0948	0.2602	NA	NA	NA	NA	NA	NA	NA	TRUE
class.Coriobacteriia.id.809	rs62448869	7	24464799	T	A	0.0082	0.0422	0.8452	NA	NA	NA	NA	NA	NA	NA	FALSE
class.Coriobacteriia.id.809	rs67561917	20	62072077	A	G	0.0284	0.0565	0.6153	NA	NA	NA	NA	NA	NA	NA	TRUE
class.Coriobacteriia.id.809	rs719099	10	65799217	A	G	0.0161	0.0637	0.8	NA	NA	NA	NA	NA	NA	NA	TRUE
class.Coriobacteriia.id.809	rs76779974	5	125460084	C	G	0.0245	0.0715	0.731499	NA	NA	NA	NA	NA	NA	NA	FALSE
class.Coriobacteriia.id.809	rs80046645	5	459415	C	G	0.1433	0.1114	0.1984	NA	NA	NA	NA	NA	NA	NA	FALSE
class.Coriobacteriia.id.809	rs8010111	14	39660509	G	A	0.0371	0.0816	0.649	NA	NA	NA	NA	NA	NA	NA	TRUE
genus.Ruminococcus1.id.11373	rs10167839	2	181882879	A	G	0.0183	0.0429	0.6699	NA	NA	NA	NA	NA	NA	NA	TRUE
genus.Ruminococcus1.id.11373	rs10769159	11	45688595	G	C	0.0538	0.0418	0.198	NA	NA	NA	NA	NA	NA	NA	FALSE
genus.Ruminococcus1.id.11373	rs10995816	10	65870347	C	G	0.0803	0.0633	0.2047	NA	NA	NA	NA	NA	NA	NA	FALSE
genus.Ruminococcus1.id.11373	rs11783695	8	144596903	G	T	0.0265	0.0591	0.653301	NA	NA	NA	NA	NA	NA	NA	TRUE
genus.Ruminococcus1.id.11373	rs17781867	17	71256018	C	T	0.1034	0.0879	0.2393	NA	NA	NA	NA	NA	NA	NA	TRUE
genus.Ruminococcus1.id.11373	rs3000856	1	12778598	T	A	0.0536	0.0561	0.3398	NA	NA	NA	NA	NA	NA	NA	FALSE
genus.Ruminococcus1.id.11373	rs3819978	1	241789757	C	T	0.1073	0.0829	0.1954	NA	NA	NA	NA	NA	NA	NA	TRUE
genus.Ruminococcus1.id.11373	rs4849717	2	119481372	T	A	-0.0195	0.0874	0.8238	NA	NA	NA	NA	NA	NA	NA	FALSE
genus.Ruminococcus1.id.11373	rs6105066	20	13258628	T	C	-0.0895	0.0488	0.06663	NA	NA	NA	NA	NA	NA	NA	TRUE
genus.Ruminococcus1.id.11373	rs6493760	15	55439182	C	T	-0.0995	0.0439	0.0233297	NA	NA	NA	NA	NA	NA	NA	TRUE
genus.Ruminococcus1.id.11373	rs7117576	11	114023573	A	G	0.0055	0.0761	0.942	NA	NA	NA	NA	NA	NA	NA	TRUE
genus.Ruminococcus1.id.11373	rs7583465	2	10533921	C	T	-0.0603	0.0418	0.1495	NA	NA	NA	NA	NA	NA	NA	TRUE
genus.Ruminococcus1.id.11373	rs78572139	5	15944587	G	A	0.0215	0.0802	0.789	NA	NA	NA	NA	NA	NA	NA	TRUE
genus.Ruminococcus1.id.11373	rs78613526	2	65925212	G	A	-0.004	0.0962	0.9669	NA	NA	NA	NA	NA	NA	NA	TRUE
class.Deltaproteobacteria.id.3087	rs1035691	11	10658735	A	G	0.0335	0.0467	0.4732	NA	NA	NA	NA	NA	NA	NA	TRUE
class.Deltaproteobacteria.id.3087	rs112381107	9	15269705	C	T	0.146	0.1463	0.3182	NA	NA	NA	NA	NA	NA	NA	TRUE
class.Deltaproteobacteria.id.3087	rs11599763	10	11855599	T	C	0.0255	0.0435	0.5577	NA	NA	NA	NA	NA	NA	NA	TRUE
class.Deltaproteobacteria.id.3087	rs16851319	1	203308383	G	C	-0.0896	0.0532	0.0923996	NA	NA	NA	NA	NA	NA	NA	FALSE
class.Deltaproteobacteria.id.3087	rs17084793	18	69312914	G	A	-0.0019	0.0593	0.975	NA	NA	NA	NA	NA	NA	NA	TRUE
class.Deltaproteobacteria.id.3087	rs17791387	9	81834426	A	G	-0.0546	0.0646	0.3985	NA	NA	NA	NA	NA	NA	NA	TRUE
class.Deltaproteobacteria.id.3087	rs2692012	1	203991605	A	G	-0.093	0.1014	0.3588	NA	NA	NA	NA	NA	NA	NA	TRUE
class.Deltaproteobacteria.id.3087	rs2838334	21	45064961	G	A	0.0646	0.0444	0.1455	NA	NA	NA	NA	NA	NA	NA	TRUE
class.Deltaproteobacteria.id.3087	rs3935584	2	233929283	C	T	0.0017	0.0447	0.9702	NA	NA	NA	NA	NA	NA	NA	TRUE
class.Deltaproteobacteria.id.3087	rs4506934	17	2856662	C	T	0.0134	0.0638	0.8332	NA	NA	NA	NA	NA	NA	NA	TRUE
class.Deltaproteobacteria.id.3087	rs55744759	8	57867671	A	G	0.0823	0.0644	0.2013	NA	NA	NA	NA	NA	NA	NA	TRUE
class.Deltaproteobacteria.id.3087	rs6058181	20	33694801	C	T	-0.009	0.0611	0.8824	NA	NA	NA	NA	NA	NA	NA	TRUE
class.Deltaproteobacteria.id.3087	rs62020470	15	96161065	A	G	0.0886	0.0511	0.0827504	NA	NA	NA	NA	NA	NA	NA	TRUE
class.Deltaproteobacteria.id.3087	rs9928243	16	71541641	C	A	-0.0666	0.0417	0.1099	NA	NA	NA	NA	NA	NA	NA	TRUE
genus.Anaerofilum.id.2053	rs10794359	11	1051715	T	C	-0.0452	0.0428	0.2909	NA	NA	NA	NA	NA	NA	NA	TRUE
genus.Anaerofilum.id.2053	rs1563175	2	3838940	A	C	-0.0377	0.0457	0.4089	NA	NA	NA	NA	NA	NA	NA	TRUE
genus.Anaerofilum.id.2053	rs17012738	2	76698142	T	G	0.0045	0.0418	0.9143	NA	NA	NA	NA	NA	NA	NA	TRUE
genus.Anaerofilum.id.2053	rs17096874	14	30991358	C	T	0.0315	0.0517	0.542	NA	NA	NA	NA	NA	NA	NA	TRUE
genus.Anaerofilum.id.2053	rs17105491	10	125294406	G	C	-0.0814	0.0955	0.3938	NA	NA	NA	NA	NA	NA	NA	FALSE
genus.Anaerofilum.id.2053	rs356049	17	6450532	G	A	0.0082	0.0728	0.91	NA	NA	NA	NA	NA	NA	NA	TRUE
genus.Anaerofilum.id.2053	rs4244069	12	67167461	G	A	0.017	0.0662	0.7971	NA	NA	NA	NA	NA	NA	NA	TRUE
genus.Anaerofilum.id.2053	rs4506496	1	247145690	G	A	0.0638	0.0498	0.2003	NA	NA	NA	NA	NA	NA	NA	TRUE
genus.Anaerofilum.id.2053	rs712981	3	129686434	A	C	-0.0204	0.0419	0.625801	NA	NA	NA	NA	NA	NA	NA	TRUE
genus.Anaerofilum.id.2053	rs79598899	2	191139151	C	T	0.01	0.1006	0.921	NA	NA	NA	NA	NA	NA	NA	TRUE
genus.Anaerofilum.id.2053	rs816292	12	117811409	T	C	0.0522	0.0459	0.2552	NA	NA	NA	NA	NA	NA	NA	TRUE
genus.Anaerofilum.id.2053	rs9299345	9	104339812	T	C	0.0039	0.0628	0.9498	NA	NA	NA	NA	NA	NA	NA	TRUE
genus.Bilophila.id.3170	rs11069458	13	102402685	T	C	0.0074	0.0507	0.8836	NA	NA	NA	NA	NA	NA	NA	TRUE
genus.Bilophila.id.3170	rs116261629	6	20505628	G	C	-0.038	0.0815	0.6411	NA	NA	NA	NA	NA	NA	NA	FALSE
genus.Bilophila.id.3170	rs1241171	1	103299921	G	A	0.0588	0.0525	0.2626	NA	NA	NA	NA	NA	NA	NA	TRUE
genus.Bilophila.id.3170	rs1571225	9	4940871	C	T	-0.0352	0.0527	0.5042	NA	NA	NA	NA	NA	NA	NA	TRUE
genus.Bilophila.id.3170	rs1917709	7	123174986	A	T	0.1141	0.1876	0.5429	NA	NA	NA	NA	NA	NA	NA	FALSE
genus.Bilophila.id.3170	rs1969927	12	100786847	G	A	0.0376	0.0435	0.3871	NA	NA	NA	NA	NA	NA	NA	TRUE
genus.Bilophila.id.3170	rs2713349	7	9510367	A	T	-0.0075	0.0445	0.866	NA	NA	NA	NA	NA	NA	NA	FALSE
genus.Bilophila.id.3170	rs2728491	7	47211732	G	T	0.0077	0.0473	0.8712	NA	NA	NA	NA	NA	NA	NA	TRUE
genus.Bilophila.id.3170	rs2728491	7	47211732	G	T	-0.5671	1.0717	0.5967	NA	NA	NA	NA	NA	NA	NA	FALSE
genus.Bilophila.id.3170	rs3827020	20	61980991	C	T	0.0181	0.0504	0.719399	NA	NA	NA	NA	NA	NA	NA	TRUE
genus.Bilophila.id.3170	rs4798126	18	3765773	G	A	-0.0524	0.0511	0.3052	NA	NA	NA	NA	NA	NA	NA	TRUE
genus.Bilophila.id.3170	rs542415	15	50011554	T	C	-0.0741	0.0444	0.0951305	NA	NA	NA	NA	NA	NA	NA	TRUE
genus.Bilophila.id.3170	rs60178956	8	90878338	G	A	0.0126	0.0472	0.7901	NA	NA	NA	NA	NA	NA	NA	TRUE
genus.Bilophila.id.3170	rs6793291	3	194419531	C	A	-0.117	0.0845	0.1662	NA	NA	NA	NA	NA	NA	NA	TRUE
genus.Bilophila.id.3170	rs72676854	8	109990939	T	C	-0.1051	0.1002	0.2941	NA	NA	NA	NA	NA	NA	NA	TRUE
genus.Bilophila.id.3170	rs7802841	7	138583840	C	A	-0.047	0.0483	0.3303	NA	NA	NA	NA	NA	NA	NA	TRUE
genus.Bilophila.id.3170	rs8013541	14	67640571	A	T	0.0077	0.0414	0.8522	NA	NA	NA	NA	NA	NA	NA	FALSE
genus.Bilophila.id.3170	rs9899990	17	9121579	A	G	0.0814	0.0816	0.3188	NA	NA	NA	NA	NA	NA	NA	TRUE
class.Verrucomicrobiae.id.4029	rs11184341	1	105422565	G	C	-0.0019	0.045	0.9665	NA	NA	NA	NA	NA	NA	NA	FALSE
class.Verrucomicrobiae.id.4029	rs111862613	12	130309670	T	C	-0.0116	0.062	0.8514	NA	NA	NA	NA	NA	NA	NA	TRUE
class.Verrucomicrobiae.id.4029	rs117107102	18	49473635	A	G	-0.029	0.1072	0.786401	NA	NA	NA	NA	NA	NA	NA	TRUE
class.Verrucomicrobiae.id.4029	rs11729256	4	95027272	T	C	0.0133	0.0499	0.7901	NA	NA	NA	NA	NA	NA	NA	TRUE
class.Verrucomicrobiae.id.4029	rs12908520	15	97570657	G	A	0.0602	0.0416	0.1472	NA	NA	NA	NA	NA	NA	NA	TRUE
class.Verrucomicrobiae.id.4029	rs2602429	16	81063149	C	T	0.0345	0.0464	0.4563	NA	NA	NA	NA	NA	NA	NA	TRUE
class.Verrucomicrobiae.id.4029	rs4242783	10	5064327	G	A	0.0489	0.0463	0.2908	NA	NA	NA	NA	NA	NA	NA	TRUE
class.Verrucomicrobiae.id.4029	rs4936098	11	130280667	A	G	0.0067	0.0461	0.885	NA	NA	NA	NA	NA	NA	NA	TRUE
class.Verrucomicrobiae.id.4029	rs61779207	1	41074472	G	A	0.0099	0.0536	0.8538	NA	NA	NA	NA	NA	NA	NA	TRUE
class.Verrucomicrobiae.id.4029	rs74542928	4	100544188	T	C	0.0009	0.0965	0.9927	NA	NA	NA	NA	NA	NA	NA	TRUE
class.Verrucomicrobiae.id.4029	rs9349825	6	56341481	A	G	0.0845	0.0504	0.0932009	NA	NA	NA	NA	NA	NA	NA	TRUE
class.Verrucomicrobiae.id.4029	rs941682	20	31867840	G	A	0.069	0.0463	0.136	NA	NA	NA	NA	NA	NA	NA	TRUE
genus.Senegalimassilia.id.11160	rs10036909	5	127861692	C	T	0.054	0.0958	0.5729	NA	NA	NA	NA	NA	NA	NA	TRUE
genus.Senegalimassilia.id.11160	rs11787826	9	34332382	C	A	0.0144	0.0422	0.733	NA	NA	NA	NA	NA	NA	NA	TRUE
genus.Senegalimassilia.id.11160	rs13383270	2	220831701	G	C	-0.0396	0.0414	0.3387	NA	NA	NA	NA	NA	NA	NA	FALSE
genus.Senegalimassilia.id.11160	rs1990708	2	206654123	A	C	0.007	0.0662	0.916	NA	NA	NA	NA	NA	NA	NA	TRUE
genus.Senegalimassilia.id.11160	rs2017373	14	34431996	C	T	0.0076	0.0432	0.8609	NA	NA	NA	NA	NA	NA	NA	TRUE
genus.Senegalimassilia.id.11160	rs57512504	13	19489214	T	A	-0.0396	0.0432	0.3599	NA	NA	NA	NA	NA	NA	NA	FALSE
genus.Senegalimassilia.id.11160	rs7225245	17	48379615	G	A	-0.0498	0.0431	0.248	NA	NA	NA	NA	NA	NA	NA	TRUE
genus.Senegalimassilia.id.11160	rs72887800	17	74949284	T	A	0.0677	0.0422	0.1093	NA	NA	NA	NA	NA	NA	NA	FALSE
class.Bacteroidia.id.912	rs11146701	10	39062269	A	G	0.0145	0.0426	0.7345	NA	NA	NA	NA	NA	NA	NA	TRUE
class.Bacteroidia.id.912	rs111845179	14	59317502	T	C	-0.0013	0.1259	0.9916	NA	NA	NA	NA	NA	NA	NA	TRUE
class.Bacteroidia.id.912	rs13291169	9	116888284	C	G	0.0365	0.0653	0.5754	NA	NA	NA	NA	NA	NA	NA	FALSE
class.Bacteroidia.id.912	rs17343978	22	27433885	A	C	-0.1593	0.0512	0.00184502	NA	NA	NA	NA	NA	NA	NA	TRUE
class.Bacteroidia.id.912	rs2032750	2	53831026	T	C	-0.0041	0.0414	0.9213	NA	NA	NA	NA	NA	NA	NA	TRUE
class.Bacteroidia.id.912	rs4146051	2	213189994	A	G	-0.0358	0.068	0.5992	NA	NA	NA	NA	NA	NA	NA	TRUE
class.Bacteroidia.id.912	rs4916508	3	195936789	G	A	-0.0313	0.0423	0.4593	NA	NA	NA	NA	NA	NA	NA	TRUE
class.Bacteroidia.id.912	rs55773148	13	70523029	G	A	-0.1419	0.0719	0.0483805	NA	NA	NA	NA	NA	NA	NA	TRUE
class.Bacteroidia.id.912	rs62531359	8	70916181	T	G	-0.0517	0.0539	0.3374	NA	NA	NA	NA	NA	NA	NA	TRUE
class.Bacteroidia.id.912	rs62575403	9	136493820	C	T	-0.1095	0.1253	0.3822	NA	NA	NA	NA	NA	NA	NA	TRUE
class.Bacteroidia.id.912	rs72706335	1	157495438	T	C	-0.1011	0.1309	0.4399	NA	NA	NA	NA	NA	NA	NA	TRUE
class.Bacteroidia.id.912	rs73975615	17	6461200	G	A	0.1691	0.1319	0.2	NA	NA	NA	NA	NA	NA	NA	TRUE
class.Bacteroidia.id.912	rs7546249	1	176792690	T	A	-0.0641	0.0454	0.158	NA	NA	NA	NA	NA	NA	NA	FALSE
class.Bacteroidia.id.912	rs7631304	3	89339527	G	A	-0.0797	0.0555	0.1512	NA	NA	NA	NA	NA	NA	NA	TRUE
class.Bacteroidia.id.912	rs79585701	8	13110185	A	C	0.0999	0.0621	0.1079	NA	NA	NA	NA	NA	NA	NA	TRUE
class.Bacteroidia.id.912	rs929878	16	74290641	C	T	-0.0073	0.053	0.8897	NA	NA	NA	NA	NA	NA	NA	TRUE
genus.Ruminiclostridium5.id.11355	rs10827477	10	35262588	A	G	0.0849	0.0439	0.0528701	NA	NA	NA	NA	NA	NA	NA	TRUE
genus.Ruminiclostridium5.id.11355	rs113753996	5	32477664	T	C	-0.0461	0.0586	0.4314	NA	NA	NA	NA	NA	NA	NA	TRUE
genus.Ruminiclostridium5.id.11355	rs1223978	13	108775162	T	C	0.0066	0.0418	0.8739	NA	NA	NA	NA	NA	NA	NA	TRUE
genus.Ruminiclostridium5.id.11355	rs1492620	6	50405920	T	C	-0.0847	0.0585	0.1478	NA	NA	NA	NA	NA	NA	NA	TRUE
genus.Ruminiclostridium5.id.11355	rs2286384	12	1891043	G	C	-0.0686	0.0412	0.0956908	NA	NA	NA	NA	NA	NA	NA	FALSE
genus.Ruminiclostridium5.id.11355	rs243585	21	19151940	C	G	-0.0058	0.0519	0.9105	NA	NA	NA	NA	NA	NA	NA	FALSE
genus.Ruminiclostridium5.id.11355	rs2482038	10	12835085	C	A	-0.0339	0.0422	0.4221	NA	NA	NA	NA	NA	NA	NA	TRUE
genus.Ruminiclostridium5.id.11355	rs2791343	8	131316030	T	C	-0.0164	0.0432	0.704601	NA	NA	NA	NA	NA	NA	NA	TRUE
genus.Ruminiclostridium5.id.11355	rs2801960	1	41878680	C	G	-0.0274	0.0462	0.5526	NA	NA	NA	NA	NA	NA	NA	FALSE
genus.Ruminiclostridium5.id.11355	rs2833828	21	33811886	G	A	-0.0014	0.0419	0.9728	NA	NA	NA	NA	NA	NA	NA	TRUE
genus.Ruminiclostridium5.id.11355	rs4955951	3	55243531	A	G	-0.0583	0.0721	0.4186	NA	NA	NA	NA	NA	NA	NA	TRUE
genus.Ruminiclostridium5.id.11355	rs6121460	20	60293505	G	A	-0.024	0.0705	0.733599	NA	NA	NA	NA	NA	NA	NA	TRUE
genus.Ruminiclostridium5.id.11355	rs73002572	2	103755970	G	C	0.0539	0.0648	0.4055	NA	NA	NA	NA	NA	NA	NA	FALSE
genus.Ruminiclostridium5.id.11355	rs79968837	20	41177956	A	G	0.1057	0.0713	0.1382	NA	NA	NA	NA	NA	NA	NA	TRUE
genus.Ruminiclostridium5.id.11355	rs8053158	16	86769909	A	G	0.0559	0.0599	0.3511	NA	NA	NA	NA	NA	NA	NA	TRUE
genus..Eubacteriumcoprostanoligenesgroup.id.11375	rs1020520	7	33603146	T	G	-0.1113	0.0519	0.032	NA	NA	NA	NA	NA	NA	NA	TRUE
genus..Eubacteriumcoprostanoligenesgroup.id.11375	rs10444197	10	2215931	A	G	-0.0027	0.045	0.9514	NA	NA	NA	NA	NA	NA	NA	TRUE
genus..Eubacteriumcoprostanoligenesgroup.id.11375	rs11052069	12	32713919	T	C	-0.1031	0.0417	0.01335	NA	NA	NA	NA	NA	NA	NA	TRUE
genus..Eubacteriumcoprostanoligenesgroup.id.11375	rs115325767	1	200638489	G	C	0.0083	0.1562	0.9575	NA	NA	NA	NA	NA	NA	NA	FALSE
genus..Eubacteriumcoprostanoligenesgroup.id.11375	rs11720857	3	113794507	C	T	-0.097	0.053	0.0671707	NA	NA	NA	NA	NA	NA	NA	TRUE
genus..Eubacteriumcoprostanoligenesgroup.id.11375	rs12906958	15	36911598	C	T	-0.0201	0.045	0.6557	NA	NA	NA	NA	NA	NA	NA	TRUE
genus..Eubacteriumcoprostanoligenesgroup.id.11375	rs17159861	7	31085162	C	T	-0.0362	0.0656	0.581201	NA	NA	NA	NA	NA	NA	NA	TRUE
genus..Eubacteriumcoprostanoligenesgroup.id.11375	rs2644213	10	84506096	G	A	-0.0608	0.0449	0.1758	NA	NA	NA	NA	NA	NA	NA	TRUE
genus..Eubacteriumcoprostanoligenesgroup.id.11375	rs4076415	15	86440997	T	G	0.0707	0.0451	0.1166	NA	NA	NA	NA	NA	NA	NA	TRUE
genus..Eubacteriumcoprostanoligenesgroup.id.11375	rs4717831	7	73306506	A	T	0.1648	0.1163	0.1566	NA	NA	NA	NA	NA	NA	NA	FALSE
genus..Eubacteriumcoprostanoligenesgroup.id.11375	rs62024432	15	97869293	C	T	-0.0863	0.0678	0.203	NA	NA	NA	NA	NA	NA	NA	TRUE
genus..Eubacteriumcoprostanoligenesgroup.id.11375	rs6762473	3	127139574	C	A	0.0632	0.0479	0.1876	NA	NA	NA	NA	NA	NA	NA	TRUE
genus..Eubacteriumcoprostanoligenesgroup.id.11375	rs76898927	3	81595477	G	A	-0.2239	0.1026	0.02914	NA	NA	NA	NA	NA	NA	NA	TRUE
genus..Eubacteriumcoprostanoligenesgroup.id.11375	rs79895140	2	50797401	T	C	0.0048	0.0687	0.9447	NA	NA	NA	NA	NA	NA	NA	TRUE
genus..Eubacteriumcoprostanoligenesgroup.id.11375	rs9648214	7	16380806	T	C	0.019	0.0646	0.7692	NA	NA	NA	NA	NA	NA	NA	TRUE
class.Gammaproteobacteria.id.3303	rs11181912	12	43572952	G	A	0.0461	0.0437	0.2917	NA	NA	NA	NA	NA	NA	NA	TRUE
class.Gammaproteobacteria.id.3303	rs12404135	1	186502694	A	G	-0.03	0.0782	0.701	NA	NA	NA	NA	NA	NA	NA	TRUE
class.Gammaproteobacteria.id.3303	rs6469506	8	115123937	T	A	-0.092	0.0446	0.0393097	NA	NA	NA	NA	NA	NA	NA	FALSE
class.Gammaproteobacteria.id.3303	rs6706173	2	167986992	A	C	-0.0194	0.0547	0.7224	NA	NA	NA	NA	NA	NA	NA	TRUE
class.Gammaproteobacteria.id.3303	rs75101789	3	18615903	C	T	-0.0108	0.0693	0.8767	NA	NA	NA	NA	NA	NA	NA	TRUE
class.Gammaproteobacteria.id.3303	rs79795896	18	48185248	A	G	0.0668	0.1073	0.5337	NA	NA	NA	NA	NA	NA	NA	TRUE
class.Gammaproteobacteria.id.3303	rs9494710	6	137612554	C	T	0.1189	0.0458	0.00939204	NA	NA	NA	NA	NA	NA	NA	TRUE
class.Gammaproteobacteria.id.3303	rs9973122	18	75633634	T	A	-0.0482	0.0677	0.4764	NA	NA	NA	NA	NA	NA	NA	FALSE
family.Peptostreptococcaceae.id.2042	rs10805326	4	14324623	G	A	0.0207	0.0489	0.672201	NA	NA	NA	NA	NA	NA	NA	TRUE
family.Peptostreptococcaceae.id.2042	rs10805326	4	14324623	G	A	-0.0538	0.4447	0.9038	NA	NA	NA	NA	NA	NA	NA	FALSE
family.Peptostreptococcaceae.id.2042	rs117020988	7	46710977	C	T	-0.0313	0.0878	0.7212	NA	NA	NA	NA	NA	NA	NA	TRUE
family.Peptostreptococcaceae.id.2042	rs12377846	9	16786784	C	A	-0.222	0.129	0.0851197	NA	NA	NA	NA	NA	NA	NA	TRUE
family.Peptostreptococcaceae.id.2042	rs12986312	19	17414138	T	G	-0.0345	0.0482	0.4738	NA	NA	NA	NA	NA	NA	NA	TRUE
family.Peptostreptococcaceae.id.2042	rs1467258	17	38216487	G	A	-0.1057	0.0531	0.0465704	NA	NA	NA	NA	NA	NA	NA	TRUE
family.Peptostreptococcaceae.id.2042	rs1520207	3	151781175	C	T	0.0547	0.0414	0.1863	NA	NA	NA	NA	NA	NA	NA	TRUE
family.Peptostreptococcaceae.id.2042	rs2644627	8	26726641	C	G	-0.115	0.0423	0.00651298	NA	NA	NA	NA	NA	NA	NA	FALSE
family.Peptostreptococcaceae.id.2042	rs4692811	4	171180190	C	T	0.098	0.0436	0.0245601	NA	NA	NA	NA	NA	NA	NA	TRUE
family.Peptostreptococcaceae.id.2042	rs59865771	16	89246670	C	T	-0.0636	0.0452	0.1592	NA	NA	NA	NA	NA	NA	NA	TRUE
family.Peptostreptococcaceae.id.2042	rs59987323	22	37976422	C	T	0.0012	0.0747	0.9874	NA	NA	NA	NA	NA	NA	NA	TRUE
family.Peptostreptococcaceae.id.2042	rs61841503	10	17019559	G	A	0.0075	0.0655	0.9093	NA	NA	NA	NA	NA	NA	NA	TRUE
family.Peptostreptococcaceae.id.2042	rs6721459	2	67852836	A	G	0.0087	0.0418	0.8353	NA	NA	NA	NA	NA	NA	NA	TRUE
family.Peptostreptococcaceae.id.2042	rs75819860	18	65324280	T	A	0.1956	0.0826	0.0178801	NA	NA	NA	NA	NA	NA	NA	FALSE
family.Peptostreptococcaceae.id.2042	rs76982728	7	44312824	T	C	-0.0878	0.0847	0.3	NA	NA	NA	NA	NA	NA	NA	TRUE
family.Peptostreptococcaceae.id.2042	rs77540684	10	14650535	T	G	0.1625	0.0733	0.0266698	NA	NA	NA	NA	NA	NA	NA	TRUE
family.Peptostreptococcaceae.id.2042	rs9573937	13	77351196	A	G	-0.0042	0.0532	0.9371	NA	NA	NA	NA	NA	NA	NA	TRUE
family.Rhodospirillaceae.id.2717	rs1035406	5	119372737	G	A	-0.0229	0.0595	0.7008	NA	NA	NA	NA	NA	NA	NA	TRUE
family.Rhodospirillaceae.id.2717	rs11591293	10	113419797	G	T	0.0504	0.0454	0.2665	NA	NA	NA	NA	NA	NA	NA	TRUE
family.Rhodospirillaceae.id.2717	rs12977163	19	28641647	G	C	-0.0013	0.0434	0.9766	NA	NA	NA	NA	NA	NA	NA	FALSE
family.Rhodospirillaceae.id.2717	rs13336560	16	88554243	C	T	0.0732	0.043	0.0891703	NA	NA	NA	NA	NA	NA	NA	TRUE
family.Rhodospirillaceae.id.2717	rs1549633	5	27945645	A	C	-0.1266	0.0572	0.02696	NA	NA	NA	NA	NA	NA	NA	TRUE
family.Rhodospirillaceae.id.2717	rs1923415	6	89268715	A	G	-0.0611	0.0756	0.4195	NA	NA	NA	NA	NA	NA	NA	TRUE
family.Rhodospirillaceae.id.2717	rs3754624	2	225633812	C	T	-0.046	0.0508	0.3661	NA	NA	NA	NA	NA	NA	NA	TRUE
family.Rhodospirillaceae.id.2717	rs4278423	10	2670553	T	C	0.0777	0.0717	0.278	NA	NA	NA	NA	NA	NA	NA	TRUE
family.Rhodospirillaceae.id.2717	rs4822789	22	27173098	G	C	-0.0502	0.0473	0.2883	NA	NA	NA	NA	NA	NA	NA	FALSE
family.Rhodospirillaceae.id.2717	rs55876211	3	84471266	C	T	-0.0187	0.0479	0.696299	NA	NA	NA	NA	NA	NA	NA	TRUE
family.Rhodospirillaceae.id.2717	rs61933850	12	73139398	G	A	0.0901	0.0712	0.2058	NA	NA	NA	NA	NA	NA	NA	TRUE
family.Rhodospirillaceae.id.2717	rs6679026	1	78619512	T	C	-0.0061	0.0746	0.9352	NA	NA	NA	NA	NA	NA	NA	TRUE
family.Rhodospirillaceae.id.2717	rs7001029	8	131958403	C	T	-0.0247	0.0791	0.755	NA	NA	NA	NA	NA	NA	NA	TRUE
family.Rhodospirillaceae.id.2717	rs72714493	1	92206218	A	G	-0.0819	0.0559	0.1426	NA	NA	NA	NA	NA	NA	NA	TRUE
family.Rhodospirillaceae.id.2717	rs74354280	4	134192918	C	T	0.0173	0.0465	0.7093	NA	NA	NA	NA	NA	NA	NA	TRUE
family.Rhodospirillaceae.id.2717	rs76784716	2	169033340	A	G	-0.047	0.0757	0.534399	NA	NA	NA	NA	NA	NA	NA	TRUE
family.Rhodospirillaceae.id.2717	rs9813022	3	13726736	A	G	0.0724	0.043	0.0923804	NA	NA	NA	NA	NA	NA	NA	TRUE
genus.Allisonella.id.2174	rs1901739	5	114286707	T	G	0.0389	0.0411	0.3438	NA	NA	NA	NA	NA	NA	NA	TRUE
genus.Allisonella.id.2174	rs35110698	12	28018998	T	C	-0.006	0.0552	0.9136	NA	NA	NA	NA	NA	NA	NA	TRUE
genus.Allisonella.id.2174	rs35778461	9	100150556	C	T	0.0808	0.0474	0.08804	NA	NA	NA	NA	NA	NA	NA	TRUE
genus.Allisonella.id.2174	rs594561	11	88632972	C	T	0.0147	0.0414	0.7224	NA	NA	NA	NA	NA	NA	NA	TRUE
genus.Allisonella.id.2174	rs602075	9	79110160	A	G	-0.0444	0.0504	0.3776	NA	NA	NA	NA	NA	NA	NA	TRUE
genus.Allisonella.id.2174	rs6742198	2	33607071	G	A	-0.0674	0.0512	0.1881	NA	NA	NA	NA	NA	NA	NA	TRUE
genus.Allisonella.id.2174	rs685403	18	75370866	G	C	-0.0615	0.0698	0.3784	NA	NA	NA	NA	NA	NA	NA	FALSE
genus.Allisonella.id.2174	rs76904847	7	137968010	G	A	0.1395	0.0587	0.0175699	NA	NA	NA	NA	NA	NA	NA	TRUE
genus.Allisonella.id.2174	rs7898615	10	122413451	T	G	-0.024	0.0573	0.675199	NA	NA	NA	NA	NA	NA	NA	TRUE
class.Alphaproteobacteria.id.2379	rs10803434	1	14238305	A	T	-0.0331	0.0418	0.4278	NA	NA	NA	NA	NA	NA	NA	FALSE
class.Alphaproteobacteria.id.2379	rs12977163	19	28641647	G	C	-0.0013	0.0434	0.9766	NA	NA	NA	NA	NA	NA	NA	FALSE
class.Alphaproteobacteria.id.2379	rs140912403	9	95517807	C	T	0.079	0.0973	0.4169	NA	NA	NA	NA	NA	NA	NA	TRUE
class.Alphaproteobacteria.id.2379	rs17061716	3	59982336	G	C	0.0977	0.0623	0.1169	NA	NA	NA	NA	NA	NA	NA	FALSE
class.Alphaproteobacteria.id.2379	rs34569731	2	75630344	A	G	-0.0129	0.0457	0.7782	NA	NA	NA	NA	NA	NA	NA	TRUE
class.Alphaproteobacteria.id.2379	rs55876211	3	84471266	C	T	-0.0187	0.0479	0.696299	NA	NA	NA	NA	NA	NA	NA	TRUE
class.Alphaproteobacteria.id.2379	rs62285697	3	176407911	C	T	0.0268	0.0506	0.5968	NA	NA	NA	NA	NA	NA	NA	TRUE
class.Alphaproteobacteria.id.2379	rs76784716	2	169033340	A	G	-0.047	0.0757	0.534399	NA	NA	NA	NA	NA	NA	NA	TRUE
class.Alphaproteobacteria.id.2379	rs7960664	12	89471235	G	A	-0.0348	0.0602	0.5633	NA	NA	NA	NA	NA	NA	NA	TRUE
class.Alphaproteobacteria.id.2379	rs9813022	3	13726736	A	G	0.0724	0.043	0.0923804	NA	NA	NA	NA	NA	NA	NA	TRUE
genus.Coprococcus2.id.11302	rs10070053	5	34794789	A	G	-0.0485	0.0461	0.2931	NA	NA	NA	NA	NA	NA	NA	TRUE
genus.Coprococcus2.id.11302	rs12634070	3	180544880	T	C	-0.0584	0.0477	0.2209	NA	NA	NA	NA	NA	NA	NA	TRUE
genus.Coprococcus2.id.11302	rs1958519	14	86833255	T	A	-0.0062	0.044	0.8874	NA	NA	NA	NA	NA	NA	NA	FALSE
genus.Coprococcus2.id.11302	rs2482516	9	25554068	C	T	-0.069	0.0507	0.1734	NA	NA	NA	NA	NA	NA	NA	TRUE
genus.Coprococcus2.id.11302	rs35890118	10	129715759	A	G	-0.0509	0.0463	0.2715	NA	NA	NA	NA	NA	NA	NA	TRUE
genus.Coprococcus2.id.11302	rs59936925	20	49266770	A	T	0.1023	0.0735	0.1638	NA	NA	NA	NA	NA	NA	NA	FALSE
genus.Coprococcus2.id.11302	rs61823518	1	223688236	A	C	-0.0088	0.0667	0.8954	NA	NA	NA	NA	NA	NA	NA	TRUE
genus.Coprococcus2.id.11302	rs6677933	1	112139008	C	T	0.1489	0.0584	0.01086	NA	NA	NA	NA	NA	NA	NA	TRUE
genus.Coprococcus2.id.11302	rs72680320	4	131125786	T	C	0.0778	0.047	0.0973397	NA	NA	NA	NA	NA	NA	NA	TRUE
genus.Coprococcus2.id.11302	rs9426473	1	4210455	A	G	0.0711	0.0487	0.1446	NA	NA	NA	NA	NA	NA	NA	TRUE
genus.Slackia.id.825	rs10409783	19	4555786	A	G	0.0165	0.0476	0.729001	NA	NA	NA	NA	NA	NA	NA	TRUE
genus.Slackia.id.825	rs112764253	7	78282725	T	A	-0.0365	0.1209	0.7625	NA	NA	NA	NA	NA	NA	NA	FALSE
genus.Slackia.id.825	rs12440440	15	34041896	A	G	-0.102	0.0438	0.0200198	NA	NA	NA	NA	NA	NA	NA	TRUE
genus.Slackia.id.825	rs13339230	16	7460475	C	G	0.0664	0.0803	0.4078	NA	NA	NA	NA	NA	NA	NA	FALSE
genus.Slackia.id.825	rs16894137	8	96946291	C	T	-0.0569	0.059	0.3349	NA	NA	NA	NA	NA	NA	NA	TRUE
genus.Slackia.id.825	rs35156985	7	99451715	T	C	-0.0636	0.0817	0.4361	NA	NA	NA	NA	NA	NA	NA	TRUE
genus.Slackia.id.825	rs4492265	7	13523683	A	G	0.0684	0.0444	0.1236	NA	NA	NA	NA	NA	NA	NA	TRUE
genus.Slackia.id.825	rs58767323	4	57167507	G	C	0.0504	0.0515	0.3276	NA	NA	NA	NA	NA	NA	NA	FALSE
genus.Slackia.id.825	rs8901	17	74267010	C	T	-0.0307	0.044	0.4864	NA	NA	NA	NA	NA	NA	NA	TRUE
genus.RuminococcaceaeUCG003.id.11361	rs10490280	2	37905976	C	T	-0.0282	0.0537	0.5994	NA	NA	NA	NA	NA	NA	NA	TRUE
genus.RuminococcaceaeUCG003.id.11361	rs11243416	9	134416970	T	C	-0.0191	0.0758	0.8011	NA	NA	NA	NA	NA	NA	NA	TRUE
genus.RuminococcaceaeUCG003.id.11361	rs11613919	12	75496463	G	T	0.0268	0.0548	0.6246	NA	NA	NA	NA	NA	NA	NA	TRUE
genus.RuminococcaceaeUCG003.id.11361	rs139730	22	25292719	G	C	-0.002	0.0465	0.9649	NA	NA	NA	NA	NA	NA	NA	FALSE
genus.RuminococcaceaeUCG003.id.11361	rs16959793	15	35071718	A	C	0.0442	0.0425	0.2983	NA	NA	NA	NA	NA	NA	NA	TRUE
genus.RuminococcaceaeUCG003.id.11361	rs2523124	7	97348436	T	C	0.0084	0.0425	0.8425	NA	NA	NA	NA	NA	NA	NA	TRUE
genus.RuminococcaceaeUCG003.id.11361	rs3013089	1	13794594	G	A	0.0235	0.0422	0.5768	NA	NA	NA	NA	NA	NA	NA	TRUE
genus.RuminococcaceaeUCG003.id.11361	rs4452755	8	82026852	A	C	0.0448	0.049	0.3605	NA	NA	NA	NA	NA	NA	NA	TRUE
genus.RuminococcaceaeUCG003.id.11361	rs4532474	6	105781538	G	A	0.075	0.0554	0.1753	NA	NA	NA	NA	NA	NA	NA	TRUE
genus.RuminococcaceaeUCG003.id.11361	rs4629039	18	46485154	T	A	-0.0044	0.0422	0.917	NA	NA	NA	NA	NA	NA	NA	FALSE
genus.RuminococcaceaeUCG003.id.11361	rs646327	19	49209851	G	A	-0.0258	0.0462	0.5772	NA	NA	NA	NA	NA	NA	NA	TRUE
genus.RuminococcaceaeUCG003.id.11361	rs6759615	2	205238716	A	G	-0.0411	0.0655	0.530401	NA	NA	NA	NA	NA	NA	NA	TRUE
genus.RuminococcaceaeUCG003.id.11361	rs73341549	7	51541468	T	C	-0.0662	0.0824	0.4216	NA	NA	NA	NA	NA	NA	NA	TRUE
genus.RuminococcaceaeUCG003.id.11361	rs78720113	3	41982393	A	G	0.0012	0.0755	0.9872	NA	NA	NA	NA	NA	NA	NA	TRUE
family.Clostridiaceae1.id.1869	rs10875374	1	101804809	C	T	0.0356	0.0413	0.3885	NA	NA	NA	NA	NA	NA	NA	TRUE
family.Clostridiaceae1.id.1869	rs12186080	3	132596627	G	A	0.0215	0.0555	0.6987	NA	NA	NA	NA	NA	NA	NA	TRUE
family.Clostridiaceae1.id.1869	rs12341505	9	136710881	G	A	-0.0351	0.0698	0.6145	NA	NA	NA	NA	NA	NA	NA	TRUE
family.Clostridiaceae1.id.1869	rs12490337	3	111482845	C	G	-0.0675	0.0484	0.1634	NA	NA	NA	NA	NA	NA	NA	FALSE
family.Clostridiaceae1.id.1869	rs2795528	10	43270264	G	A	-0.0003	0.0989	0.9977	NA	NA	NA	NA	NA	NA	NA	TRUE
family.Clostridiaceae1.id.1869	rs2817172	1	3041519	C	T	-0.0091	0.0422	0.8299	NA	NA	NA	NA	NA	NA	NA	TRUE
family.Clostridiaceae1.id.1869	rs4723021	7	30934659	T	C	-0.055	0.0729	0.4506	NA	NA	NA	NA	NA	NA	NA	TRUE
family.Clostridiaceae1.id.1869	rs550843	6	165722832	T	C	0.047	0.0481	0.3285	NA	NA	NA	NA	NA	NA	NA	TRUE
family.Clostridiaceae1.id.1869	rs56188186	16	87710690	A	G	0.0893	0.0974	0.3591	NA	NA	NA	NA	NA	NA	NA	TRUE
family.Clostridiaceae1.id.1869	rs62397761	6	48093014	A	G	0.087	0.0469	0.0634805	NA	NA	NA	NA	NA	NA	NA	TRUE
family.Clostridiaceae1.id.1869	rs881532	22	47806774	A	G	0.0237	0.0454	0.6024	NA	NA	NA	NA	NA	NA	NA	TRUE
genus.Clostridiumsensustricto1.id.1873	rs11264403	1	155676492	G	A	0.0696	0.0696	0.317	NA	NA	NA	NA	NA	NA	NA	TRUE
genus.Clostridiumsensustricto1.id.1873	rs115807074	5	84997131	A	G	-0.1413	0.1684	0.4017	NA	NA	NA	NA	NA	NA	NA	TRUE
genus.Clostridiumsensustricto1.id.1873	rs11586026	1	83252771	A	T	0.0535	0.1032	0.604	NA	NA	NA	NA	NA	NA	NA	FALSE
genus.Clostridiumsensustricto1.id.1873	rs116847295	12	43485015	C	T	-0.0312	0.0732	0.6699	NA	NA	NA	NA	NA	NA	NA	TRUE
genus.Clostridiumsensustricto1.id.1873	rs12341505	9	136710881	G	A	-0.0351	0.0698	0.6145	NA	NA	NA	NA	NA	NA	NA	TRUE
genus.Clostridiumsensustricto1.id.1873	rs12490337	3	111482845	C	G	-0.0675	0.0484	0.1634	NA	NA	NA	NA	NA	NA	NA	FALSE
genus.Clostridiumsensustricto1.id.1873	rs2795528	10	43270264	G	A	-0.0003	0.0989	0.9977	NA	NA	NA	NA	NA	NA	NA	TRUE
genus.Clostridiumsensustricto1.id.1873	rs2817172	1	3041519	C	T	-0.0091	0.0422	0.8299	NA	NA	NA	NA	NA	NA	NA	TRUE
genus.Clostridiumsensustricto1.id.1873	rs550843	6	165722832	T	C	0.047	0.0481	0.3285	NA	NA	NA	NA	NA	NA	NA	TRUE
genus.LachnospiraceaeNK4A136group.id.11319	rs10952110	7	8497922	G	T	-0.0561	0.0425	0.1863	NA	NA	NA	NA	NA	NA	NA	TRUE
genus.LachnospiraceaeNK4A136group.id.11319	rs11263806	17	35240097	A	G	-0.0362	0.0453	0.4252	NA	NA	NA	NA	NA	NA	NA	TRUE
genus.LachnospiraceaeNK4A136group.id.11319	rs12362320	11	3922055	G	C	-0.0237	0.042	0.5723	NA	NA	NA	NA	NA	NA	NA	FALSE
genus.LachnospiraceaeNK4A136group.id.11319	rs12611395	19	21806125	A	G	-0.113	0.0758	0.1361	NA	NA	NA	NA	NA	NA	NA	TRUE
genus.LachnospiraceaeNK4A136group.id.11319	rs160061	5	6116659	A	G	-0.0123	0.0411	0.764901	NA	NA	NA	NA	NA	NA	NA	TRUE
genus.LachnospiraceaeNK4A136group.id.11319	rs28540839	8	84735080	A	C	-0.0919	0.0426	0.0310299	NA	NA	NA	NA	NA	NA	NA	TRUE
genus.LachnospiraceaeNK4A136group.id.11319	rs2880566	17	30016653	T	C	0.0508	0.0572	0.3741	NA	NA	NA	NA	NA	NA	NA	TRUE
genus.LachnospiraceaeNK4A136group.id.11319	rs4955932	3	55181375	T	C	0.0214	0.0429	0.6187	NA	NA	NA	NA	NA	NA	NA	TRUE
genus.LachnospiraceaeNK4A136group.id.11319	rs59805249	5	90289997	T	C	0.0093	0.065	0.8864	NA	NA	NA	NA	NA	NA	NA	TRUE
genus.LachnospiraceaeNK4A136group.id.11319	rs68104925	14	100177681	T	C	-0.0765	0.0452	0.0902797	NA	NA	NA	NA	NA	NA	NA	TRUE
genus.LachnospiraceaeNK4A136group.id.11319	rs7073658	10	62175024	T	G	0.0583	0.0412	0.157	NA	NA	NA	NA	NA	NA	NA	TRUE
genus.LachnospiraceaeNK4A136group.id.11319	rs73044693	19	51256120	A	G	-0.0171	0.0896	0.8486	NA	NA	NA	NA	NA	NA	NA	TRUE
genus.LachnospiraceaeNK4A136group.id.11319	rs7616165	3	190415145	G	T	-0.1414	0.1086	0.1931	NA	NA	NA	NA	NA	NA	NA	TRUE
genus.LachnospiraceaeNK4A136group.id.11319	rs76193507	3	161749981	A	G	0.0637	0.0853	0.4551	NA	NA	NA	NA	NA	NA	NA	TRUE
genus.LachnospiraceaeNK4A136group.id.11319	rs7832116	8	4842929	A	G	-0.0274	0.0575	0.6339	NA	NA	NA	NA	NA	NA	NA	TRUE
genus.LachnospiraceaeNK4A136group.id.11319	rs954878	1	54578401	A	G	0.0033	0.0422	0.9386	NA	NA	NA	NA	NA	NA	NA	TRUE
family.Erysipelotrichaceae.id.2149	rs1074800	5	3002546	A	G	-0.139	0.0422	0.000989191	NA	NA	NA	NA	NA	NA	NA	TRUE
family.Erysipelotrichaceae.id.2149	rs10781552	10	133897233	C	T	-0.0227	0.0452	0.6162	NA	NA	NA	NA	NA	NA	NA	TRUE
family.Erysipelotrichaceae.id.2149	rs17530232	13	40385457	A	G	-0.1738	0.1003	0.0831304	NA	NA	NA	NA	NA	NA	NA	TRUE
family.Erysipelotrichaceae.id.2149	rs1884466	1	64139196	C	T	-0.067	0.0416	0.1073	NA	NA	NA	NA	NA	NA	NA	TRUE
family.Erysipelotrichaceae.id.2149	rs2300774	3	195793712	G	A	-0.0494	0.0427	0.2464	NA	NA	NA	NA	NA	NA	NA	TRUE
family.Erysipelotrichaceae.id.2149	rs290833	1	97457427	T	G	-0.009	0.0415	0.8294	NA	NA	NA	NA	NA	NA	NA	TRUE
family.Erysipelotrichaceae.id.2149	rs35161940	17	70327224	T	C	0.0396	0.0692	0.5671	NA	NA	NA	NA	NA	NA	NA	TRUE
family.Erysipelotrichaceae.id.2149	rs4078432	14	48997206	C	T	0.0651	0.054	0.2277	NA	NA	NA	NA	NA	NA	NA	TRUE
family.Erysipelotrichaceae.id.2149	rs56970041	14	80357610	T	G	0.0287	0.0715	0.6875	NA	NA	NA	NA	NA	NA	NA	TRUE
family.Erysipelotrichaceae.id.2149	rs62504403	8	38803551	C	T	-0.1547	0.055	0.00490897	NA	NA	NA	NA	NA	NA	NA	TRUE
family.Erysipelotrichaceae.id.2149	rs7234058	18	5830507	T	C	-0.0892	0.079	0.259	NA	NA	NA	NA	NA	NA	NA	TRUE
family.Erysipelotrichaceae.id.2149	rs7826267	8	2954952	T	G	0.0214	0.0731	0.7701	NA	NA	NA	NA	NA	NA	NA	TRUE
family.Erysipelotrichaceae.id.2149	rs8003149	14	56156504	C	T	0.0153	0.044	0.727301	NA	NA	NA	NA	NA	NA	NA	TRUE
genus.Eisenbergiella.id.11304	rs11027642	11	24001840	C	T	-0.0738	0.0545	0.1756	NA	NA	NA	NA	NA	NA	NA	TRUE
genus.Eisenbergiella.id.11304	rs11079158	17	53367641	T	C	0.0421	0.0532	0.4287	NA	NA	NA	NA	NA	NA	NA	TRUE
genus.Eisenbergiella.id.11304	rs11938607	4	189060431	T	C	-0.0417	0.0469	0.375	NA	NA	NA	NA	NA	NA	NA	TRUE
genus.Eisenbergiella.id.11304	rs12257723	10	109417101	A	C	-0.0713	0.0439	0.1048	NA	NA	NA	NA	NA	NA	NA	TRUE
genus.Eisenbergiella.id.11304	rs12278566	11	124764527	T	A	0.0298	0.049	0.5431	NA	NA	NA	NA	NA	NA	NA	FALSE
genus.Eisenbergiella.id.11304	rs12710729	2	19973210	C	A	-0.0412	0.0485	0.396	NA	NA	NA	NA	NA	NA	NA	TRUE
genus.Eisenbergiella.id.11304	rs13258851	8	55330814	A	G	-0.1275	0.0565	0.0241201	NA	NA	NA	NA	NA	NA	NA	TRUE
genus.Eisenbergiella.id.11304	rs1508033	15	53375201	A	C	-0.0259	0.0439	0.5555	NA	NA	NA	NA	NA	NA	NA	TRUE
genus.Eisenbergiella.id.11304	rs1553971	3	111419486	T	G	0.1187	0.0523	0.0231601	NA	NA	NA	NA	NA	NA	NA	TRUE
genus.Eisenbergiella.id.11304	rs2683098	15	36178565	C	T	-0.0198	0.0484	0.6826	NA	NA	NA	NA	NA	NA	NA	TRUE
genus.Eisenbergiella.id.11304	rs3812426	8	50822676	G	A	0.0351	0.0542	0.5175	NA	NA	NA	NA	NA	NA	NA	TRUE
genus.Eisenbergiella.id.11304	rs4462860	21	21610254	G	A	-0.0194	0.0431	0.653	NA	NA	NA	NA	NA	NA	NA	TRUE
family.Veillonellaceae.id.2172	rs111810795	14	102897930	C	T	0.0018	0.0763	0.9814	NA	NA	NA	NA	NA	NA	NA	TRUE
family.Veillonellaceae.id.2172	rs114889439	13	61597625	A	G	-0.0968	0.1251	0.4391	NA	NA	NA	NA	NA	NA	NA	TRUE
family.Veillonellaceae.id.2172	rs11700976	21	35576123	C	A	0.0036	0.0452	0.9358	NA	NA	NA	NA	NA	NA	NA	TRUE
family.Veillonellaceae.id.2172	rs12186441	5	132646303	G	A	0.0225	0.1103	0.8382	NA	NA	NA	NA	NA	NA	NA	TRUE
family.Veillonellaceae.id.2172	rs12668619	7	21637810	A	G	0.0453	0.0484	0.3485	NA	NA	NA	NA	NA	NA	NA	TRUE
family.Veillonellaceae.id.2172	rs12741784	1	50088819	C	T	0.002	0.051	0.9693	NA	NA	NA	NA	NA	NA	NA	TRUE
family.Veillonellaceae.id.2172	rs1442060	4	46366067	G	A	-0.0584	0.0416	0.16	NA	NA	NA	NA	NA	NA	NA	TRUE
family.Veillonellaceae.id.2172	rs1447205	8	41231597	G	C	-0.007	0.0443	0.8746	NA	NA	NA	NA	NA	NA	NA	FALSE
family.Veillonellaceae.id.2172	rs1693340	18	30208691	T	C	-0.13	0.0834	0.1193	NA	NA	NA	NA	NA	NA	NA	TRUE
family.Veillonellaceae.id.2172	rs2175069	4	23317124	A	G	0.0365	0.0421	0.3857	NA	NA	NA	NA	NA	NA	NA	TRUE
family.Veillonellaceae.id.2172	rs2561116	5	38348199	T	G	-0.0594	0.0764	0.437	NA	NA	NA	NA	NA	NA	NA	TRUE
family.Veillonellaceae.id.2172	rs2585520	13	78785141	G	T	0.0328	0.0779	0.674	NA	NA	NA	NA	NA	NA	NA	TRUE
family.Veillonellaceae.id.2172	rs4263802	8	138319508	G	A	0.0264	0.0447	0.5547	NA	NA	NA	NA	NA	NA	NA	TRUE
family.Veillonellaceae.id.2172	rs4461038	15	78546996	A	G	-0.0438	0.0465	0.3456	NA	NA	NA	NA	NA	NA	NA	TRUE
family.Veillonellaceae.id.2172	rs4797169	18	462180	T	C	0.0272	0.0482	0.572499	NA	NA	NA	NA	NA	NA	NA	TRUE
family.Veillonellaceae.id.2172	rs61264131	6	139188534	A	C	-0.031	0.0678	0.6475	NA	NA	NA	NA	NA	NA	NA	TRUE
family.Veillonellaceae.id.2172	rs6692542	1	244391618	A	G	-0.0386	0.0458	0.3994	NA	NA	NA	NA	NA	NA	NA	TRUE
family.Veillonellaceae.id.2172	rs6909981	6	75534152	C	T	-0.0143	0.0575	0.8041	NA	NA	NA	NA	NA	NA	NA	TRUE
family.Veillonellaceae.id.2172	rs75768969	13	101617913	C	G	0.1232	0.0756	0.1029	NA	NA	NA	NA	NA	NA	NA	FALSE
family.Veillonellaceae.id.2172	rs79535861	13	38326692	A	C	-0.0042	0.0774	0.9571	NA	NA	NA	NA	NA	NA	NA	TRUE
family.Veillonellaceae.id.2172	rs9345168	6	92380922	C	A	0.0526	0.0439	0.2305	NA	NA	NA	NA	NA	NA	NA	TRUE
genus.Veillonella.id.2198	rs11141494	9	89306305	G	A	-0.032	0.0805	0.691	NA	NA	NA	NA	NA	NA	NA	TRUE
genus.Veillonella.id.2198	rs11614532	12	129984555	G	C	-0.0032	0.101	0.9746	NA	NA	NA	NA	NA	NA	NA	FALSE
genus.Veillonella.id.2198	rs12679709	8	13253770	C	G	0.0127	0.0448	0.776599	NA	NA	NA	NA	NA	NA	NA	FALSE
genus.Veillonella.id.2198	rs1882878	21	30010673	A	G	0.0172	0.0452	0.702999	NA	NA	NA	NA	NA	NA	NA	TRUE
genus.Veillonella.id.2198	rs2013594	11	44302154	T	C	0.0693	0.0427	0.1048	NA	NA	NA	NA	NA	NA	NA	TRUE
genus.Veillonella.id.2198	rs55807413	11	2956783	A	G	-0.0012	0.0743	0.9868	NA	NA	NA	NA	NA	NA	NA	TRUE
genus.Veillonella.id.2198	rs62376424	5	119914285	C	T	-0.027	0.0482	0.5757	NA	NA	NA	NA	NA	NA	NA	TRUE
genus.Veillonella.id.2198	rs6656807	1	178945043	A	G	0.0473	0.0476	0.3201	NA	NA	NA	NA	NA	NA	NA	TRUE
genus.Veillonella.id.2198	rs7359080	14	106939916	C	A	0.4306	0.1591	0.00681193	NA	NA	NA	NA	NA	NA	NA	TRUE
genus.Veillonella.id.2198	rs742016	22	45604800	A	G	0.0202	0.0432	0.64	NA	NA	NA	NA	NA	NA	NA	TRUE
genus.Veillonella.id.2198	rs7645873	3	125544032	A	T	0.0135	0.0483	0.780601	NA	NA	NA	NA	NA	NA	NA	FALSE
family.Verrucomicrobiaceae.id.4036	rs11184341	1	105422565	G	C	-0.0019	0.045	0.9665	NA	NA	NA	NA	NA	NA	NA	FALSE
family.Verrucomicrobiaceae.id.4036	rs111862613	12	130309670	T	C	-0.0116	0.062	0.8514	NA	NA	NA	NA	NA	NA	NA	TRUE
family.Verrucomicrobiaceae.id.4036	rs117107102	18	49473635	A	G	-0.029	0.1072	0.786401	NA	NA	NA	NA	NA	NA	NA	TRUE
family.Verrucomicrobiaceae.id.4036	rs11729256	4	95027272	T	C	0.0133	0.0499	0.7901	NA	NA	NA	NA	NA	NA	NA	TRUE
family.Verrucomicrobiaceae.id.4036	rs12908520	15	97570657	G	A	0.0602	0.0416	0.1472	NA	NA	NA	NA	NA	NA	NA	TRUE
family.Verrucomicrobiaceae.id.4036	rs2602429	16	81063149	C	T	0.0345	0.0464	0.4563	NA	NA	NA	NA	NA	NA	NA	TRUE
family.Verrucomicrobiaceae.id.4036	rs4242783	10	5064327	G	A	0.0489	0.0463	0.2908	NA	NA	NA	NA	NA	NA	NA	TRUE
family.Verrucomicrobiaceae.id.4036	rs4936098	11	130280667	A	G	0.0067	0.0461	0.885	NA	NA	NA	NA	NA	NA	NA	TRUE
family.Verrucomicrobiaceae.id.4036	rs61779207	1	41074472	G	A	0.0099	0.0536	0.8538	NA	NA	NA	NA	NA	NA	NA	TRUE
family.Verrucomicrobiaceae.id.4036	rs74542928	4	100544188	T	C	0.0009	0.0965	0.9927	NA	NA	NA	NA	NA	NA	NA	TRUE
family.Verrucomicrobiaceae.id.4036	rs9349825	6	56341481	A	G	0.0845	0.0504	0.0932009	NA	NA	NA	NA	NA	NA	NA	TRUE
family.Verrucomicrobiaceae.id.4036	rs941682	20	31867840	G	A	0.069	0.0463	0.136	NA	NA	NA	NA	NA	NA	NA	TRUE
phylum.Cyanobacteria.id.1500	rs12555298	9	110489551	G	A	-0.0505	0.0528	0.3385	NA	NA	NA	NA	NA	NA	NA	TRUE
phylum.Cyanobacteria.id.1500	rs2314810	17	26104110	C	G	0.018	0.0798	0.8212	NA	NA	NA	NA	NA	NA	NA	FALSE
phylum.Cyanobacteria.id.1500	rs2553290	4	37842537	A	T	-0.0145	0.0538	0.787501	NA	NA	NA	NA	NA	NA	NA	FALSE
phylum.Cyanobacteria.id.1500	rs2585223	15	100880888	T	C	0.0599	0.0679	0.3774	NA	NA	NA	NA	NA	NA	NA	TRUE
phylum.Cyanobacteria.id.1500	rs584122	6	48288456	C	T	-0.0443	0.0917	0.6291	NA	NA	NA	NA	NA	NA	NA	TRUE
phylum.Cyanobacteria.id.1500	rs61972390	13	100566758	T	C	0.1105	0.0659	0.0936009	NA	NA	NA	NA	NA	NA	NA	TRUE
phylum.Cyanobacteria.id.1500	rs7148504	14	100168298	G	T	0.0391	0.0421	0.354	NA	NA	NA	NA	NA	NA	NA	TRUE
phylum.Cyanobacteria.id.1500	rs76531781	7	21647735	T	C	0.0821	0.1102	0.4564	NA	NA	NA	NA	NA	NA	NA	TRUE
phylum.Cyanobacteria.id.1500	rs789068	18	1008239	G	A	-0.054	0.0563	0.3376	NA	NA	NA	NA	NA	NA	NA	TRUE
phylum.Cyanobacteria.id.1500	rs9864379	3	14306949	T	C	0.068	0.0665	0.306	NA	NA	NA	NA	NA	NA	NA	TRUE
order.Methanobacteriales.id.120	rs10202904	2	125440268	T	G	0.0248	0.0443	0.5761	NA	NA	NA	NA	NA	NA	NA	TRUE
order.Methanobacteriales.id.120	rs10424197	19	46439321	G	A	-0.0109	0.0452	0.8103	NA	NA	NA	NA	NA	NA	NA	TRUE
order.Methanobacteriales.id.120	rs11018665	11	89349287	A	T	-0.0265	0.0488	0.5881	NA	NA	NA	NA	NA	NA	NA	FALSE
order.Methanobacteriales.id.120	rs12825290	12	43701132	C	G	-0.1381	0.0949	0.1455	NA	NA	NA	NA	NA	NA	NA	FALSE
order.Methanobacteriales.id.120	rs4257531	3	2086167	G	A	0.1114	0.0738	0.1312	NA	NA	NA	NA	NA	NA	NA	TRUE
order.Methanobacteriales.id.120	rs56131665	5	178160975	G	A	0.0801	0.1592	0.6151	NA	NA	NA	NA	NA	NA	NA	TRUE
order.Methanobacteriales.id.120	rs6508769	19	28827760	T	C	-0.0358	0.0598	0.549099	NA	NA	NA	NA	NA	NA	NA	TRUE
order.Methanobacteriales.id.120	rs6776814	3	15053083	T	C	-0.0292	0.1204	0.8081	NA	NA	NA	NA	NA	NA	NA	TRUE
order.Methanobacteriales.id.120	rs73068003	7	10773932	G	T	-0.011	0.0651	0.8655	NA	NA	NA	NA	NA	NA	NA	TRUE
order.Methanobacteriales.id.120	rs73457410	13	41956181	A	G	0.2102	0.0767	0.00612294	NA	NA	NA	NA	NA	NA	NA	TRUE
order.Methanobacteriales.id.120	rs75208022	12	21338861	C	T	0.1041	0.0797	0.1914	NA	NA	NA	NA	NA	NA	NA	TRUE
order.Methanobacteriales.id.120	rs894996	4	104418307	C	A	0.1456	0.083	0.0793999	NA	NA	NA	NA	NA	NA	NA	TRUE
genus.Prevotella9.id.11183	rs10512344	9	109009495	C	G	0.1235	0.1127	0.2732	NA	NA	NA	NA	NA	NA	NA	FALSE
genus.Prevotella9.id.11183	rs111509883	19	639161	T	C	0.0367	0.078	0.637801	NA	NA	NA	NA	NA	NA	NA	TRUE
genus.Prevotella9.id.11183	rs11199734	10	122819400	A	T	-0.1312	0.0487	0.00705099	NA	NA	NA	NA	NA	NA	NA	FALSE
genus.Prevotella9.id.11183	rs11685699	2	11232685	C	T	-0.0258	0.0847	0.7604	NA	NA	NA	NA	NA	NA	NA	TRUE
genus.Prevotella9.id.11183	rs117271932	22	44236460	A	G	-0.1336	0.0985	0.175	NA	NA	NA	NA	NA	NA	NA	TRUE
genus.Prevotella9.id.11183	rs12648235	4	161115744	T	C	0.0178	0.0488	0.715501	NA	NA	NA	NA	NA	NA	NA	TRUE
genus.Prevotella9.id.11183	rs1304512	5	63736025	G	A	0.0206	0.0478	0.6655	NA	NA	NA	NA	NA	NA	NA	TRUE
genus.Prevotella9.id.11183	rs16966465	15	38513730	G	C	-0.053	0.0816	0.515901	NA	NA	NA	NA	NA	NA	NA	FALSE
genus.Prevotella9.id.11183	rs2104588	10	12497581	T	C	0.009	0.0813	0.9122	NA	NA	NA	NA	NA	NA	NA	TRUE
genus.Prevotella9.id.11183	rs2495052	1	14161251	A	G	0.021	0.0592	0.7227	NA	NA	NA	NA	NA	NA	NA	TRUE
genus.Prevotella9.id.11183	rs2683313	8	19115604	A	G	0.0273	0.0444	0.5392	NA	NA	NA	NA	NA	NA	NA	TRUE
genus.Prevotella9.id.11183	rs4968431	17	59421778	G	T	-0.027	0.0443	0.5413	NA	NA	NA	NA	NA	NA	NA	TRUE
genus.Prevotella9.id.11183	rs7232121	18	19993452	G	C	0.0547	0.0431	0.2037	NA	NA	NA	NA	NA	NA	NA	FALSE
genus.Prevotella9.id.11183	rs7237249	18	71992502	C	T	0.006	0.0532	0.9104	NA	NA	NA	NA	NA	NA	NA	TRUE
genus.Prevotella9.id.11183	rs72815774	2	91954502	T	C	-0.0751	0.096	0.4338	NA	NA	NA	NA	NA	NA	NA	TRUE
genus.Prevotella9.id.11183	rs746764	20	21470713	T	C	-0.0039	0.056	0.945	NA	NA	NA	NA	NA	NA	NA	TRUE
genus.Prevotella9.id.11183	rs7976209	12	1794470	T	C	0.037	0.0615	0.5472	NA	NA	NA	NA	NA	NA	NA	TRUE
genus.Prevotella9.id.11183	rs9428102	1	118852817	A	G	0.0577	0.0535	0.2805	NA	NA	NA	NA	NA	NA	NA	TRUE
genus.Prevotella9.id.11183	rs9613013	22	26152738	G	A	0.0687	0.0574	0.2312	NA	NA	NA	NA	NA	NA	NA	TRUE
class.Mollicutes.id.3920	rs10108398	8	59440824	G	A	-0.0024	0.048	0.9598	NA	NA	NA	NA	NA	NA	NA	TRUE
class.Mollicutes.id.3920	rs11890098	2	157532549	A	G	-0.0361	0.0466	0.4393	NA	NA	NA	NA	NA	NA	NA	TRUE
class.Mollicutes.id.3920	rs12566890	1	61850864	T	G	-0.074	0.0603	0.2197	NA	NA	NA	NA	NA	NA	NA	TRUE
class.Mollicutes.id.3920	rs17214486	14	97159674	C	A	-0.033	0.0433	0.4461	NA	NA	NA	NA	NA	NA	NA	TRUE
class.Mollicutes.id.3920	rs2464826	7	79490250	A	C	-0.0576	0.0714	0.4203	NA	NA	NA	NA	NA	NA	NA	TRUE
class.Mollicutes.id.3920	rs28537087	15	95309676	G	A	-0.0183	0.0514	0.721601	NA	NA	NA	NA	NA	NA	NA	TRUE
class.Mollicutes.id.3920	rs3768491	1	109965986	A	G	0.0031	0.0497	0.9504	NA	NA	NA	NA	NA	NA	NA	TRUE
class.Mollicutes.id.3920	rs4885016	13	73170489	T	C	-0.0145	0.0546	0.7898	NA	NA	NA	NA	NA	NA	NA	TRUE
class.Mollicutes.id.3920	rs6043847	20	16259524	T	C	-0.0392	0.0682	0.5651	NA	NA	NA	NA	NA	NA	NA	TRUE
class.Mollicutes.id.3920	rs72901605	11	47103877	T	C	0.0528	0.0662	0.4251	NA	NA	NA	NA	NA	NA	NA	TRUE
class.Mollicutes.id.3920	rs74603314	14	46519718	T	C	-0.1014	0.1166	0.3844	NA	NA	NA	NA	NA	NA	NA	TRUE
class.Mollicutes.id.3920	rs78169027	11	108439087	A	G	-0.1689	0.0857	0.0486799	NA	NA	NA	NA	NA	NA	NA	TRUE
family.BacteroidalesS24.7group.id.11173	rs10872669	6	151515172	A	G	0.0537	0.0777	0.4895	NA	NA	NA	NA	NA	NA	NA	TRUE
family.BacteroidalesS24.7group.id.11173	rs11135366	5	164763068	C	G	0.0091	0.0499	0.8551	NA	NA	NA	NA	NA	NA	NA	FALSE
family.BacteroidalesS24.7group.id.11173	rs12748533	1	242767252	G	T	-0.0262	0.0446	0.5561	NA	NA	NA	NA	NA	NA	NA	TRUE
family.BacteroidalesS24.7group.id.11173	rs17043785	2	53139362	T	C	-0.0013	0.0697	0.9853	NA	NA	NA	NA	NA	NA	NA	TRUE
family.BacteroidalesS24.7group.id.11173	rs61508842	3	158653545	T	C	0.0892	0.0787	0.2571	NA	NA	NA	NA	NA	NA	NA	TRUE
family.BacteroidalesS24.7group.id.11173	rs6831034	4	149300138	T	A	-0.0007	0.0729	0.9922	NA	NA	NA	NA	NA	NA	NA	FALSE
family.BacteroidalesS24.7group.id.11173	rs7217209	17	21205200	C	T	-0.0678	0.1108	0.5405	NA	NA	NA	NA	NA	NA	NA	TRUE
family.BacteroidalesS24.7group.id.11173	rs738193	22	25943322	T	C	0.0459	0.0426	0.2813	NA	NA	NA	NA	NA	NA	NA	TRUE
family.BacteroidalesS24.7group.id.11173	rs78609301	6	63236747	A	G	-0.0045	0.0481	0.9255	NA	NA	NA	NA	NA	NA	NA	TRUE
family.BacteroidalesS24.7group.id.11173	rs941000	7	90714667	C	T	-0.0104	0.0437	0.8124	NA	NA	NA	NA	NA	NA	NA	TRUE
genus.Holdemania.id.2157	rs10885477	10	115332413	T	C	0.0382	0.0739	0.6053	NA	NA	NA	NA	NA	NA	NA	TRUE
genus.Holdemania.id.2157	rs11080063	17	26789271	G	A	0.0154	0.0443	0.727999	NA	NA	NA	NA	NA	NA	NA	TRUE
genus.Holdemania.id.2157	rs111745969	15	93110222	A	G	-0.0241	0.0692	0.7278	NA	NA	NA	NA	NA	NA	NA	TRUE
genus.Holdemania.id.2157	rs113593397	8	123973840	A	G	-0.0315	0.078	0.6862	NA	NA	NA	NA	NA	NA	NA	TRUE
genus.Holdemania.id.2157	rs116500994	13	81685543	G	T	0.0899	0.0968	0.3527	NA	NA	NA	NA	NA	NA	NA	TRUE
genus.Holdemania.id.2157	rs12701617	7	38292857	A	G	0.0574	0.0412	0.1629	NA	NA	NA	NA	NA	NA	NA	TRUE
genus.Holdemania.id.2157	rs150096134	12	39589195	T	A	0.0021	0.0637	0.9732	NA	NA	NA	NA	NA	NA	NA	FALSE
genus.Holdemania.id.2157	rs1867876	11	18768068	T	C	-0.0206	0.0442	0.6409	NA	NA	NA	NA	NA	NA	NA	TRUE
genus.Holdemania.id.2157	rs41438744	14	102553414	C	G	-0.0052	0.0839	0.9506	NA	NA	NA	NA	NA	NA	NA	FALSE
genus.Holdemania.id.2157	rs4146507	5	106209093	C	T	-0.0358	0.0474	0.4501	NA	NA	NA	NA	NA	NA	NA	TRUE
genus.Holdemania.id.2157	rs55888180	17	76443497	C	G	0.0548	0.0922	0.5528	NA	NA	NA	NA	NA	NA	NA	FALSE
genus.Holdemania.id.2157	rs6133067	20	3839754	T	C	0.0461	0.1204	0.701601	NA	NA	NA	NA	NA	NA	NA	TRUE
genus.Holdemania.id.2157	rs73139538	7	63323145	G	A	-0.1373	0.1207	0.2555	NA	NA	NA	NA	NA	NA	NA	TRUE
genus.Holdemania.id.2157	rs77293403	5	77388406	A	G	0.0784	0.113	0.4877	NA	NA	NA	NA	NA	NA	NA	TRUE
genus.Holdemania.id.2157	rs80149660	10	129908282	C	T	0.0324	0.1021	0.7508	NA	NA	NA	NA	NA	NA	NA	TRUE
genus.Holdemania.id.2157	rs9500080	6	105737322	C	T	-0.0073	0.0514	0.8873	NA	NA	NA	NA	NA	NA	NA	TRUE
genus.Holdemania.id.2157	rs9529719	13	70856516	T	C	-0.0061	0.0438	0.8889	NA	NA	NA	NA	NA	NA	NA	TRUE
genus.Holdemania.id.2157	rs967319	3	60615680	T	C	-0.0235	0.0493	0.6334	NA	NA	NA	NA	NA	NA	NA	TRUE
genus.FamilyXIIIUCG001.id.11294	rs112362903	17	33761027	A	G	0.127	0.1178	0.2808	NA	NA	NA	NA	NA	NA	NA	TRUE
genus.FamilyXIIIUCG001.id.11294	rs116979587	15	25151194	T	A	0.0733	0.1004	0.4651	NA	NA	NA	NA	NA	NA	NA	FALSE
genus.FamilyXIIIUCG001.id.11294	rs12049454	1	85228325	T	C	0.0265	0.0425	0.5339	NA	NA	NA	NA	NA	NA	NA	TRUE
genus.FamilyXIIIUCG001.id.11294	rs1426266	3	188224096	T	C	-0.0198	0.0463	0.6694	NA	NA	NA	NA	NA	NA	NA	TRUE
genus.FamilyXIIIUCG001.id.11294	rs2276529	21	45153079	C	G	0.0396	0.0499	0.4279	NA	NA	NA	NA	NA	NA	NA	FALSE
genus.FamilyXIIIUCG001.id.11294	rs3842897	1	183503664	G	A	-0.0618	0.0666	0.3536	NA	NA	NA	NA	NA	NA	NA	TRUE
genus.FamilyXIIIUCG001.id.11294	rs62414802	6	76598635	C	T	-0.014	0.0501	0.780601	NA	NA	NA	NA	NA	NA	NA	TRUE
genus.FamilyXIIIUCG001.id.11294	rs7119679	11	94681786	G	A	0.0123	0.0493	0.8024	NA	NA	NA	NA	NA	NA	NA	TRUE
genus.FamilyXIIIUCG001.id.11294	rs76463770	3	45479090	A	G	-0.048	0.1154	0.677699	NA	NA	NA	NA	NA	NA	NA	TRUE
genus.FamilyXIIIUCG001.id.11294	rs8076666	17	78223817	A	G	-0.0398	0.0708	0.574601	NA	NA	NA	NA	NA	NA	NA	TRUE
family.Coriobacteriaceae.id.811	rs11073596	15	86433579	T	G	-0.0413	0.0747	0.5798	NA	NA	NA	NA	NA	NA	NA	TRUE
family.Coriobacteriaceae.id.811	rs11250875	10	1922731	T	C	0.0125	0.0492	0.7994	NA	NA	NA	NA	NA	NA	NA	TRUE
family.Coriobacteriaceae.id.811	rs11656361	17	8121332	A	C	-0.0151	0.0601	0.8013	NA	NA	NA	NA	NA	NA	NA	TRUE
family.Coriobacteriaceae.id.811	rs12974142	19	52895166	G	A	0.0362	0.0769	0.637901	NA	NA	NA	NA	NA	NA	NA	TRUE
family.Coriobacteriaceae.id.811	rs13307134	7	105084680	C	T	0.0572	0.0526	0.2771	NA	NA	NA	NA	NA	NA	NA	TRUE
family.Coriobacteriaceae.id.811	rs1397793	5	90471451	G	A	0.0371	0.0445	0.4044	NA	NA	NA	NA	NA	NA	NA	TRUE
family.Coriobacteriaceae.id.811	rs1816223	12	11494021	A	G	-0.0541	0.0498	0.2773	NA	NA	NA	NA	NA	NA	NA	TRUE
family.Coriobacteriaceae.id.811	rs240104	1	176571431	T	C	-0.0029	0.0491	0.9536	NA	NA	NA	NA	NA	NA	NA	TRUE
family.Coriobacteriaceae.id.811	rs2442778	3	11654412	G	A	-0.1755	0.0854	0.0398199	NA	NA	NA	NA	NA	NA	NA	TRUE
family.Coriobacteriaceae.id.811	rs3025411	9	136512906	A	G	0.0807	0.0768	0.2938	NA	NA	NA	NA	NA	NA	NA	TRUE
family.Coriobacteriaceae.id.811	rs34739816	17	37376685	G	T	0.1068	0.0948	0.2602	NA	NA	NA	NA	NA	NA	NA	TRUE
family.Coriobacteriaceae.id.811	rs62448869	7	24464799	T	A	0.0082	0.0422	0.8452	NA	NA	NA	NA	NA	NA	NA	FALSE
family.Coriobacteriaceae.id.811	rs67561917	20	62072077	A	G	0.0284	0.0565	0.6153	NA	NA	NA	NA	NA	NA	NA	TRUE
family.Coriobacteriaceae.id.811	rs719099	10	65799217	A	G	0.0161	0.0637	0.8	NA	NA	NA	NA	NA	NA	NA	TRUE
family.Coriobacteriaceae.id.811	rs76779974	5	125460084	C	G	0.0245	0.0715	0.731499	NA	NA	NA	NA	NA	NA	NA	FALSE
family.Coriobacteriaceae.id.811	rs80046645	5	459415	C	G	0.1433	0.1114	0.1984	NA	NA	NA	NA	NA	NA	NA	FALSE
family.Coriobacteriaceae.id.811	rs8010111	14	39660509	G	A	0.0371	0.0816	0.649	NA	NA	NA	NA	NA	NA	NA	TRUE
genus..Eubacteriumoxidoreducensgroup.id.11339	rs12129908	1	195064019	C	A	0.0081	0.0428	0.8504	NA	NA	NA	NA	NA	NA	NA	TRUE
genus..Eubacteriumoxidoreducensgroup.id.11339	rs12423772	12	94515340	G	T	-0.0456	0.0579	0.4312	NA	NA	NA	NA	NA	NA	NA	TRUE
genus..Eubacteriumoxidoreducensgroup.id.11339	rs1425962	4	187905399	G	C	-0.0257	0.0427	0.5479	NA	NA	NA	NA	NA	NA	NA	FALSE
genus..Eubacteriumoxidoreducensgroup.id.11339	rs2973294	4	37526679	G	T	-0.0698	0.0419	0.0957789	NA	NA	NA	NA	NA	NA	NA	TRUE
genus..Eubacteriumoxidoreducensgroup.id.11339	rs34561138	16	86480355	G	A	0.0419	0.0941	0.656	NA	NA	NA	NA	NA	NA	NA	TRUE
genus..Eubacteriumoxidoreducensgroup.id.11339	rs440215	5	106882394	C	T	0.0504	0.0422	0.2317	NA	NA	NA	NA	NA	NA	NA	TRUE
genus.Dorea.id.1997	rs11150408	16	81803497	T	G	0.0269	0.044	0.542099	NA	NA	NA	NA	NA	NA	NA	TRUE
genus.Dorea.id.1997	rs12216169	6	116078810	T	A	0.0419	0.0733	0.567	NA	NA	NA	NA	NA	NA	NA	FALSE
genus.Dorea.id.1997	rs12537781	7	154978183	T	C	0.0144	0.0494	0.770699	NA	NA	NA	NA	NA	NA	NA	TRUE
genus.Dorea.id.1997	rs13279148	8	127905865	G	A	-0.064	0.0684	0.3497	NA	NA	NA	NA	NA	NA	NA	TRUE
genus.Dorea.id.1997	rs1899291	4	60992340	C	T	-0.0152	0.0552	0.783201	NA	NA	NA	NA	NA	NA	NA	TRUE
genus.Dorea.id.1997	rs3005511	6	74605806	A	G	0.0065	0.0438	0.8824	NA	NA	NA	NA	NA	NA	NA	TRUE
genus.Dorea.id.1997	rs345219	3	6826520	T	G	-0.0776	0.0449	0.0837992	NA	NA	NA	NA	NA	NA	NA	TRUE
genus.Dorea.id.1997	rs3752849	11	8729057	G	A	-0.0241	0.0911	0.790999	NA	NA	NA	NA	NA	NA	NA	TRUE
genus.Dorea.id.1997	rs4793307	17	70733523	C	T	0.0576	0.0511	0.2601	NA	NA	NA	NA	NA	NA	NA	TRUE
genus.Dorea.id.1997	rs62503162	8	15768657	A	G	-0.0948	0.1023	0.354	NA	NA	NA	NA	NA	NA	NA	TRUE
genus.Dorea.id.1997	rs62583469	9	106815466	T	A	-0.0506	0.0633	0.4238	NA	NA	NA	NA	NA	NA	NA	FALSE
genus.Dorea.id.1997	rs73729431	6	25078050	C	T	0.1462	0.1363	0.2836	NA	NA	NA	NA	NA	NA	NA	TRUE
class.Actinobacteria.id.419	rs10841473	12	20378911	G	C	-0.0292	0.0484	0.5466	NA	NA	NA	NA	NA	NA	NA	FALSE
class.Actinobacteria.id.419	rs11655079	17	75348675	T	C	-0.0383	0.0563	0.4966	NA	NA	NA	NA	NA	NA	NA	TRUE
class.Actinobacteria.id.419	rs11745923	5	475408	G	T	-0.0198	0.0468	0.671901	NA	NA	NA	NA	NA	NA	NA	TRUE
class.Actinobacteria.id.419	rs12049045	1	114665485	A	G	-0.0779	0.0424	0.0660693	NA	NA	NA	NA	NA	NA	NA	TRUE
class.Actinobacteria.id.419	rs12899991	15	49208992	A	T	-0.043	0.0528	0.4151	NA	NA	NA	NA	NA	NA	NA	FALSE
class.Actinobacteria.id.419	rs134366	22	35567355	G	A	-0.0327	0.0929	0.724499	NA	NA	NA	NA	NA	NA	NA	TRUE
class.Actinobacteria.id.419	rs1376754	2	161611969	G	A	0.0279	0.0413	0.5002	NA	NA	NA	NA	NA	NA	NA	TRUE
class.Actinobacteria.id.419	rs1515761	10	126110032	T	C	0.0321	0.0797	0.6871	NA	NA	NA	NA	NA	NA	NA	TRUE
class.Actinobacteria.id.419	rs182549	2	136616754	C	T	-0.0621	0.0484	0.2	NA	NA	NA	NA	NA	NA	NA	TRUE
class.Actinobacteria.id.419	rs4945008	11	71221248	A	G	0.0557	0.0437	0.2025	NA	NA	NA	NA	NA	NA	NA	TRUE
class.Actinobacteria.id.419	rs6660520	1	207003553	A	G	-0.0196	0.0463	0.671901	NA	NA	NA	NA	NA	NA	NA	TRUE
class.Actinobacteria.id.419	rs72767435	15	94852795	T	C	0.1627	0.1006	0.1058	NA	NA	NA	NA	NA	NA	NA	TRUE
class.Actinobacteria.id.419	rs7322849	13	112859829	T	C	-0.0014	0.0662	0.9836	NA	NA	NA	NA	NA	NA	NA	TRUE
class.Actinobacteria.id.419	rs7700479	5	18019549	T	A	0.0203	0.0638	0.75	NA	NA	NA	NA	NA	NA	NA	FALSE
class.Actinobacteria.id.419	rs80083040	8	65654844	T	G	0.196	0.1079	0.0692708	NA	NA	NA	NA	NA	NA	NA	TRUE
class.Actinobacteria.id.419	rs8047955	16	81776768	A	G	-0.1023	0.0989	0.3009	NA	NA	NA	NA	NA	NA	NA	TRUE
class.Actinobacteria.id.419	rs857444	6	14617591	C	T	-0.0177	0.0432	0.6814	NA	NA	NA	NA	NA	NA	NA	TRUE
class.Actinobacteria.id.419	rs961091	7	95654718	G	A	0.0148	0.0424	0.727301	NA	NA	NA	NA	NA	NA	NA	TRUE
genus.ErysipelotrichaceaeUCG003.id.11384	rs10164067	18	46614602	T	G	0.0805	0.0878	0.3592	NA	NA	NA	NA	NA	NA	NA	TRUE
genus.ErysipelotrichaceaeUCG003.id.11384	rs11666127	19	57828980	A	G	0.0023	0.0604	0.9701	NA	NA	NA	NA	NA	NA	NA	TRUE
genus.ErysipelotrichaceaeUCG003.id.11384	rs11994308	8	91660344	C	T	-0.0082	0.081	0.9192	NA	NA	NA	NA	NA	NA	NA	TRUE
genus.ErysipelotrichaceaeUCG003.id.11384	rs12251396	10	873148	A	G	0.0733	0.0625	0.2409	NA	NA	NA	NA	NA	NA	NA	TRUE
genus.ErysipelotrichaceaeUCG003.id.11384	rs17798136	7	33684926	G	A	-0.0668	0.0967	0.4895	NA	NA	NA	NA	NA	NA	NA	TRUE
genus.ErysipelotrichaceaeUCG003.id.11384	rs28568391	10	125628540	A	G	-0.0306	0.0433	0.4803	NA	NA	NA	NA	NA	NA	NA	TRUE
genus.ErysipelotrichaceaeUCG003.id.11384	rs4758231	11	7765096	G	T	0.0568	0.0445	0.2015	NA	NA	NA	NA	NA	NA	NA	TRUE
genus.ErysipelotrichaceaeUCG003.id.11384	rs59068084	4	113256737	T	G	0.0864	0.0429	0.0441001	NA	NA	NA	NA	NA	NA	NA	TRUE
genus.ErysipelotrichaceaeUCG003.id.11384	rs59104037	18	43034126	A	G	0.0481	0.0656	0.4637	NA	NA	NA	NA	NA	NA	NA	TRUE
genus.ErysipelotrichaceaeUCG003.id.11384	rs62403464	6	24220160	T	C	-0.0161	0.0531	0.7618	NA	NA	NA	NA	NA	NA	NA	TRUE
genus.ErysipelotrichaceaeUCG003.id.11384	rs6875357	5	32345671	C	T	0.0752	0.0953	0.4302	NA	NA	NA	NA	NA	NA	NA	TRUE
genus.ErysipelotrichaceaeUCG003.id.11384	rs73074432	7	20554814	C	T	-0.0185	0.0691	0.788401	NA	NA	NA	NA	NA	NA	NA	TRUE
genus.ErysipelotrichaceaeUCG003.id.11384	rs74988980	16	80167277	G	A	-0.061	0.0748	0.415	NA	NA	NA	NA	NA	NA	NA	TRUE
genus.ErysipelotrichaceaeUCG003.id.11384	rs75949021	2	175403951	T	C	0.2206	0.1071	0.0394703	NA	NA	NA	NA	NA	NA	NA	TRUE
genus.ErysipelotrichaceaeUCG003.id.11384	rs76502207	15	86522244	T	C	-0.1196	0.1103	0.2782	NA	NA	NA	NA	NA	NA	NA	TRUE
genus.ErysipelotrichaceaeUCG003.id.11384	rs79396538	14	47935928	C	G	-0.0186	0.0877	0.8322	NA	NA	NA	NA	NA	NA	NA	FALSE
genus.ErysipelotrichaceaeUCG003.id.11384	rs8053479	16	4076830	A	G	0.0991	0.0711	0.1633	NA	NA	NA	NA	NA	NA	NA	TRUE
genus.Dialister.id.2183	rs10138457	14	102458052	T	C	0.0467	0.0805	0.562101	NA	NA	NA	NA	NA	NA	NA	TRUE
genus.Dialister.id.2183	rs10938938	4	23294359	G	A	0.0891	0.0607	0.1421	NA	NA	NA	NA	NA	NA	NA	TRUE
genus.Dialister.id.2183	rs11071887	15	32955095	T	C	-0.0351	0.0458	0.4428	NA	NA	NA	NA	NA	NA	NA	TRUE
genus.Dialister.id.2183	rs11166701	8	138295725	G	A	0.0353	0.0429	0.4111	NA	NA	NA	NA	NA	NA	NA	TRUE
genus.Dialister.id.2183	rs2314294	16	9336862	T	C	-0.0859	0.0639	0.1793	NA	NA	NA	NA	NA	NA	NA	TRUE
genus.Dialister.id.2183	rs2435610	7	150890034	A	C	-0.0631	0.0463	0.1725	NA	NA	NA	NA	NA	NA	NA	TRUE
genus.Dialister.id.2183	rs4747450	10	23199653	C	A	-0.131	0.0501	0.00888096	NA	NA	NA	NA	NA	NA	NA	TRUE
genus.Dialister.id.2183	rs4753063	11	92267129	G	A	0.0239	0.0416	0.565599	NA	NA	NA	NA	NA	NA	NA	TRUE
genus.Dialister.id.2183	rs517089	11	10967286	T	A	-0.0068	0.0517	0.8952	NA	NA	NA	NA	NA	NA	NA	FALSE
genus.Dialister.id.2183	rs75416973	1	172809633	A	G	0.0077	0.0555	0.8892	NA	NA	NA	NA	NA	NA	NA	TRUE
genus.Dialister.id.2183	rs764177	3	45809449	C	A	0.0243	0.0433	0.574601	NA	NA	NA	NA	NA	NA	NA	TRUE
genus.Dialister.id.2183	rs76680460	9	25447080	G	A	0.14	0.1095	0.2011	NA	NA	NA	NA	NA	NA	NA	TRUE
family.Lactobacillaceae.id.1836	rs11674854	2	28903275	C	T	0.0385	0.0725	0.5956	NA	NA	NA	NA	NA	NA	NA	TRUE
family.Lactobacillaceae.id.1836	rs1530559	2	135755629	G	A	-0.0563	0.0455	0.2156	NA	NA	NA	NA	NA	NA	NA	TRUE
family.Lactobacillaceae.id.1836	rs1590596	13	23836941	C	G	0.0415	0.0568	0.4651	NA	NA	NA	NA	NA	NA	NA	FALSE
family.Lactobacillaceae.id.1836	rs16861661	1	18501459	G	A	-0.0463	0.0758	0.541101	NA	NA	NA	NA	NA	NA	NA	TRUE
family.Lactobacillaceae.id.1836	rs328312	16	73890910	T	A	-0.0051	0.0415	0.9027	NA	NA	NA	NA	NA	NA	NA	FALSE
family.Lactobacillaceae.id.1836	rs6092149	20	54192992	A	T	0.0495	0.0419	0.2379	NA	NA	NA	NA	NA	NA	NA	FALSE
family.Lactobacillaceae.id.1836	rs62314653	4	109896462	C	A	0.0909	0.0868	0.2947	NA	NA	NA	NA	NA	NA	NA	TRUE
family.Lactobacillaceae.id.1836	rs74599091	1	179720669	A	G	-0.1339	0.1455	0.3575	NA	NA	NA	NA	NA	NA	NA	TRUE
family.Lactobacillaceae.id.1836	rs768253	8	69010103	T	G	-0.0005	0.0413	0.9901	NA	NA	NA	NA	NA	NA	NA	TRUE
family.Lactobacillaceae.id.1836	rs77478751	3	173151665	A	G	-0.0741	0.0749	0.3223	NA	NA	NA	NA	NA	NA	NA	TRUE
family.Lactobacillaceae.id.1836	rs921925	19	6928017	A	C	0.0554	0.0515	0.2814	NA	NA	NA	NA	NA	NA	NA	TRUE
family.Lactobacillaceae.id.1836	rs9345899	6	67559323	A	G	-0.1209	0.0714	0.0906108	NA	NA	NA	NA	NA	NA	NA	TRUE
family.Porphyromonadaceae.id.943	rs10119172	9	2233969	C	G	-0.0893	0.0533	0.093901	NA	NA	NA	NA	NA	NA	NA	FALSE
family.Porphyromonadaceae.id.943	rs10762312	10	71571863	G	A	0.007	0.0441	0.8743	NA	NA	NA	NA	NA	NA	NA	TRUE
family.Porphyromonadaceae.id.943	rs10858364	9	138076081	G	T	-0.055	0.0492	0.2637	NA	NA	NA	NA	NA	NA	NA	TRUE
family.Porphyromonadaceae.id.943	rs17065783	3	62035586	A	G	-0.0898	0.0543	0.0979603	NA	NA	NA	NA	NA	NA	NA	TRUE
family.Porphyromonadaceae.id.943	rs1980561	14	63386516	A	G	0.0355	0.0415	0.3925	NA	NA	NA	NA	NA	NA	NA	TRUE
family.Porphyromonadaceae.id.943	rs3111851	3	189854046	C	G	0.0037	0.0719	0.9595	NA	NA	NA	NA	NA	NA	NA	FALSE
family.Porphyromonadaceae.id.943	rs35233670	17	63750903	T	C	-0.0202	0.0416	0.6276	NA	NA	NA	NA	NA	NA	NA	TRUE
family.Porphyromonadaceae.id.943	rs35961441	1	240929774	A	C	-0.0452	0.1039	0.6633	NA	NA	NA	NA	NA	NA	NA	TRUE
family.Porphyromonadaceae.id.943	rs6953849	7	69251692	A	G	-0.0007	0.0574	0.9906	NA	NA	NA	NA	NA	NA	NA	TRUE
family.Porphyromonadaceae.id.943	rs7330827	13	23531802	T	C	0.1198	0.0923	0.1945	NA	NA	NA	NA	NA	NA	NA	TRUE
family.Porphyromonadaceae.id.943	rs864093	4	149825977	A	C	0.034	0.0476	0.4752	NA	NA	NA	NA	NA	NA	NA	TRUE
genus.Adlercreutzia.id.812	rs1046175	10	135204950	C	G	-0.0178	0.0817	0.8277	NA	NA	NA	NA	NA	NA	NA	FALSE
genus.Adlercreutzia.id.812	rs11604400	11	98386085	C	T	0.0623	0.0732	0.3943	NA	NA	NA	NA	NA	NA	NA	TRUE
genus.Adlercreutzia.id.812	rs12522517	5	31991834	A	T	-0.0786	0.0591	0.1838	NA	NA	NA	NA	NA	NA	NA	FALSE
genus.Adlercreutzia.id.812	rs13231526	7	48844151	C	A	0.0401	0.082	0.625299	NA	NA	NA	NA	NA	NA	NA	TRUE
genus.Adlercreutzia.id.812	rs2147798	1	201061818	C	G	-0.0248	0.0471	0.5985	NA	NA	NA	NA	NA	NA	NA	FALSE
genus.Adlercreutzia.id.812	rs2717140	18	75009770	C	T	-0.0702	0.0646	0.2773	NA	NA	NA	NA	NA	NA	NA	TRUE
genus.Adlercreutzia.id.812	rs55719207	3	105355971	G	A	-0.041	0.0425	0.3352	NA	NA	NA	NA	NA	NA	NA	TRUE
genus.Adlercreutzia.id.812	rs6664405	1	69444163	T	C	-0.0072	0.0649	0.9112	NA	NA	NA	NA	NA	NA	NA	TRUE
genus.Adlercreutzia.id.812	rs7680684	4	171281359	C	T	0.012	0.046	0.7948	NA	NA	NA	NA	NA	NA	NA	TRUE
genus.Adlercreutzia.id.812	rs80078995	5	94059857	A	T	-0.0352	0.0558	0.5278	NA	NA	NA	NA	NA	NA	NA	FALSE
genus.Adlercreutzia.id.812	rs9490822	6	123909083	C	T	0.0168	0.0413	0.6844	NA	NA	NA	NA	NA	NA	NA	TRUE
genus.Adlercreutzia.id.812	rs9915817	17	48864179	T	C	-0.09	0.0453	0.0470804	NA	NA	NA	NA	NA	NA	NA	TRUE
family.Desulfovibrionaceae.id.3169	rs112381107	9	15269705	C	T	0.146	0.1463	0.3182	NA	NA	NA	NA	NA	NA	NA	TRUE
family.Desulfovibrionaceae.id.3169	rs11599763	10	11855599	T	C	0.0255	0.0435	0.5577	NA	NA	NA	NA	NA	NA	NA	TRUE
family.Desulfovibrionaceae.id.3169	rs16851319	1	203308383	G	C	-0.0896	0.0532	0.0923996	NA	NA	NA	NA	NA	NA	NA	FALSE
family.Desulfovibrionaceae.id.3169	rs17791387	9	81834426	A	G	-0.0546	0.0646	0.3985	NA	NA	NA	NA	NA	NA	NA	TRUE
[truncated: 598 more rows]
