# Supplementary material for: Association between gut microbiota and diabetic nephropathy: a two-sample Mendelian randomization study
Source: Front Endocrinol (Lausanne). 2024 Jul 4;15:1361440. doi: 10.3389/fendo.2024.1361440 (PMC11254691; doi:10.3389/fendo.2024.1361440)
Supplement: Supplementary file 3 [file Table_3.xlsx]

## Sheet: Sheet1
Supplementary Table 3: MR analysis of all gut microbiome on diabetic nephropathy.
Exposure	Method	Nsnp	Beta	SE	OR	OR_lci95	OR_uci95	Pval
genus.Intestinibacter.id.11345	MR Egger	15	-0.245181	0.604994	0.782563	0.239077	2.56154	0.691875
genus.Intestinibacter.id.11345	Weighted median	15	-0.20643	0.249175	0.813483	0.499168	1.32572	0.407414
genus.Intestinibacter.id.11345	Inverse variance weighted	15	-0.191497	0.17666	0.825722	0.58406	1.16737	0.27837
family.Verrucomicrobiaceae.id.4036	MR Egger	11	-0.246264	0.723098	0.781716	0.189468	3.22524	0.741244
family.Verrucomicrobiaceae.id.4036	Weighted median	11	-0.0038427	0.283702	0.996165	0.571267	1.73709	0.989193
family.Verrucomicrobiaceae.id.4036	Inverse variance weighted	11	0.00438033	0.203296	1.00439	0.674301	1.49607	0.98281
genus.Ruminococcus2.id.11374	MR Egger	15	0.214296	0.572195	1.23899	0.40365	3.80303	0.714059
genus.Ruminococcus2.id.11374	Weighted median	15	0.087248	0.257072	1.09117	0.659276	1.80599	0.734315
genus.Ruminococcus2.id.11374	Inverse variance weighted	15	-0.0223985	0.236263	0.97785	0.615405	1.55376	0.924471
family.Pasteurellaceae.id.3689	MR Egger	14	-0.207556	0.32713	0.812568	0.427958	1.54283	0.537678
family.Pasteurellaceae.id.3689	Weighted median	14	-0.0326393	0.205824	0.967888	0.646582	1.44886	0.874001
family.Pasteurellaceae.id.3689	Inverse variance weighted	14	-0.0248575	0.149488	0.975449	0.72771	1.30753	0.867933
genus.Coprobacter.id.949	MR Egger	11	1.52589	0.719682	4.59923	1.12222	18.8491	0.0630145
genus.Coprobacter.id.949	Weighted median	11	0.0705282	0.239454	1.07307	0.671124	1.71576	0.768347
genus.Coprobacter.id.949	Inverse variance weighted	11	0.153279	0.214018	1.16565	0.766288	1.77315	0.47387
genus.Ruminiclostridium5.id.11355	MR Egger	11	-0.105218	0.9863	0.900128	0.130241	6.221	0.917383
genus.Ruminiclostridium5.id.11355	Weighted median	11	-0.35981	0.335873	0.697809	0.361273	1.34784	0.28405
genus.Ruminiclostridium5.id.11355	Inverse variance weighted	11	-0.321473	0.240978	0.72508	0.452128	1.16281	0.182192
genus.Tyzzerella3.id.11335	MR Egger	13	-1.47891	0.848364	0.227886	0.0432093	1.20188	0.109135
genus.Tyzzerella3.id.11335	Weighted median	13	0.0816349	0.179043	1.08506	0.763921	1.5412	0.648426
genus.Tyzzerella3.id.11335	Inverse variance weighted	13	-0.092157	0.156237	0.911962	0.671406	1.23871	0.555289
genus..Eubacteriumbrachygroup.id.11296	MR Egger	10	-0.600432	0.550287	0.548575	0.186562	1.61306	0.306987
genus..Eubacteriumbrachygroup.id.11296	Weighted median	10	0.0519755	0.178625	1.05335	0.742205	1.49493	0.77107
genus..Eubacteriumbrachygroup.id.11296	Inverse variance weighted	10	-0.0231337	0.135698	0.977132	0.748935	1.27486	0.864634
genus.Erysipelatoclostridium.id.11381	MR Egger	15	-0.00668625	0.81828	0.993336	0.199785	4.9389	0.993605
genus.Erysipelatoclostridium.id.11381	Weighted median	15	-0.0515357	0.238688	0.94977	0.594899	1.51633	0.829056
genus.Erysipelatoclostridium.id.11381	Inverse variance weighted	15	-0.122265	0.204413	0.884914	0.592791	1.32099	0.549756
order.MollicutesRF9.id.11579	MR Egger	13	0.0369358	0.603218	1.03763	0.318105	3.38463	0.952273
order.MollicutesRF9.id.11579	Weighted median	13	-0.0661428	0.249443	0.935997	0.574043	1.52618	0.790885
order.MollicutesRF9.id.11579	Inverse variance weighted	13	0.0334579	0.183079	1.03402	0.722255	1.48037	0.854993
genus.Coprococcus2.id.11302	MR Egger	8	-0.291282	2.98264	0.747305	0.00216085	258.446	0.925383
genus.Coprococcus2.id.11302	Weighted median	8	-0.797699	0.354877	0.450364	0.22464	0.902903	0.0245879
genus.Coprococcus2.id.11302	Inverse variance weighted	8	-0.433867	0.348651	0.647999	0.327187	1.28337	0.213347
class.Alphaproteobacteria.id.2379	MR Egger	7	-0.545591	0.907828	0.579499	0.0977899	3.43409	0.574053
class.Alphaproteobacteria.id.2379	Weighted median	7	-0.35294	0.299903	0.70262	0.390335	1.26474	0.239257
class.Alphaproteobacteria.id.2379	Inverse variance weighted	7	-0.272489	0.228027	0.761482	0.487034	1.19058	0.232093
family.Prevotellaceae.id.960	MR Egger	16	-0.188499	0.665154	0.828201	0.224877	3.05019	0.781024
family.Prevotellaceae.id.960	Weighted median	16	-0.404886	0.263465	0.667053	0.39801	1.11796	0.124349
family.Prevotellaceae.id.960	Inverse variance weighted	16	-0.357707	0.204865	0.699278	0.468021	1.0448	0.0808007
genus..Eubacteriumhalliigroup.id.11338	MR Egger	16	-0.311816	0.371763	0.732117	0.353288	1.51716	0.415703
genus..Eubacteriumhalliigroup.id.11338	Weighted median	16	-0.0901726	0.242454	0.913773	0.568143	1.46967	0.709955
genus..Eubacteriumhalliigroup.id.11338	Inverse variance weighted	16	0.0318738	0.181268	1.03239	0.723676	1.47279	0.860421
class.Bacteroidia.id.912	MR Egger	14	-0.126582	0.563241	0.881102	0.292136	2.65746	0.825963
class.Bacteroidia.id.912	Weighted median	14	0.335553	0.304802	1.39871	0.76962	2.54203	0.270945
class.Bacteroidia.id.912	Inverse variance weighted	14	0.416887	0.25471	1.51723	0.920955	2.49957	0.10169
family.Coriobacteriaceae.id.811	MR Egger	14	1.46573	0.944731	4.33068	0.679807	27.5885	0.14675
family.Coriobacteriaceae.id.811	Weighted median	14	0.206057	0.294152	1.22882	0.690401	2.18714	0.483609
family.Coriobacteriaceae.id.811	Inverse variance weighted	14	0.314635	0.229076	1.36976	0.87428	2.14604	0.169598
order.NB1n.id.3953	MR Egger	13	-0.378951	0.498482	0.684579	0.257695	1.81861	0.463113
order.NB1n.id.3953	Weighted median	13	-0.0275874	0.177443	0.97279	0.687031	1.3774	0.876449
order.NB1n.id.3953	Inverse variance weighted	13	-0.0734005	0.126602	0.929229	0.725031	1.19094	0.562068
genus.Actinomyces.id.423	MR Egger	7	0.478368	0.49232	1.61344	0.614725	4.23471	0.375846
genus.Actinomyces.id.423	Weighted median	7	0.1473	0.243307	1.1587	0.719225	1.86672	0.544907
genus.Actinomyces.id.423	Inverse variance weighted	7	0.0296857	0.194693	1.03013	0.703342	1.50875	0.878813
genus.Streptococcus.id.1853	MR Egger	15	0.898196	0.908337	2.45517	0.413894	14.5638	0.340792
genus.Streptococcus.id.1853	Weighted median	15	0.16096	0.318064	1.17464	0.629742	2.19102	0.612814
genus.Streptococcus.id.1853	Inverse variance weighted	15	0.0567156	0.242047	1.05835	0.658562	1.70085	0.814739
family.Methanobacteriaceae.id.121	MR Egger	10	0.785812	0.644571	2.19419	0.620304	7.76146	0.25752
family.Methanobacteriaceae.id.121	Weighted median	10	0.0816434	0.202786	1.08507	0.729193	1.61463	0.687236
family.Methanobacteriaceae.id.121	Inverse variance weighted	10	0.186719	0.16165	1.20529	0.877995	1.65459	0.248057
genus.Parasutterella.id.2892	MR Egger	15	-0.418943	0.47578	0.657742	0.258859	1.67127	0.394555
genus.Parasutterella.id.2892	Weighted median	15	0.363815	0.227528	1.43881	0.921142	2.24739	0.109824
genus.Parasutterella.id.2892	Inverse variance weighted	15	0.224018	0.164037	1.25109	0.907107	1.72552	0.172047
genus.RikenellaceaeRC9gutgroup.id.11191	MR Egger	11	-0.643862	0.710233	0.52526	0.13056	2.11318	0.388271
genus.RikenellaceaeRC9gutgroup.id.11191	Weighted median	11	-0.076548	0.151678	0.926308	0.68809	1.247	0.613787
genus.RikenellaceaeRC9gutgroup.id.11191	Inverse variance weighted	11	-0.0877404	0.113439	0.915999	0.733388	1.14408	0.439251
family.Rikenellaceae.id.967	MR Egger	19	-0.901403	0.618817	0.406	0.12072	1.36544	0.163434
family.Rikenellaceae.id.967	Weighted median	19	-0.431593	0.262686	0.649474	0.388114	1.08684	0.100383
family.Rikenellaceae.id.967	Inverse variance weighted	19	-0.280583	0.193843	0.755344	0.516586	1.10445	0.147764
class.Mollicutes.id.3920	MR Egger	12	0.274432	0.669215	1.31578	0.354436	4.88463	0.690394
class.Mollicutes.id.3920	Weighted median	12	-0.13199	0.246226	0.87635	0.540861	1.41994	0.591922
class.Mollicutes.id.3920	Inverse variance weighted	12	-0.0308173	0.188933	0.969653	0.669565	1.40423	0.87043
genus.FamilyXIIIUCG001.id.11294	MR Egger	8	-0.344717	0.722768	0.708421	0.171814	2.92095	0.65028
genus.FamilyXIIIUCG001.id.11294	Weighted median	8	-0.184342	0.297686	0.831651	0.46403	1.49052	0.535752
genus.FamilyXIIIUCG001.id.11294	Inverse variance weighted	8	-0.0918237	0.239724	0.912266	0.570248	1.45942	0.701691
family.Peptococcaceae.id.2024	MR Egger	9	1.23088	0.581589	3.42424	1.09523	10.7059	0.0721028
family.Peptococcaceae.id.2024	Weighted median	9	0.247632	0.288493	1.28099	0.727737	2.25484	0.390693
family.Peptococcaceae.id.2024	Inverse variance weighted	9	-0.120604	0.263696	0.886385	0.528639	1.48623	0.647412
genus.Oxalobacter.id.2978	MR Egger	11	-0.815739	0.601436	0.442313	0.136075	1.43774	0.208044
genus.Oxalobacter.id.2978	Weighted median	11	0.0874552	0.167262	1.09139	0.786331	1.51481	0.601069
genus.Oxalobacter.id.2978	Inverse variance weighted	11	0.0260345	0.127459	1.02638	0.799486	1.31766	0.838153
genus.Methanobrevibacter.id.123	MR Egger	6	1.66758	0.598573	5.29934	1.63948	17.1292	0.0495176
genus.Methanobrevibacter.id.123	Weighted median	6	0.0985045	0.233637	1.10352	0.698078	1.74444	0.673308
genus.Methanobrevibacter.id.123	Inverse variance weighted	6	0.316767	0.184167	1.37268	0.956762	1.96941	0.0854327
genus.Howardella.id.2000	MR Egger	10	-0.973506	0.483297	0.377756	0.146494	0.974098	0.0787516
genus.Howardella.id.2000	Weighted median	10	0.120983	0.169299	1.12861	0.8099	1.57272	0.474851
genus.Howardella.id.2000	Inverse variance weighted	10	0.212636	0.127059	1.23693	0.964255	1.58672	0.0942241
genus.Terrisporobacter.id.11348	MR Egger	5	0.713288	0.797547	2.04069	0.427456	9.74232	0.437032
genus.Terrisporobacter.id.11348	Weighted median	5	0.864801	0.314154	2.37453	1.28282	4.39533	0.00590893
genus.Terrisporobacter.id.11348	Inverse variance weighted	5	0.678832	0.251626	1.97157	1.204	3.2285	0.00698021
class.Negativicutes.id.2164	MR Egger	12	-1.25028	0.85079	0.286425	0.054051	1.51781	0.17243
class.Negativicutes.id.2164	Weighted median	12	-0.0195834	0.338902	0.980607	0.504679	1.90535	0.95392
class.Negativicutes.id.2164	Inverse variance weighted	12	0.00967547	0.249762	1.00972	0.618871	1.64742	0.969099
genus.Dialister.id.2183	MR Egger	11	-0.869706	0.907881	0.419075	0.0707111	2.48368	0.363112
genus.Dialister.id.2183	Weighted median	11	-0.535974	0.294934	0.585099	0.328229	1.043	0.0691768
genus.Dialister.id.2183	Inverse variance weighted	11	-0.725484	0.215854	0.48409	0.317094	0.739034	0.000776615
genus.Turicibacter.id.2162	MR Egger	10	-0.632569	0.81757	0.531225	0.106991	2.6376	0.461347
genus.Turicibacter.id.2162	Weighted median	10	-0.127945	0.25192	0.879902	0.537026	1.44169	0.611538
genus.Turicibacter.id.2162	Inverse variance weighted	10	-0.0937044	0.195989	0.910552	0.62012	1.33701	0.632571
genus.Romboutsia.id.11347	MR Egger	13	-0.937878	0.617082	0.391457	0.116792	1.31206	0.156754
genus.Romboutsia.id.11347	Weighted median	13	-0.388746	0.282035	0.677906	0.390029	1.17826	0.168092
genus.Romboutsia.id.11347	Inverse variance weighted	13	-0.158511	0.224251	0.853414	0.549887	1.32448	0.479663
order.Bifidobacteriales.id.432	MR Egger	12	-1.28402	0.692581	0.276921	0.0712555	1.0762	0.0934347
order.Bifidobacteriales.id.432	Weighted median	12	0.00139144	0.304092	1.00139	0.551768	1.81741	0.996349
order.Bifidobacteriales.id.432	Inverse variance weighted	12	0.220928	0.243936	1.24723	0.773224	2.01182	0.365105
order.Erysipelotrichales.id.2148	MR Egger	13	-0.669297	1.61563	0.512068	0.0215813	12.1501	0.686644
order.Erysipelotrichales.id.2148	Weighted median	13	-0.101676	0.360619	0.903322	0.445531	1.8315	0.777982
order.Erysipelotrichales.id.2148	Inverse variance weighted	13	-0.454149	0.349469	0.634988	0.320104	1.25962	0.193759
genus.RuminococcaceaeUCG013.id.11370	MR Egger	12	1.28066	0.658835	3.599	0.989397	13.0917	0.0805695
genus.RuminococcaceaeUCG013.id.11370	Weighted median	12	0.171196	0.323058	1.18672	0.630024	2.23533	0.596164
genus.RuminococcaceaeUCG013.id.11370	Inverse variance weighted	12	0.120052	0.22807	1.12756	0.721108	1.76309	0.598624
order.Lactobacillales.id.1800	MR Egger	15	-0.799478	0.534475	0.449563	0.157702	1.28158	0.158578
order.Lactobacillales.id.1800	Weighted median	15	-0.102725	0.290656	0.902375	0.510476	1.59514	0.723771
order.Lactobacillales.id.1800	Inverse variance weighted	15	-0.201546	0.20406	0.817466	0.547987	1.21946	0.32331
genus.Marvinbryantia.id.2005	MR Egger	10	-0.0535126	0.912937	0.947894	0.158363	5.67371	0.954696
genus.Marvinbryantia.id.2005	Weighted median	10	-0.138713	0.30322	0.870478	0.480453	1.57712	0.647335
genus.Marvinbryantia.id.2005	Inverse variance weighted	10	0.0542912	0.22696	1.05579	0.676684	1.64729	0.810942
order.Victivallales.id.2254	MR Egger	8	0.243538	0.539723	1.27575	0.44294	3.67442	0.667676
order.Victivallales.id.2254	Weighted median	8	-0.242591	0.191446	0.784592	0.539116	1.14184	0.2051
order.Victivallales.id.2254	Inverse variance weighted	8	-0.24226	0.152906	0.784852	0.58161	1.05912	0.113108
genus.Blautia.id.1992	MR Egger	13	0.572407	0.640322	1.77253	0.50529	6.21793	0.390495
genus.Blautia.id.1992	Weighted median	13	0.347334	0.313151	1.41529	0.7661	2.6146	0.267362
genus.Blautia.id.1992	Inverse variance weighted	13	0.285957	0.239792	1.33104	0.831906	2.12964	0.233057
order.Actinomycetales.id.420	MR Egger	5	0.282232	0.589979	1.32609	0.417226	4.21476	0.665081
order.Actinomycetales.id.420	Weighted median	5	0.0812493	0.306541	1.08464	0.594776	1.97797	0.790969
order.Actinomycetales.id.420	Inverse variance weighted	5	-0.0774206	0.249279	0.925501	0.567788	1.50858	0.756121
order.Gastranaerophilales.id.1591	MR Egger	9	0.126944	0.487536	1.13535	0.436649	2.95209	0.802064
order.Gastranaerophilales.id.1591	Weighted median	9	-0.113915	0.21345	0.892334	0.587266	1.35588	0.59356
order.Gastranaerophilales.id.1591	Inverse variance weighted	9	-0.102312	0.16229	0.902747	0.656784	1.24082	0.528412
family.Bifidobacteriaceae.id.433	MR Egger	12	-1.28402	0.692581	0.276921	0.0712555	1.0762	0.0934347
family.Bifidobacteriaceae.id.433	Weighted median	12	0.00139144	0.305466	1.00139	0.550284	1.82231	0.996366
family.Bifidobacteriaceae.id.433	Inverse variance weighted	12	0.220928	0.243936	1.24723	0.773224	2.01182	0.365105
genus.LachnospiraceaeFCS020group.id.11314	MR Egger	12	-0.31951	0.459846	0.726505	0.294992	1.78923	0.502992
genus.LachnospiraceaeFCS020group.id.11314	Weighted median	12	-0.03721	0.266247	0.963474	0.571749	1.62358	0.888852
genus.LachnospiraceaeFCS020group.id.11314	Inverse variance weighted	12	-0.0272605	0.191621	0.973108	0.668421	1.41668	0.886872
genus.Butyricicoccus.id.2055	MR Egger	8	0.142338	0.551446	1.15297	0.391216	3.39795	0.804942
genus.Butyricicoccus.id.2055	Weighted median	8	0.0857064	0.341789	1.08949	0.557552	2.12891	0.802001
genus.Butyricicoccus.id.2055	Inverse variance weighted	8	-0.0041391	0.272431	0.995869	0.583854	1.69864	0.987878
family.Lachnospiraceae.id.1987	MR Egger	17	1.55299	0.796084	4.72559	0.992695	22.4955	0.0700193
family.Lachnospiraceae.id.1987	Weighted median	17	0.558716	0.303684	1.74843	0.964154	3.17065	0.0657983
family.Lachnospiraceae.id.1987	Inverse variance weighted	17	0.412325	0.274448	1.51032	0.881973	2.58634	0.133
genus.RuminococcaceaeUCG011.id.11368	MR Egger	8	0.724565	0.659529	2.06383	0.566595	7.51756	0.314056
genus.RuminococcaceaeUCG011.id.11368	Weighted median	8	-0.0432708	0.182182	0.957652	0.670087	1.36862	0.812258
genus.RuminococcaceaeUCG011.id.11368	Inverse variance weighted	8	0.00297163	0.13244	1.00298	0.773669	1.30025	0.982099
genus.Odoribacter.id.952	MR Egger	7	1.53204	0.942112	4.6276	0.730152	29.329	0.164841
genus.Odoribacter.id.952	Weighted median	7	0.634763	0.375145	1.88658	0.904366	3.93554	0.0906369
genus.Odoribacter.id.952	Inverse variance weighted	7	0.327218	0.291111	1.3871	0.78399	2.45419	0.260999
genus.Prevotella7.id.11182	MR Egger	11	-0.511191	0.6937	0.599781	0.153994	2.33605	0.479948
genus.Prevotella7.id.11182	Weighted median	11	0.218936	0.148044	1.24475	0.931247	1.6638	0.139179
genus.Prevotella7.id.11182	Inverse variance weighted	11	0.122515	0.114581	1.13034	0.902972	1.41495	0.284961
genus.Intestinimonas.id.2062	MR Egger	17	-0.340005	0.485025	0.711767	0.275091	1.84162	0.494032
genus.Intestinimonas.id.2062	Weighted median	17	-0.164127	0.22735	0.848634	0.543496	1.32509	0.470348
genus.Intestinimonas.id.2062	Inverse variance weighted	17	-0.0138655	0.181053	0.98623	0.691612	1.40635	0.938956
order.Enterobacteriales.id.3468	MR Egger	7	-1.05076	1.7316	0.349673	0.0117408	10.4143	0.570471
order.Enterobacteriales.id.3468	Weighted median	7	0.0504672	0.376675	1.05176	0.502673	2.20064	0.893418
order.Enterobacteriales.id.3468	Inverse variance weighted	7	0.196685	0.284971	1.21736	0.696381	2.1281	0.490072
order.Bacillales.id.1674	MR Egger	9	-0.00919103	0.509956	0.990851	0.364691	2.6921	0.986123
order.Bacillales.id.1674	Weighted median	9	-0.0482016	0.168145	0.952942	0.685391	1.32493	0.774368
order.Bacillales.id.1674	Inverse variance weighted	9	-0.0693567	0.124137	0.932994	0.731495	1.19	0.576358
genus.Anaerotruncus.id.2054	MR Egger	13	-0.597988	0.77092	0.549917	0.12136	2.49183	0.454291
genus.Anaerotruncus.id.2054	Weighted median	13	-0.346385	0.312925	0.70724	0.383001	1.30597	0.268326
genus.Anaerotruncus.id.2054	Inverse variance weighted	13	-0.141945	0.260995	0.867669	0.520225	1.44716	0.586536
phylum.Firmicutes.id.1672	MR Egger	16	-0.710642	0.550713	0.491329	0.166954	1.44593	0.217816
phylum.Firmicutes.id.1672	Weighted median	16	0.132688	0.289669	1.14189	0.647224	2.01464	0.646905
phylum.Firmicutes.id.1672	Inverse variance weighted	16	0.106801	0.207096	1.11271	0.74148	1.66981	0.606058
class.Erysipelotrichia.id.2147	MR Egger	13	-0.669297	1.61563	0.512068	0.0215813	12.1501	0.686644
class.Erysipelotrichia.id.2147	Weighted median	13	-0.101676	0.363527	0.903322	0.442998	1.84197	0.779712
class.Erysipelotrichia.id.2147	Inverse variance weighted	13	-0.454149	0.349469	0.634988	0.320104	1.25962	0.193759
order.Methanobacteriales.id.120	MR Egger	10	0.785812	0.644571	2.19419	0.620304	7.76146	0.25752
order.Methanobacteriales.id.120	Weighted median	10	0.0816434	0.195621	1.08507	0.739505	1.59211	0.676419
order.Methanobacteriales.id.120	Inverse variance weighted	10	0.186719	0.16165	1.20529	0.877995	1.65459	0.248057
genus.Escherichia.Shigella.id.3504	MR Egger	10	-1.66524	0.71911	0.189145	0.0462037	0.774309	0.0492493
genus.Escherichia.Shigella.id.3504	Weighted median	10	0.0636821	0.331017	1.06575	0.557044	2.03903	0.847442
genus.Escherichia.Shigella.id.3504	Inverse variance weighted	10	0.0508616	0.294072	1.05218	0.591248	1.87244	0.862686
genus.ChristensenellaceaeR.7group.id.11283	MR Egger	10	-0.834123	0.91948	0.434255	0.0716255	2.63283	0.390824
genus.ChristensenellaceaeR.7group.id.11283	Weighted median	10	-0.0147372	0.354569	0.985371	0.491795	1.97431	0.966846
genus.ChristensenellaceaeR.7group.id.11283	Inverse variance weighted	10	-0.0898153	0.282541	0.9141	0.5254	1.59037	0.750573
genus.Catenibacterium.id.2153	MR Egger	5	0.789192	1.96049	2.20162	0.0471997	102.694	0.714248
genus.Catenibacterium.id.2153	Weighted median	5	-0.0967163	0.218467	0.907814	0.591607	1.39303	0.65798
genus.Catenibacterium.id.2153	Inverse variance weighted	5	-0.135128	0.182119	0.873604	0.611352	1.24835	0.458101
genus.ErysipelotrichaceaeUCG003.id.11384	MR Egger	16	-0.623849	0.520145	0.535878	0.193335	1.48533	0.250288
genus.ErysipelotrichaceaeUCG003.id.11384	Weighted median	16	-0.201748	0.254783	0.817301	0.496028	1.34666	0.428453
genus.ErysipelotrichaceaeUCG003.id.11384	Inverse variance weighted	16	-0.199237	0.191927	0.819356	0.562472	1.19356	0.299231
genus.FamilyXIIIAD3011group.id.11293	MR Egger	13	1.64473	1.03324	5.17963	0.683579	39.2473	0.139731
genus.FamilyXIIIAD3011group.id.11293	Weighted median	13	0.471599	0.312662	1.60255	0.868299	2.95771	0.131469
genus.FamilyXIIIAD3011group.id.11293	Inverse variance weighted	13	0.318342	0.22243	1.37485	0.889033	2.12613	0.152373
genus.Bacteroides.id.918	MR Egger	9	0.901252	1.66083	2.46269	0.0949905	63.8466	0.604209
genus.Bacteroides.id.918	Weighted median	9	-0.312817	0.385006	0.731383	0.343892	1.55549	0.416504
genus.Bacteroides.id.918	Inverse variance weighted	9	-0.29791	0.314781	0.742368	0.400564	1.37584	0.343944
genus.Fusicatenibacter.id.11305	MR Egger	18	0.0259523	0.740488	1.02629	0.240411	4.38114	0.972475
genus.Fusicatenibacter.id.11305	Weighted median	18	-0.205409	0.284869	0.814314	0.465915	1.42324	0.47087
genus.Fusicatenibacter.id.11305	Inverse variance weighted	18	-0.0623011	0.198835	0.9396	0.636343	1.38738	0.75403
family.ClostridialesvadinBB60group.id.11286	MR Egger	15	0.246836	0.447794	1.27997	0.532145	3.07872	0.590826
family.ClostridialesvadinBB60group.id.11286	Weighted median	15	-0.209333	0.233932	0.811125	0.512815	1.28297	0.37087
family.ClostridialesvadinBB60group.id.11286	Inverse variance weighted	15	-0.104957	0.15858	0.900363	0.65983	1.22858	0.508064
genus.LachnospiraceaeUCG010.id.11330	MR Egger	10	0.833922	0.655222	2.30233	0.637429	8.3158	0.238853
genus.LachnospiraceaeUCG010.id.11330	Weighted median	10	-0.0104213	0.307091	0.989633	0.542092	1.80665	0.972928
genus.LachnospiraceaeUCG010.id.11330	Inverse variance weighted	10	0.0412811	0.227155	1.04214	0.667683	1.62662	0.855794
family.Erysipelotrichaceae.id.2149	MR Egger	13	-0.669297	1.61563	0.512068	0.0215813	12.1501	0.686644
family.Erysipelotrichaceae.id.2149	Weighted median	13	-0.101676	0.350011	0.903322	0.454891	1.79382	0.771438
family.Erysipelotrichaceae.id.2149	Inverse variance weighted	13	-0.454149	0.349469	0.634988	0.320104	1.25962	0.193759
genus.Butyrivibrio.id.1993	MR Egger	15	-0.850947	0.518663	0.42701	0.154505	1.18014	0.124829
genus.Butyrivibrio.id.1993	Weighted median	15	-0.0983404	0.142105	0.90634	0.686008	1.19744	0.488919
genus.Butyrivibrio.id.1993	Inverse variance weighted	15	-0.0530073	0.12569	0.948373	0.741293	1.2133	0.673221
phylum.Verrucomicrobia.id.3982	MR Egger	12	-0.696949	0.505745	0.498103	0.18485	1.3422	0.198235
phylum.Verrucomicrobia.id.3982	Weighted median	12	-0.136058	0.262161	0.872792	0.522101	1.45904	0.603769
phylum.Verrucomicrobia.id.3982	Inverse variance weighted	12	-0.134425	0.19879	0.874218	0.592116	1.29072	0.498902
genus.Lactococcus.id.1851	MR Egger	9	-0.79203	0.572026	0.452924	0.147607	1.38977	0.2087
genus.Lactococcus.id.1851	Weighted median	9	-0.16561	0.172084	0.847377	0.604778	1.18729	0.33586
genus.Lactococcus.id.1851	Inverse variance weighted	9	-0.104334	0.138108	0.900925	0.687272	1.181	0.449978
order.Burkholderiales.id.2874	MR Egger	11	1.19914	0.819907	3.31728	0.665063	16.5463	0.177618
order.Burkholderiales.id.2874	Weighted median	11	0.279464	0.348426	1.32242	0.668011	2.61792	0.422509
order.Burkholderiales.id.2874	Inverse variance weighted	11	0.00524845	0.265085	1.00526	0.597908	1.69015	0.984204
genus..Eubacteriumnodatumgroup.id.11297	MR Egger	11	-0.257944	0.5063	0.772638	0.286421	2.08424	0.62268
genus..Eubacteriumnodatumgroup.id.11297	Weighted median	11	-0.157673	0.150837	0.854129	0.635519	1.14794	0.295875
genus..Eubacteriumnodatumgroup.id.11297	Inverse variance weighted	11	-0.118725	0.112948	0.888052	0.711696	1.10811	0.293191
genus.Haemophilus.id.3698	MR Egger	9	-0.461414	0.463333	0.630392	0.254222	1.56318	0.352491
genus.Haemophilus.id.3698	Weighted median	9	0.0766104	0.242375	1.07962	0.671364	1.73614	0.75194
genus.Haemophilus.id.3698	Inverse variance weighted	9	0.0544539	0.210794	1.05596	0.698583	1.59617	0.796154
genus.Eggerthella.id.819	MR Egger	11	-0.362342	0.880195	0.696044	0.123994	3.90728	0.690219
genus.Eggerthella.id.819	Weighted median	11	0.140389	0.207278	1.15072	0.766533	1.72746	0.498218
genus.Eggerthella.id.819	Inverse variance weighted	11	-0.0496064	0.170928	0.951604	0.680706	1.33031	0.771649
family.Alcaligenaceae.id.2875	MR Egger	12	1.46302	1.17545	4.319	0.431341	43.2461	0.24164
family.Alcaligenaceae.id.2875	Weighted median	12	-0.061891	0.358142	0.939985	0.46587	1.89661	0.8628
family.Alcaligenaceae.id.2875	Inverse variance weighted	12	-0.0765275	0.251405	0.926327	0.565932	1.51623	0.760823
genus.RuminococcaceaeUCG005.id.11363	MR Egger	14	-0.23335	0.578642	0.791877	0.254746	2.46154	0.693842
genus.RuminococcaceaeUCG005.id.11363	Weighted median	14	-0.265875	0.252737	0.766535	0.467087	1.25796	0.292808
genus.RuminococcaceaeUCG005.id.11363	Inverse variance weighted	14	0.0317713	0.197406	1.03228	0.701072	1.51997	0.872138
genus.Sutterella.id.2896	MR Egger	12	-2.055	1.03673	0.128092	0.0167895	0.977256	0.0755966
genus.Sutterella.id.2896	Weighted median	12	-0.415369	0.311227	0.660097	0.358663	1.21487	0.182001
genus.Sutterella.id.2896	Inverse variance weighted	12	-0.194453	0.246233	0.823285	0.508104	1.33397	0.429695
phylum.Bacteroidetes.id.905	MR Egger	12	-0.12414	0.635233	0.883256	0.254311	3.06767	0.848974
phylum.Bacteroidetes.id.905	Weighted median	12	0.146767	0.359334	1.15808	0.572623	2.34213	0.68295
phylum.Bacteroidetes.id.905	Inverse variance weighted	12	0.345611	0.294206	1.41285	0.793713	2.51496	0.240105
family.Acidaminococcaceae.id.2166	MR Egger	7	0.0412694	0.72663	1.04213	0.250843	4.32956	0.956908
family.Acidaminococcaceae.id.2166	Weighted median	7	-0.0078113	0.32896	0.992219	0.520704	1.89071	0.981056
family.Acidaminococcaceae.id.2166	Inverse variance weighted	7	0.0614615	0.24199	1.06339	0.661769	1.70875	0.799508
genus.Lachnoclostridium.id.11308	MR Egger	13	-0.0997039	0.798513	0.905105	0.189231	4.32919	0.902885
genus.Lachnoclostridium.id.11308	Weighted median	13	0.237278	0.287433	1.26779	0.72174	2.22698	0.409083
genus.Lachnoclostridium.id.11308	Inverse variance weighted	13	0.357363	0.225328	1.42955	0.919173	2.22333	0.112747
genus.Victivallis.id.2256	MR Egger	10	0.0164711	0.876535	1.01661	0.182403	5.66598	0.985468
genus.Victivallis.id.2256	Weighted median	10	0.000721724	0.153044	1.00072	0.741378	1.35079	0.996237
genus.Victivallis.id.2256	Inverse variance weighted	10	0.0038179	0.117536	1.00383	0.797277	1.26388	0.974087
genus.Anaerostipes.id.1991	MR Egger	13	-0.473181	0.853633	0.623017	0.116916	3.31991	0.590455
genus.Anaerostipes.id.1991	Weighted median	13	0.2845	0.336166	1.3291	0.687713	2.56866	0.39738
genus.Anaerostipes.id.1991	Inverse variance weighted	13	0.361771	0.237578	1.43587	0.901331	2.28742	0.127823
genus.Roseburia.id.2012	MR Egger	13	-0.664108	0.897368	0.514732	0.0886598	2.98838	0.474762
genus.Roseburia.id.2012	Weighted median	13	0.563053	0.338845	1.75603	0.903858	3.41163	0.0965764
genus.Roseburia.id.2012	Inverse variance weighted	13	0.336449	0.296491	1.39997	0.78296	2.50321	0.256472
class.Coriobacteriia.id.809	MR Egger	14	1.46573	0.944731	4.33068	0.679807	27.5885	0.14675
class.Coriobacteriia.id.809	Weighted median	14	0.206057	0.314204	1.22882	0.663794	2.27481	0.511949
class.Coriobacteriia.id.809	Inverse variance weighted	14	0.314635	0.229076	1.36976	0.87428	2.14604	0.169598
genus.RuminococcaceaeUCG002.id.11360	MR Egger	22	0.243495	0.48809	1.2757	0.490093	3.32062	0.623311
genus.RuminococcaceaeUCG002.id.11360	Weighted median	22	0.115033	0.246033	1.12191	0.692676	1.81713	0.640107
genus.RuminococcaceaeUCG002.id.11360	Inverse variance weighted	22	-0.0380495	0.182765	0.962665	0.672826	1.37736	0.835082
genus.Flavonifractor.id.2059	MR Egger	5	0.940461	1.21168	2.56116	0.238251	27.5321	0.494226
genus.Flavonifractor.id.2059	Weighted median	5	0.46537	0.342288	1.5926	0.814228	3.11508	0.173961
genus.Flavonifractor.id.2059	Inverse variance weighted	5	0.377346	0.295501	1.45841	0.817229	2.60264	0.201613
genus.LachnospiraceaeNC2004group.id.11316	MR Egger	9	-1.60333	0.680772	0.201225	0.0529903	0.764129	0.0507006
genus.LachnospiraceaeNC2004group.id.11316	Weighted median	9	-0.0940247	0.216048	0.91026	0.596021	1.39017	0.663415
genus.LachnospiraceaeNC2004group.id.11316	Inverse variance weighted	9	-0.290175	0.196135	0.748133	0.50936	1.09883	0.139016
class.Lentisphaeria.id.2250	MR Egger	8	0.243538	0.539723	1.27575	0.44294	3.67442	0.667676
class.Lentisphaeria.id.2250	Weighted median	8	-0.242591	0.188708	0.784592	0.542016	1.13573	0.198605
class.Lentisphaeria.id.2250	Inverse variance weighted	8	-0.24226	0.152906	0.784852	0.58161	1.05912	0.113108
genus.LachnospiraceaeUCG008.id.11328	MR Egger	11	-0.446445	0.832554	0.639899	0.125149	3.27187	0.604794
genus.LachnospiraceaeUCG008.id.11328	Weighted median	11	0.304192	0.207362	1.35553	0.902815	2.03526	0.142387
genus.LachnospiraceaeUCG008.id.11328	Inverse variance weighted	11	0.351335	0.156792	1.42096	1.04501	1.93218	0.0250412
genus.Faecalibacterium.id.2057	MR Egger	10	-1.1198	0.408309	0.326346	0.146595	0.726504	0.0253501
genus.Faecalibacterium.id.2057	Weighted median	10	-0.35826	0.313652	0.698891	0.37794	1.2924	0.253362
genus.Faecalibacterium.id.2057	Inverse variance weighted	10	-0.219933	0.263704	0.802573	0.478647	1.34572	0.404274
genus.Hungatella.id.11306	MR Egger	5	1.26337	1.17064	3.53731	0.356616	35.087	0.359529
genus.Hungatella.id.11306	Weighted median	5	-0.0713192	0.244285	0.931165	0.576882	1.50302	0.770324
genus.Hungatella.id.11306	Inverse variance weighted	5	-0.0399335	0.196322	0.960853	0.65395	1.41179	0.838816
genus.Sellimonas.id.14369	MR Egger	9	1.14323	0.724787	3.13688	0.757787	12.9852	0.158726
genus.Sellimonas.id.14369	Weighted median	9	-0.0248871	0.171679	0.97542	0.696716	1.36561	0.88474
genus.Sellimonas.id.14369	Inverse variance weighted	9	-0.02171	0.13399	0.978524	0.752519	1.27241	0.871284
genus.Lactobacillus.id.1837	MR Egger	10	0.618505	0.427213	1.85615	0.803457	4.28809	0.185709
genus.Lactobacillus.id.1837	Weighted median	10	0.312953	0.218766	1.36746	0.890629	2.09957	0.152562
genus.Lactobacillus.id.1837	Inverse variance weighted	10	0.153781	0.159499	1.16623	0.853135	1.59424	0.334972
genus.LachnospiraceaeUCG001.id.11321	MR Egger	13	0.43296	0.772538	1.54181	0.339184	7.00857	0.586413
genus.LachnospiraceaeUCG001.id.11321	Weighted median	13	0.212556	0.243663	1.23684	0.767188	1.99398	0.383025
genus.LachnospiraceaeUCG001.id.11321	Inverse variance weighted	13	0.22451	0.175528	1.25171	0.887342	1.76569	0.200878
genus.RuminococcaceaeNK4A214group.id.11358	MR Egger	13	1.06148	0.716095	2.89065	0.710302	11.7638	0.166328
genus.RuminococcaceaeNK4A214group.id.11358	Weighted median	13	0.0394339	0.285326	1.04022	0.594637	1.8197	0.890077
genus.RuminococcaceaeNK4A214group.id.11358	Inverse variance weighted	13	-0.0169954	0.209967	0.983148	0.651466	1.4837	0.935487
genus.Ruminiclostridium6.id.11356	MR Egger	15	-0.104614	0.472103	0.900672	0.35703	2.27211	0.828075
genus.Ruminiclostridium6.id.11356	Weighted median	15	0.153453	0.262052	1.16585	0.697558	1.94853	0.558158
genus.Ruminiclostridium6.id.11356	Inverse variance weighted	15	0.0600646	0.189544	1.06191	0.732391	1.53967	0.751326
genus..Eubacteriumoxidoreducensgroup.id.11339	MR Egger	5	0.0697661	0.887693	1.07226	0.188226	6.10828	0.942305
genus..Eubacteriumoxidoreducensgroup.id.11339	Weighted median	5	0.0797912	0.272606	1.08306	0.634755	1.84799	0.769753
genus..Eubacteriumoxidoreducensgroup.id.11339	Inverse variance weighted	5	-0.0605391	0.221435	0.941257	0.609845	1.45277	0.78455
genus..Eubacteriumxylanophilumgroup.id.14375	MR Egger	9	0.714912	1.05713	2.04401	0.257414	16.2305	0.520578
genus..Eubacteriumxylanophilumgroup.id.14375	Weighted median	9	0.0665029	0.349209	1.06876	0.53905	2.11902	0.848965
genus..Eubacteriumxylanophilumgroup.id.14375	Inverse variance weighted	9	0.0352026	0.32856	1.03583	0.544017	1.97226	0.914676
genus.Olsenella.id.822	MR Egger	11	0.63733	0.421007	1.89142	0.828743	4.31676	0.164368
genus.Olsenella.id.822	Weighted median	11	0.175934	0.159345	1.19236	0.872508	1.62946	0.269548
genus.Olsenella.id.822	Inverse variance weighted	11	0.236738	0.121929	1.26711	0.997759	1.60917	0.0521855
order.Desulfovibrionales.id.3156	MR Egger	12	0.0844403	0.812175	1.08811	0.22148	5.34576	0.91925
order.Desulfovibrionales.id.3156	Weighted median	12	-0.118577	0.329033	0.888183	0.466041	1.6927	0.718562
order.Desulfovibrionales.id.3156	Inverse variance weighted	12	-0.00647654	0.243102	0.993544	0.616957	1.6	0.978746
genus.Coprococcus3.id.11303	MR Egger	9	0.564062	1.25748	1.7578	0.149479	20.6709	0.667302
genus.Coprococcus3.id.11303	Weighted median	9	0.406136	0.352387	1.50101	0.752359	2.99461	0.249104
genus.Coprococcus3.id.11303	Inverse variance weighted	9	0.286518	0.274708	1.33178	0.777316	2.28175	0.296952
order.Clostridiales.id.1863	MR Egger	13	0.776832	1.18622	2.17457	0.21264	22.2383	0.526001
order.Clostridiales.id.1863	Weighted median	13	0.163946	0.339082	1.17815	0.606134	2.28999	0.628741
order.Clostridiales.id.1863	Inverse variance weighted	13	-0.0336905	0.259469	0.966871	0.581439	1.6078	0.89669
genus.Butyricimonas.id.945	MR Egger	13	0.149492	0.678055	1.16124	0.307434	4.38627	0.829542
genus.Butyricimonas.id.945	Weighted median	13	-0.0286688	0.246216	0.971738	0.599744	1.57446	0.907306
genus.Butyricimonas.id.945	Inverse variance weighted	13	-0.0508173	0.195372	0.950452	0.648077	1.39391	0.794782
genus.Paraprevotella.id.962	MR Egger	13	0.158005	0.522353	1.17117	0.420712	3.26029	0.767923
genus.Paraprevotella.id.962	Weighted median	13	0.210668	0.184882	1.2345	0.859246	1.77364	0.254506
genus.Paraprevotella.id.962	Inverse variance weighted	13	0.253124	0.138656	1.28804	0.981531	1.69027	0.0679172
family.Rhodospirillaceae.id.2717	MR Egger	15	1.0028	0.721772	2.72589	0.662405	11.2174	0.188065
family.Rhodospirillaceae.id.2717	Weighted median	15	-0.151759	0.215489	0.859195	0.563202	1.31075	0.481273
family.Rhodospirillaceae.id.2717	Inverse variance weighted	15	-0.158742	0.166979	0.853216	0.615069	1.18357	0.341771
genus.Veillonella.id.2198	MR Egger	8	-2.43488	2.03006	0.087608	0.00163877	4.68347	0.275579
genus.Veillonella.id.2198	Weighted median	8	-0.138377	0.330898	0.87077	0.455236	1.6656	0.675811
genus.Veillonella.id.2198	Inverse variance weighted	8	-0.222318	0.305912	0.80066	0.439593	1.4583	0.467385
genus.LachnospiraceaeNK4A136group.id.11319	MR Egger	15	0.345797	0.41572	1.41312	0.625618	3.19188	0.420538
genus.LachnospiraceaeNK4A136group.id.11319	Weighted median	15	-0.0390328	0.261969	0.961719	0.575514	1.60709	0.881555
genus.LachnospiraceaeNK4A136group.id.11319	Inverse variance weighted	15	0.0201526	0.203178	1.02036	0.685178	1.5195	0.92099
genus.Akkermansia.id.4037	MR Egger	11	-0.252643	0.722477	0.776745	0.188493	3.20083	0.734615
genus.Akkermansia.id.4037	Weighted median	11	-0.00532769	0.264155	0.994686	0.592697	1.66932	0.983909
genus.Akkermansia.id.4037	Inverse variance weighted	11	0.00384533	0.203236	1.00385	0.674018	1.49509	0.984905
genus.Gordonibacter.id.821	MR Egger	12	0.461852	0.487167	1.58701	0.610794	4.12349	0.365458
genus.Gordonibacter.id.821	Weighted median	12	0.197912	0.163164	1.21885	0.885245	1.67819	0.225146
genus.Gordonibacter.id.821	Inverse variance weighted	12	0.187986	0.119764	1.20682	0.954325	1.52611	0.116499
family.BacteroidalesS24.7group.id.11173	MR Egger	8	-0.117966	0.737872	0.888726	0.209256	3.77448	0.878227
family.BacteroidalesS24.7group.id.11173	Weighted median	8	0.0344443	0.245951	1.03504	0.639148	1.67616	0.888624
family.BacteroidalesS24.7group.id.11173	Inverse variance weighted	8	0.121077	0.195054	1.12871	0.770106	1.65431	0.534771
genus..Eubacteriumventriosumgroup.id.11341	MR Egger	15	-0.904074	0.923098	0.404917	0.0663146	2.47242	0.345262
genus..Eubacteriumventriosumgroup.id.11341	Weighted median	15	-0.0994762	0.270957	0.905311	0.532298	1.53972	0.713523
genus..Eubacteriumventriosumgroup.id.11341	Inverse variance weighted	15	0.0109327	0.205031	1.01099	0.676429	1.51103	0.957475
genus.Enterorhabdus.id.820	MR Egger	6	0.973906	0.615498	2.64827	0.792574	8.8488	0.188744
genus.Enterorhabdus.id.820	Weighted median	6	0.024203	0.300177	1.0245	0.568846	1.84513	0.935737
genus.Enterorhabdus.id.820	Inverse variance weighted	6	-0.182811	0.306268	0.832926	0.456988	1.51812	0.550576
genus.Allisonella.id.2174	MR Egger	8	-0.793045	1.08677	0.452465	0.0537659	3.8077	0.49305
genus.Allisonella.id.2174	Weighted median	8	0.0478081	0.175607	1.04897	0.743503	1.47994	0.785434
genus.Allisonella.id.2174	Inverse variance weighted	8	0.107924	0.157022	1.11396	0.818862	1.51541	0.491882
class.Betaproteobacteria.id.2867	MR Egger	12	0.973166	0.832874	2.64631	0.51723	13.5393	0.269729
class.Betaproteobacteria.id.2867	Weighted median	12	0.297966	0.347707	1.34712	0.681445	2.66305	0.391475
class.Betaproteobacteria.id.2867	Inverse variance weighted	12	-0.0584961	0.250771	0.943182	0.576946	1.5419	0.815556
genus.DefluviitaleaceaeUCG011.id.11287	MR Egger	9	-0.260646	0.711733	0.770554	0.190969	3.10916	0.725024
genus.DefluviitaleaceaeUCG011.id.11287	Weighted median	9	-0.407512	0.260685	0.665303	0.399136	1.10897	0.117997
genus.DefluviitaleaceaeUCG011.id.11287	Inverse variance weighted	9	-0.356618	0.195602	0.70004	0.477115	1.02712	0.0682762
family.Porphyromonadaceae.id.943	MR Egger	9	-1.05	1.34734	0.349937	0.0249523	4.90761	0.461324
family.Porphyromonadaceae.id.943	Weighted median	9	-0.420766	0.402468	0.656544	0.298316	1.44494	0.295808
family.Porphyromonadaceae.id.943	Inverse variance weighted	9	-0.241433	0.296686	0.785502	0.43914	1.40505	0.41578
family.Bacteroidaceae.id.917	MR Egger	9	0.901252	1.66083	2.46269	0.0949905	63.8466	0.604209
family.Bacteroidaceae.id.917	Weighted median	9	-0.312817	0.409422	0.731383	0.327822	1.63175	0.44484
family.Bacteroidaceae.id.917	Inverse variance weighted	9	-0.29791	0.314781	0.742368	0.400564	1.37584	0.343944
genus.Desulfovibrio.id.3173	MR Egger	10	-0.214182	0.580412	0.807202	0.258777	2.5179	0.721691
genus.Desulfovibrio.id.3173	Weighted median	10	-0.0432122	0.260094	0.957708	0.575223	1.59452	0.868046
genus.Desulfovibrio.id.3173	Inverse variance weighted	10	-0.0909372	0.192375	0.913075	0.626259	1.33125	0.636421
genus..Eubacteriumeligensgroup.id.14372	MR Egger	7	-0.815934	1.54427	0.442226	0.0214354	9.12342	0.619851
genus..Eubacteriumeligensgroup.id.14372	Weighted median	7	0.463215	0.418289	1.58918	0.70003	3.60767	0.268119
genus..Eubacteriumeligensgroup.id.14372	Inverse variance weighted	7	0.311227	0.371047	1.3651	0.659663	2.82492	0.401593
genus.Collinsella.id.815	MR Egger	9	-0.290188	1.00328	0.748123	0.104704	5.34541	0.780777
genus.Collinsella.id.815	Weighted median	9	0.174665	0.364488	1.19085	0.582904	2.43285	0.631793
genus.Collinsella.id.815	Inverse variance weighted	9	0.309095	0.265441	1.36219	0.809637	2.29185	0.244238
genus.LachnospiraceaeUCG004.id.11324	MR Egger	12	0.827827	1.31192	2.28834	0.174901	29.9398	0.54219
genus.LachnospiraceaeUCG004.id.11324	Weighted median	12	0.0790128	0.349992	1.08222	0.544999	2.14899	0.821391
genus.LachnospiraceaeUCG004.id.11324	Inverse variance weighted	12	0.253747	0.296239	1.28885	0.72117	2.30338	0.391686
genus..Eubacteriumrectalegroup.id.14374	MR Egger	8	-1.31605	1.32259	0.268192	0.0200739	3.58312	0.358131
genus..Eubacteriumrectalegroup.id.14374	Weighted median	8	0.467982	0.400667	1.59677	0.728093	3.50185	0.242805
genus..Eubacteriumrectalegroup.id.14374	Inverse variance weighted	8	0.0819666	0.380666	1.08542	0.514717	2.2889	0.829514
family.Veillonellaceae.id.2172	MR Egger	19	-0.116111	0.330106	0.890376	0.46621	1.70046	0.729355
family.Veillonellaceae.id.2172	Weighted median	19	0.059296	0.223864	1.06109	0.684219	1.64554	0.791106
family.Veillonellaceae.id.2172	Inverse variance weighted	19	0.110863	0.161475	1.11724	0.814136	1.53319	0.492358
family.Clostridiaceae1.id.1869	MR Egger	10	0.382022	0.698502	1.46524	0.372677	5.76085	0.599356
family.Clostridiaceae1.id.1869	Weighted median	10	-0.0632459	0.302845	0.938713	0.518497	1.69949	0.834573
family.Clostridiaceae1.id.1869	Inverse variance weighted	10	0.0471557	0.232173	1.04829	0.665044	1.65238	0.839052
family.Defluviitaleaceae.id.1924	MR Egger	11	0.155915	0.611491	1.16873	0.352535	3.87458	0.804473
family.Defluviitaleaceae.id.1924	Weighted median	11	-0.399495	0.239796	0.670659	0.419163	1.07305	0.0957178
family.Defluviitaleaceae.id.1924	Inverse variance weighted	11	-0.32356	0.178104	0.723568	0.510357	1.02585	0.0692641
family.Christensenellaceae.id.1866	MR Egger	11	-0.148249	0.54149	0.862216	0.298325	2.49196	0.790433
family.Christensenellaceae.id.1866	Weighted median	11	0.217182	0.289142	1.24257	0.705015	2.19	0.452577
family.Christensenellaceae.id.1866	Inverse variance weighted	11	-0.125309	0.263846	0.882224	0.526004	1.47968	0.634835
phylum.Tenericutes.id.3919	MR Egger	12	0.274432	0.669215	1.31578	0.354436	4.88463	0.690394
phylum.Tenericutes.id.3919	Weighted median	12	-0.13199	0.248048	0.87635	0.538933	1.42502	0.594647
phylum.Tenericutes.id.3919	Inverse variance weighted	12	-0.0308173	0.188933	0.969653	0.669565	1.40423	0.87043
genus.Bifidobacterium.id.436	MR Egger	13	-0.453705	0.589477	0.63527	0.200072	2.01712	0.457703
genus.Bifidobacterium.id.436	Weighted median	13	-0.138735	0.258212	0.870459	0.524752	1.44392	0.591067
genus.Bifidobacterium.id.436	Inverse variance weighted	13	-0.0463923	0.221614	0.954667	0.618316	1.47399	0.834184
genus.CandidatusSoleaferrea.id.11350	MR Egger	10	0.61253	1.7426	1.84509	0.0606301	56.1499	0.734289
genus.CandidatusSoleaferrea.id.11350	Weighted median	10	0.173738	0.220203	1.18974	0.772704	1.83187	0.430117
genus.CandidatusSoleaferrea.id.11350	Inverse variance weighted	10	0.22829	0.165678	1.25645	0.908066	1.73849	0.168228
order.Selenomonadales.id.2165	MR Egger	12	-1.25028	0.85079	0.286425	0.054051	1.51781	0.17243
order.Selenomonadales.id.2165	Weighted median	12	-0.0195834	0.349529	0.980607	0.494277	1.94545	0.955319
order.Selenomonadales.id.2165	Inverse variance weighted	12	0.00967547	0.249762	1.00972	0.618871	1.64742	0.969099
genus..Ruminococcusgnavusgroup.id.14376	MR Egger	12	-1.18883	0.842565	0.304578	0.0584107	1.5882	0.1886
genus..Ruminococcusgnavusgroup.id.14376	Weighted median	12	0.429798	0.217142	1.53695	1.00421	2.35231	0.0477774
genus..Ruminococcusgnavusgroup.id.14376	Inverse variance weighted	12	0.287789	0.190219	1.33348	0.918476	1.93599	0.130295
genus..Eubacteriumcoprostanoligenesgroup.id.11375	MR Egger	13	-1.13801	1.44492	0.320456	0.0188723	5.44143	0.447575
genus..Eubacteriumcoprostanoligenesgroup.id.11375	Weighted median	13	-0.155147	0.363918	0.856289	0.419611	1.74741	0.669871
genus..Eubacteriumcoprostanoligenesgroup.id.11375	Inverse variance weighted	13	-0.15517	0.35102	0.856269	0.430344	1.70375	0.65845
phylum.Lentisphaerae.id.2238	MR Egger	9	0.376133	0.541284	1.45664	0.5042	4.20826	0.509525
phylum.Lentisphaerae.id.2238	Weighted median	9	-0.198522	0.17854	0.819942	0.577839	1.16348	0.266172
phylum.Lentisphaerae.id.2238	Inverse variance weighted	9	-0.173403	0.14159	0.840799	0.637042	1.10973	0.220695
genus.Barnesiella.id.944	MR Egger	14	0.683364	0.823724	1.98053	0.394106	9.9529	0.42296
genus.Barnesiella.id.944	Weighted median	14	0.0785713	0.307612	1.08174	0.591941	1.97682	0.798396
genus.Barnesiella.id.944	Inverse variance weighted	14	-0.181558	0.216894	0.83397	0.545163	1.27578	0.402548
genus.Adlercreutzia.id.812	MR Egger	8	0.868863	0.962059	2.3842	0.36176	15.7132	0.40126
genus.Adlercreutzia.id.812	Weighted median	8	0.00487976	0.280329	1.00489	0.580095	1.74076	0.986112
genus.Adlercreutzia.id.812	Inverse variance weighted	8	-0.0473733	0.214229	0.953731	0.626715	1.45138	0.824989
order.Bacteroidales.id.913	MR Egger	14	-0.126582	0.563241	0.881102	0.292136	2.65746	0.825963
order.Bacteroidales.id.913	Weighted median	14	0.335553	0.305727	1.39871	0.768226	2.54665	0.272397
order.Bacteroidales.id.913	Inverse variance weighted	14	0.416887	0.25471	1.51723	0.920955	2.49957	0.10169
family.Enterobacteriaceae.id.3469	MR Egger	7	-1.05076	1.7316	0.349673	0.0117408	10.4143	0.570471
family.Enterobacteriaceae.id.3469	Weighted median	7	0.0504672	0.375865	1.05176	0.503471	2.19715	0.893189
family.Enterobacteriaceae.id.3469	Inverse variance weighted	7	0.196685	0.284971	1.21736	0.696381	2.1281	0.490072
genus.RuminococcaceaeUCG010.id.11367	MR Egger	6	0.0700394	0.83783	1.07255	0.207607	5.54107	0.937394
genus.RuminococcaceaeUCG010.id.11367	Weighted median	6	0.161511	0.360894	1.17529	0.579354	2.3842	0.654492
genus.RuminococcaceaeUCG010.id.11367	Inverse variance weighted	6	0.0586253	0.27709	1.06038	0.616023	1.82526	0.832439
family.Desulfovibrionaceae.id.3169	MR Egger	10	-0.193423	0.773705	0.824133	0.180887	3.75481	0.808891
family.Desulfovibrionaceae.id.3169	Weighted median	10	-0.0778189	0.332635	0.925132	0.482014	1.77561	0.815026
family.Desulfovibrionaceae.id.3169	Inverse variance weighted	10	0.151444	0.246362	1.16351	0.7179	1.88573	0.538738
family.Ruminococcaceae.id.2050	MR Egger	10	-0.442109	0.508763	0.642679	0.237097	1.74206	0.410165
family.Ruminococcaceae.id.2050	Weighted median	10	0.0288352	0.316571	1.02925	0.553417	1.91423	0.927424
family.Ruminococcaceae.id.2050	Inverse variance weighted	10	0.000570459	0.237663	1.00057	0.627979	1.59423	0.998085
genus.Alloprevotella.id.961	MR Egger	6	-3.1091	1.32184	0.0446411	0.00334631	0.59553	0.0783347
genus.Alloprevotella.id.961	Weighted median	6	-0.176581	0.195208	0.838131	0.571672	1.22879	0.365689
genus.Alloprevotella.id.961	Inverse variance weighted	6	-0.117573	0.153537	0.889075	0.658029	1.20125	0.443816
genus.Parabacteroides.id.954	MR Egger	6	-2.21064	1.61196	0.109631	0.0046538	2.5826	0.24215
genus.Parabacteroides.id.954	Weighted median	6	0.1355	0.46766	1.14511	0.457896	2.8637	0.772015
genus.Parabacteroides.id.954	Inverse variance weighted	6	0.156347	0.379994	1.16923	0.555192	2.46239	0.680746
order.Pasteurellales.id.3688	MR Egger	14	-0.207556	0.32713	0.812568	0.427958	1.54283	0.537678
order.Pasteurellales.id.3688	Weighted median	14	-0.0326393	0.204856	0.967888	0.64781	1.44611	0.87341
order.Pasteurellales.id.3688	Inverse variance weighted	14	-0.0248575	0.149488	0.975449	0.72771	1.30753	0.867933
class.Deltaproteobacteria.id.3087	MR Egger	13	0.0467211	0.803059	1.04783	0.217127	5.05671	0.95465
class.Deltaproteobacteria.id.3087	Weighted median	13	-0.103871	0.304209	0.901341	0.496525	1.6362	0.732767
class.Deltaproteobacteria.id.3087	Inverse variance weighted	13	-0.0173099	0.229196	0.982839	0.627172	1.5402	0.939798
family.FamilyXIII.id.1957	MR Egger	10	0.302291	1.14973	1.35296	0.142105	12.8812	0.799255
family.FamilyXIII.id.1957	Weighted median	10	0.208422	0.388497	1.23173	0.575203	2.63762	0.591625
family.FamilyXIII.id.1957	Inverse variance weighted	10	0.37625	0.294746	1.45681	0.817543	2.59595	0.201771
class.Verrucomicrobiae.id.4029	MR Egger	11	-0.24319	0.723115	0.784123	0.190045	3.23528	0.744347
class.Verrucomicrobiae.id.4029	Weighted median	11	-0.00296825	0.280875	0.997036	0.574944	1.729	0.991568
class.Verrucomicrobiae.id.4029	Inverse variance weighted	11	0.00462874	0.203242	1.00464	0.67454	1.49628	0.98183
family.Oxalobacteraceae.id.2966	MR Egger	14	-0.312266	0.482311	0.731786	0.284337	1.88337	0.52954
family.Oxalobacteraceae.id.2966	Weighted median	14	-0.034231	0.177491	0.966348	0.682418	1.36841	0.847068
family.Oxalobacteraceae.id.2966	Inverse variance weighted	14	-0.0807136	0.121712	0.922458	0.72668	1.17098	0.507233
genus.Anaerofilum.id.2053	MR Egger	11	-0.283808	0.75366	0.752911	0.171876	3.29816	0.715215
genus.Anaerofilum.id.2053	Weighted median	11	-0.0850401	0.191725	0.918475	0.630766	1.33742	0.657366
genus.Anaerofilum.id.2053	Inverse variance weighted	11	-0.0424139	0.138586	0.958473	0.730488	1.25761	0.759569
class.Bacilli.id.1673	MR Egger	18	-0.480052	0.509161	0.618751	0.228091	1.67851	0.359788
class.Bacilli.id.1673	Weighted median	18	0.0320665	0.248707	1.03259	0.634194	1.68124	0.897411
class.Bacilli.id.1673	Inverse variance weighted	18	-0.13078	0.18386	0.877411	0.611925	1.25808	0.476898
family.Actinomycetaceae.id.421	MR Egger	5	0.278783	0.588923	1.32152	0.416652	4.19155	0.668258
family.Actinomycetaceae.id.421	Weighted median	5	0.0812583	0.310399	1.08465	0.590301	1.993	0.793486
family.Actinomycetaceae.id.421	Inverse variance weighted	5	-0.0778077	0.249035	0.925142	0.56784	1.50727	0.754709
order.Verrucomicrobiales.id.4030	MR Egger	11	-0.24319	0.723115	0.784123	0.190045	3.23528	0.744347
order.Verrucomicrobiales.id.4030	Weighted median	11	-0.00296825	0.279944	0.997036	0.575994	1.72585	0.99154
order.Verrucomicrobiales.id.4030	Inverse variance weighted	11	0.00462874	0.203242	1.00464	0.67454	1.49628	0.98183
genus.Holdemania.id.2157	MR Egger	15	0.284998	0.46834	1.32976	0.531024	3.32991	0.553321
genus.Holdemania.id.2157	Weighted median	15	-0.203494	0.199936	0.815875	0.55136	1.20729	0.308774
genus.Holdemania.id.2157	Inverse variance weighted	15	-0.157891	0.157145	0.853943	0.627574	1.16197	0.315019
class.Melainabacteria.id.1589	MR Egger	10	0.118837	0.47461	1.12619	0.444236	2.855	0.808598
class.Melainabacteria.id.1589	Weighted median	10	-0.0858839	0.195165	0.917701	0.625999	1.34533	0.659895
class.Melainabacteria.id.1589	Inverse variance weighted	10	-0.0989744	0.156264	0.905766	0.666809	1.23035	0.526486
genus..Ruminococcusgauvreauiigroup.id.11342	MR Egger	12	-0.845611	0.964025	0.429295	0.0648876	2.84021	0.400978
genus..Ruminococcusgauvreauiigroup.id.11342	Weighted median	12	-0.298303	0.305214	0.742076	0.407986	1.34975	0.328392
genus..Ruminococcusgauvreauiigroup.id.11342	Inverse variance weighted	12	-0.235167	0.218395	0.790438	0.515188	1.21275	0.281571
genus.Phascolarctobacterium.id.2168	MR Egger	10	-1.71816	1.04464	0.179395	0.0231523	1.39004	0.138644
genus.Phascolarctobacterium.id.2168	Weighted median	10	0.127647	0.313765	1.13615	0.614263	2.10144	0.684138
genus.Phascolarctobacterium.id.2168	Inverse variance weighted	10	0.259767	0.228637	1.29663	0.828316	2.02971	0.255891
family.FamilyXI.id.1936	MR Egger	8	0.811394	0.84613	2.25104	0.42869	11.8202	0.374616
family.FamilyXI.id.1936	Weighted median	8	0.0131658	0.171609	1.01325	0.723837	1.41839	0.938847
family.FamilyXI.id.1936	Inverse variance weighted	8	-0.0638111	0.132151	0.938182	0.724099	1.21556	0.629192
class.Clostridia.id.1859	MR Egger	12	0.739233	1.39356	2.09433	0.136403	32.1563	0.607368
class.Clostridia.id.1859	Weighted median	12	0.179835	0.351773	1.19702	0.600712	2.38527	0.609193
class.Clostridia.id.1859	Inverse variance weighted	12	-0.0747291	0.291386	0.927995	0.524219	1.64277	0.797595
genus.RuminococcaceaeUCG004.id.11362	MR Egger	11	1.4693	1.06996	4.34619	0.533753	35.3898	0.20292
genus.RuminococcaceaeUCG004.id.11362	Weighted median	11	-0.141101	0.246566	0.868402	0.535599	1.408	0.567143
genus.RuminococcaceaeUCG004.id.11362	Inverse variance weighted	11	0.0298705	0.188397	1.03032	0.712207	1.49052	0.874023
phylum.Euryarchaeota.id.55	MR Egger	12	0.716671	0.660666	2.04761	0.560888	7.47509	0.303482
phylum.Euryarchaeota.id.55	Weighted median	12	-0.121662	0.177626	0.885448	0.625122	1.25418	0.493387
phylum.Euryarchaeota.id.55	Inverse variance weighted	12	0.144389	0.150852	1.15533	0.859607	1.5528	0.338488
genus.Coprococcus1.id.11301	MR Egger	12	0.833195	0.766714	2.30066	0.511932	10.3393	0.302665
genus.Coprococcus1.id.11301	Weighted median	12	0.294092	0.315634	1.34191	0.722852	2.49113	0.351466
genus.Coprococcus1.id.11301	Inverse variance weighted	12	0.0100539	0.301102	1.0101	0.559839	1.82251	0.973363
genus..Clostridiuminnocuumgroup.id.14397	MR Egger	9	0.19429	0.720187	1.21445	0.296035	4.98213	0.795112
genus..Clostridiuminnocuumgroup.id.14397	Weighted median	9	0.138036	0.183624	1.14802	0.801021	1.64533	0.452213
genus..Clostridiuminnocuumgroup.id.14397	Inverse variance weighted	9	0.00360367	0.14891	1.00361	0.749567	1.34375	0.980693
phylum.Actinobacteria.id.400	MR Egger	15	-0.330512	1.00804	0.718556	0.0996332	5.18224	0.748225
phylum.Actinobacteria.id.400	Weighted median	15	-0.313848	0.296709	0.73063	0.408445	1.30696	0.290162
phylum.Actinobacteria.id.400	Inverse variance weighted	15	-0.077788	0.230304	0.925161	0.589086	1.45297	0.735542
class.Methanobacteria.id.119	MR Egger	10	0.785812	0.644571	2.19419	0.620304	7.76146	0.25752
class.Methanobacteria.id.119	Weighted median	10	0.0816434	0.191527	1.08507	0.745463	1.57939	0.669907
class.Methanobacteria.id.119	Inverse variance weighted	10	0.186719	0.16165	1.20529	0.877995	1.65459	0.248057
genus.Senegalimassilia.id.11160	MR Egger	5	0.549271	0.891109	1.73199	0.302008	9.93283	0.581253
genus.Senegalimassilia.id.11160	Weighted median	5	0.114034	0.308509	1.12079	0.612232	2.05179	0.711658
genus.Senegalimassilia.id.11160	Inverse variance weighted	5	-0.0136341	0.243544	0.986458	0.612026	1.58997	0.955356
genus.Ruminiclostridium9.id.11357	MR Egger	9	-2.58188	1.4083	0.0756314	0.00478554	1.19529	0.10941
genus.Ruminiclostridium9.id.11357	Weighted median	9	-0.282887	0.379893	0.753605	0.357909	1.58678	0.456484
genus.Ruminiclostridium9.id.11357	Inverse variance weighted	9	0.000654567	0.368995	1.00065	0.4855	2.06243	0.998585
genus.Bilophila.id.3170	MR Egger	13	-2.31163	1.01899	0.0990992	0.013449	0.730216	0.04442
genus.Bilophila.id.3170	Weighted median	13	-0.37763	0.259079	0.685484	0.412539	1.13902	0.144955
genus.Bilophila.id.3170	Inverse variance weighted	13	-0.268897	0.202932	0.764222	0.513429	1.13752	0.185151
family.Peptostreptococcaceae.id.2042	MR Egger	14	0.209306	0.571892	1.23282	0.40188	3.78185	0.720745
family.Peptostreptococcaceae.id.2042	Weighted median	14	0.111983	0.291638	1.11849	0.631519	1.98098	0.700993
family.Peptostreptococcaceae.id.2042	Inverse variance weighted	14	0.303644	0.233929	1.35479	0.856537	2.14287	0.194282
genus..Eubacteriumfissicatenagroup.id.14373	MR Egger	9	-0.739096	0.768863	0.477546	0.105815	2.15518	0.368431
genus..Eubacteriumfissicatenagroup.id.14373	Weighted median	9	0.0442463	0.196043	1.04524	0.711771	1.53494	0.821437
genus..Eubacteriumfissicatenagroup.id.14373	Inverse variance weighted	9	0.130001	0.153595	1.13883	0.842784	1.53887	0.397337
genus.Prevotella9.id.11183	MR Egger	15	0.103207	0.473905	1.10872	0.437951	2.80684	0.830983
genus.Prevotella9.id.11183	Weighted median	15	0.138895	0.203035	1.149	0.771781	1.7106	0.493918
genus.Prevotella9.id.11183	Inverse variance weighted	15	-0.0103521	0.156635	0.989701	0.728071	1.34535	0.947306
genus.Eisenbergiella.id.11304	MR Egger	11	-0.972435	1.40668	0.378161	0.0240043	5.95751	0.506816
genus.Eisenbergiella.id.11304	Weighted median	11	-0.215029	0.212364	0.806518	0.53192	1.22287	0.311275
genus.Eisenbergiella.id.11304	Inverse variance weighted	11	-0.0723717	0.186919	0.930185	0.644853	1.34177	0.698621
genus.RuminococcaceaeUCG014.id.11371	MR Egger	11	-0.262733	0.52418	0.768947	0.275236	2.14826	0.628242
genus.RuminococcaceaeUCG014.id.11371	Weighted median	11	-0.078826	0.297271	0.924201	0.516088	1.65504	0.790882
genus.RuminococcaceaeUCG014.id.11371	Inverse variance weighted	11	0.00865157	0.209812	1.00869	0.668593	1.52178	0.967109
genus.Lachnospira.id.2004	MR Egger	6	-5.31243	2.61507	0.00492991	2.92987e-05	0.829527	0.112025
genus.Lachnospira.id.2004	Weighted median	6	0.403702	0.488385	1.49736	0.574915	3.89984	0.408461
genus.Lachnospira.id.2004	Inverse variance weighted	6	0.230283	0.579003	1.25896	0.404719	3.91623	0.690834
genus.Peptococcus.id.2037	MR Egger	12	0.4289	0.587965	1.53557	0.485046	4.86132	0.482454
genus.Peptococcus.id.2037	Weighted median	12	-0.123157	0.186408	0.884125	0.613536	1.27405	0.508814
genus.Peptococcus.id.2037	Inverse variance weighted	12	-0.0798417	0.151022	0.923262	0.686708	1.2413	0.597031
genus.Ruminococcus1.id.11373	MR Egger	10	0.304599	0.818786	1.35608	0.272471	6.74917	0.719545
genus.Ruminococcus1.id.11373	Weighted median	10	0.0114575	0.351762	1.01152	0.507634	2.01559	0.974016
genus.Ruminococcus1.id.11373	Inverse variance weighted	10	-0.135843	0.295741	0.87298	0.48895	1.55863	0.645996
order.Coriobacteriales.id.810	MR Egger	14	1.46573	0.944731	4.33068	0.679807	27.5885	0.14675
order.Coriobacteriales.id.810	Weighted median	14	0.206057	0.322703	1.22882	0.652829	2.31302	0.523126
order.Coriobacteriales.id.810	Inverse variance weighted	14	0.314635	0.229076	1.36976	0.87428	2.14604	0.169598
genus.Slackia.id.825	MR Egger	6	2.43087	1.1609	11.3688	1.16825	110.636	0.104364
genus.Slackia.id.825	Weighted median	6	-0.0610464	0.27815	0.94078	0.545409	1.62276	0.826282
genus.Slackia.id.825	Inverse variance weighted	6	-0.210593	0.266588	0.810104	0.480414	1.36605	0.429554
genus.Oscillospira.id.2064	MR Egger	8	-0.355925	1.32179	0.700525	0.0525158	9.34454	0.796739
genus.Oscillospira.id.2064	Weighted median	8	0.0070987	0.319413	1.00712	0.538509	1.88353	0.982269
genus.Oscillospira.id.2064	Inverse variance weighted	8	-0.189944	0.29073	0.827006	0.467772	1.46212	0.513542
genus.Alistipes.id.968	MR Egger	13	-2.77276	1.25286	0.0624891	0.00536228	0.728213	0.0489483
genus.Alistipes.id.968	Weighted median	13	0.299411	0.339655	1.34906	0.693286	2.62514	0.378039
genus.Alistipes.id.968	Inverse variance weighted	13	0.109424	0.256823	1.11564	0.674388	1.84559	0.670058
genus..Ruminococcustorquesgroup.id.14377	MR Egger	9	-0.117683	0.66344	0.888977	0.242192	3.26304	0.864231
genus..Ruminococcustorquesgroup.id.14377	Weighted median	9	0.177483	0.334105	1.19421	0.620417	2.29867	0.595267
genus..Ruminococcustorquesgroup.id.14377	Inverse variance weighted	9	0.205502	0.273044	1.22814	0.719165	2.09734	0.451671
class.Gammaproteobacteria.id.3303	MR Egger	6	0.583581	1.05805	1.79245	0.225326	14.2587	0.610612
class.Gammaproteobacteria.id.3303	Weighted median	6	-0.372594	0.41004	0.688945	0.308426	1.53893	0.36352
class.Gammaproteobacteria.id.3303	Inverse variance weighted	6	-0.608197	0.329147	0.544331	0.285553	1.03762	0.0646318
genus.Dorea.id.1997	MR Egger	10	-0.774024	0.714311	0.461154	0.113714	1.87016	0.310118
genus.Dorea.id.1997	Weighted median	10	-0.0958709	0.377397	0.908581	0.433628	1.90375	0.799471
genus.Dorea.id.1997	Inverse variance weighted	10	0.119902	0.265176	1.12739	0.670425	1.89581	0.651153
genus.RuminococcaceaeUCG009.id.11366	MR Egger	12	0.647137	0.652776	1.91006	0.531366	6.86598	0.34489
genus.RuminococcaceaeUCG009.id.11366	Weighted median	12	-0.151835	0.211901	0.85913	0.567133	1.30147	0.473662
genus.RuminococcaceaeUCG009.id.11366	Inverse variance weighted	12	-0.0775615	0.154736	0.92537	0.683285	1.25322	0.616194
order.Rhodospirillales.id.2667	MR Egger	14	0.632277	0.899556	1.88189	0.322758	10.9727	0.495543
order.Rhodospirillales.id.2667	Weighted median	14	0.110683	0.233027	1.11704	0.707478	1.7637	0.634801
order.Rhodospirillales.id.2667	Inverse variance weighted	14	0.00461877	0.200626	1.00463	0.678	1.48861	0.981633
class.Actinobacteria.id.419	MR Egger	15	-0.234907	0.613389	0.790645	0.237604	2.63092	0.707934
class.Actinobacteria.id.419	Weighted median	15	-0.286318	0.283917	0.751024	0.430506	1.31017	0.313236
class.Actinobacteria.id.419	Inverse variance weighted	15	-0.131399	0.204048	0.876868	0.587821	1.30805	0.519602
genus.RuminococcaceaeUCG003.id.11361	MR Egger	12	0.650385	0.627977	1.91628	0.559647	6.5615	0.324745
genus.RuminococcaceaeUCG003.id.11361	Weighted median	12	-0.0219132	0.27479	0.978325	0.570923	1.67644	0.93644
genus.RuminococcaceaeUCG003.id.11361	Inverse variance weighted	12	-0.0106233	0.201629	0.989433	0.666433	1.46898	0.957981
family.Lactobacillaceae.id.1836	MR Egger	9	0.635341	0.42588	1.88766	0.819235	4.34952	0.179373
family.Lactobacillaceae.id.1836	Weighted median	9	0.300709	0.230214	1.35082	0.860269	2.12109	0.191479
family.Lactobacillaceae.id.1836	Inverse variance weighted	9	0.216755	0.167553	1.24204	0.894359	1.72488	0.195785
family.Victivallaceae.id.2255	MR Egger	12	0.534598	0.516179	1.70676	0.620572	4.69412	0.324746
family.Victivallaceae.id.2255	Weighted median	12	-0.0632932	0.146278	0.938668	0.704689	1.25034	0.665239
family.Victivallaceae.id.2255	Inverse variance weighted	12	-0.0822382	0.109807	0.921053	0.742703	1.14223	0.453896
phylum.Proteobacteria.id.2375	MR Egger	12	-0.237992	0.726731	0.788209	0.189686	3.27527	0.750055
phylum.Proteobacteria.id.2375	Weighted median	12	-0.886948	0.341558	0.411911	0.210894	0.804533	0.0094105
phylum.Proteobacteria.id.2375	Inverse variance weighted	12	-0.822293	0.244477	0.439423	0.272132	0.709555	0.000769677
genus.LachnospiraceaeND3007group.id.11317	MR Egger	3	-6.82414	12.4942	0.00108721	2.51785e-14	4.69461e+07	0.681748
genus.LachnospiraceaeND3007group.id.11317	Weighted median	3	-0.16685	0.632948	0.846326	0.244772	2.92627	0.792082
genus.LachnospiraceaeND3007group.id.11317	Inverse variance weighted	3	0.226997	0.5949	1.25483	0.391015	4.02692	0.70278
genus.Subdoligranulum.id.2070	MR Egger	11	-0.510967	0.560876	0.599915	0.199831	1.80102	0.386038
genus.Subdoligranulum.id.2070	Weighted median	11	-0.185901	0.293612	0.830356	0.467021	1.47636	0.526636
genus.Subdoligranulum.id.2070	Inverse variance weighted	11	-0.0016854	0.223855	0.998316	0.643753	1.54816	0.993993
family.Streptococcaceae.id.1850	MR Egger	14	0.719437	1.0187	2.05328	0.278813	15.121	0.493529
family.Streptococcaceae.id.1850	Weighted median	14	-0.232802	0.328212	0.792311	0.416405	1.50756	0.478136
family.Streptococcaceae.id.1850	Inverse variance weighted	14	-0.146651	0.23959	0.863595	0.539967	1.38119	0.540478
phylum.Cyanobacteria.id.1500	MR Egger	8	-0.69247	0.688528	0.500339	0.129771	1.92908	0.35337
phylum.Cyanobacteria.id.1500	Weighted median	8	0.30353	0.261416	1.35463	0.811521	2.26122	0.245601
phylum.Cyanobacteria.id.1500	Inverse variance weighted	8	0.114076	0.199652	1.12084	0.757872	1.65764	0.567746
genus.Holdemanella.id.11393	MR Egger	11	-0.122449	0.470997	0.884751	0.35148	2.22711	0.800731
genus.Holdemanella.id.11393	Weighted median	11	0.0989517	0.217482	1.10401	0.720859	1.69082	0.649117
genus.Holdemanella.id.11393	Inverse variance weighted	11	0.153577	0.156228	1.166	0.858447	1.58373	0.325592
genus.Oscillibacter.id.2063	MR Egger	14	0.0657446	0.716699	1.06795	0.262111	4.3513	0.928424
genus.Oscillibacter.id.2063	Weighted median	14	-0.0370316	0.239012	0.963646	0.603207	1.53946	0.876872
genus.Oscillibacter.id.2063	Inverse variance weighted	14	-0.169336	0.179636	0.844225	0.593675	1.20052	0.345855
genus..Eubacteriumruminantiumgroup.id.11340	MR Egger	18	1.10802	0.444968	3.02836	1.26603	7.24388	0.0241496
genus..Eubacteriumruminantiumgroup.id.11340	Weighted median	18	0.129157	0.185053	1.13787	0.79172	1.63536	0.485212
genus..Eubacteriumruminantiumgroup.id.11340	Inverse variance weighted	18	-0.0147533	0.149899	0.985355	0.734507	1.32187	0.921598
genus.Clostridiumsensustricto1.id.1873	MR Egger	7	0.154112	0.599292	1.16662	0.360415	3.77622	0.807305
genus.Clostridiumsensustricto1.id.1873	Weighted median	7	-0.305036	0.302846	0.737097	0.407134	1.33448	0.313824
genus.Clostridiumsensustricto1.id.1873	Inverse variance weighted	7	-0.227701	0.239417	0.796362	0.498098	1.27323	0.341571
