# Supplementary material for: Association between gut microbiota and diabetic nephropathy: a two-sample Mendelian randomization study
Source: Front Endocrinol (Lausanne). 2024 Jul 4;15:1361440. doi: 10.3389/fendo.2024.1361440 (PMC11254691; doi:10.3389/fendo.2024.1361440)
Supplement: Supplementary file 4 [file Table_4.xlsx]

## Sheet: Sheet1
Supplementary Table 4: Effect estimates of the associations of DN in the MR analyses
Gut microbiome	Method	Nsnp	Beta	SE	Pval	OR	OR_lci95	OR_uci95	Q	Q_df	Q_pval	Egger_intercept	SE	Pval
genus.LachnospiraceaeUCG008	Inverse variance weighted	11	0.351335	0.156792	0.0250412	1.42096	1.04501	1.93218	3.31921	10	0.972883
	MR Egger	11	-0.446445	0.832554	0.604794	0.639899	0.125149	3.27187				0.0831659	0.085238	0.354712
	Weighted median	11	0.304192	0.207362	0.142387	1.35553	0.902815	2.03526
genus.Terrisporobacter	Inverse variance weighted	5	0.678832	0.251626	0.00698021	1.97157	1.204	3.2285	4.84467	4	0.30361
	MR Egger	5	0.713288	0.797547	0.437032	2.04069	0.427456	9.74232				-0.00380362	0.0819971	0.965917
	Weighted median	5	0.864801	0.314154	0.00590893	2.37453	1.28282	4.39533
phylum.Proteobacteria	Inverse variance weighted	12	-0.822293	0.244477	0.000769677	0.439423	0.272132	0.709555	11.456	11	0.405891
	MR Egger	12	-0.237992	0.726731	0.750055	0.788209	0.189686	3.27527				-0.0401702	0.046975	0.412493
	Weighted median	12	-0.886948	0.341558	0.0094105	0.411911	0.210894	0.804533
genus.Dialister	Inverse variance weighted	11	-0.725484	0.215854	0.000776615	0.48409	0.317094	0.739034	5.25972	10	0.873167
	MR Egger	11	-0.869706	0.907881	0.363112	0.419075	0.0707111	2.48368				0.0107758	0.0658889	0.873703
	Weighted median	11	-0.535974	0.294934	0.0691768	0.585099	0.328229	1.043
