# Supplementary material for: Association between gut microbiota and diabetic nephropathy: a two-sample Mendelian randomization study
Source: Front Endocrinol (Lausanne). 2024 Jul 4;15:1361440. doi: 10.3389/fendo.2024.1361440 (PMC11254691; doi:10.3389/fendo.2024.1361440)
Supplement: Supplementary file 5 [file Table_5.xlsx]

## Sheet: Sheet1
Supplementary Table 5: Directional horizontal pleiotropy assessed by intercept term in MR Egger regression of the association between gut microbiota and DN.
Exposure	Egger_intercept	SE	Pval
genus.Intestinibacter.id.11345	0.0044669	0.0480737	0.927386
family.Verrucomicrobiaceae.id.4036	0.0202031	0.0559342	0.726288
genus.Ruminococcus2.id.11374	-0.0210099	0.0459726	0.655208
family.Pasteurellaceae.id.3689	0.0238261	0.0379468	0.541847
genus.Coprobacter.id.949	-0.151857	0.0768446	0.0795505
genus.Ruminiclostridium5.id.11355	-0.014276	0.0630755	0.826
genus.Tyzzerella3.id.11335	0.198461	0.119601	0.125254
genus..Eubacteriumbrachygroup.id.11296	0.0743069	0.0686842	0.310842
genus.Erysipelatoclostridium.id.11381	-0.00965862	0.066048	0.885978
order.MollicutesRF9.id.11579	-0.000294183	0.0484679	0.995266
genus.Coprococcus2.id.11302	-0.0103625	0.215034	0.963129
class.Alphaproteobacteria.id.2379	0.025246	0.0812305	0.768496
family.Prevotellaceae.id.960	-0.0126476	0.047137	0.79237
genus..Eubacteriumhalliigroup.id.11338	0.0317272	0.0299629	0.30758
class.Bacteroidia.id.912	0.0457918	0.0423965	0.301335
family.Coriobacteriaceae.id.811	-0.0834694	0.0664612	0.23305
order.NB1n.id.3953	0.0371349	0.0584905	0.538483
genus.Actinomyces.id.423	-0.0543496	0.0547743	0.366637
genus.Streptococcus.id.1853	-0.0688261	0.0715932	0.353918
family.Methanobacteriaceae.id.121	-0.0986909	0.102759	0.364973
genus.Parasutterella.id.2892	0.0548707	0.0381138	0.173609
genus.RikenellaceaeRC9gutgroup.id.11191	0.0785696	0.0990545	0.448069
family.Rikenellaceae.id.967	0.0460574	0.0435983	0.305566
class.Mollicutes.id.3920	-0.0277975	0.0584628	0.644665
genus.FamilyXIIIUCG001.id.11294	0.022816	0.0615169	0.723462
family.Peptococcaceae.id.2024	-0.12972	0.0522212	0.041961
genus.Oxalobacter.id.2978	0.127261	0.0888985	0.186076
genus.Methanobrevibacter.id.123	-0.203775	0.0869232	0.0790049
genus.Howardella.id.2000	0.187161	0.0737831	0.0348928
genus.Terrisporobacter.id.11348	-0.00380362	0.0819971	0.965917
class.Negativicutes.id.2164	0.0826075	0.0534796	0.153463
genus.Dialister.id.2183	0.0107758	0.0658889	0.873703
genus.Turicibacter.id.2162	0.0569145	0.0838334	0.516357
genus.Romboutsia.id.11347	0.0685855	0.050837	0.204412
order.Bifidobacteriales.id.432	0.113622	0.0498298	0.0457694
order.Erysipelotrichales.id.2148	0.013373	0.0978309	0.893742
genus.RuminococcaceaeUCG013.id.11370	-0.0927081	0.0493733	0.0898634
order.Lactobacillales.id.1800	0.0472539	0.0390392	0.247666
genus.Marvinbryantia.id.2005	0.00939846	0.0770921	0.905975
order.Victivallales.id.2254	-0.0731386	0.0779282	0.384194
genus.Blautia.id.1992	-0.0212532	0.0440518	0.638936
order.Actinomycetales.id.420	-0.0428173	0.0636604	0.549379
order.Gastranaerophilales.id.1591	-0.0272847	0.0547144	0.633294
family.Bifidobacteriaceae.id.433	0.113622	0.0498298	0.0457694
genus.LachnospiraceaeFCS020group.id.11314	0.0247375	0.0353832	0.500408
genus.Butyricicoccus.id.2055	-0.0153446	0.0490123	0.764819
family.Lachnospiraceae.id.1987	-0.0749714	0.0493651	0.149629
genus.RuminococcaceaeUCG011.id.11368	-0.097613	0.0873998	0.306774
genus.Odoribacter.id.952	-0.0921144	0.0685042	0.236512
genus.Prevotella7.id.11182	0.0896815	0.0968233	0.37849
genus.Intestinimonas.id.2062	0.0314766	0.0433204	0.478658
order.Enterobacteriales.id.3468	0.092608	0.126798	0.497941
order.Bacillales.id.1674	-0.00926597	0.0761747	0.906602
genus.Anaerotruncus.id.2054	0.0337694	0.0535307	0.54103
phylum.Firmicutes.id.1672	0.0634499	0.0396087	0.13149
class.Erysipelotrichia.id.2147	0.013373	0.0978309	0.893742
order.Methanobacteriales.id.120	-0.0986909	0.102759	0.364973
genus.Escherichia.Shigella.id.3504	0.135475	0.0536667	0.0355653
genus.ChristensenellaceaeR.7group.id.11283	0.0597348	0.0702231	0.419697
genus.Catenibacterium.id.2153	-0.120521	0.25452	0.668167
genus.ErysipelotrichaceaeUCG003.id.11384	0.0403716	0.0459093	0.394041
genus.FamilyXIIIAD3011group.id.11293	-0.109598	0.0834884	0.216001
genus.Bacteroides.id.918	-0.0776795	0.105516	0.48555
genus.Fusicatenibacter.id.11305	-0.00617311	0.0498932	0.903073
family.ClostridialesvadinBB60group.id.11286	-0.033937	0.0403986	0.416061
genus.LachnospiraceaeUCG010.id.11330	-0.0659357	0.0511242	0.233183
family.Erysipelotrichaceae.id.2149	0.013373	0.0978309	0.893742
genus.Butyrivibrio.id.1993	0.116639	0.0737776	0.137903
phylum.Verrucomicrobia.id.3982	0.0543269	0.045074	0.255841
genus.Lactococcus.id.1851	0.0961728	0.0777789	0.256151
order.Burkholderiales.id.2874	-0.085565	0.0559278	0.160393
genus..Eubacteriumnodatumgroup.id.11297	0.0206662	0.0732631	0.78426
genus.Haemophilus.id.3698	0.0668371	0.053896	0.254888
genus.Eggerthella.id.819	0.034596	0.095339	0.725075
family.Alcaligenaceae.id.2875	-0.0988105	0.0736962	0.209652
genus.RuminococcaceaeUCG005.id.11363	0.0231427	0.0472855	0.633364
genus.Sutterella.id.2896	0.126218	0.0686804	0.0959504
phylum.Bacteroidetes.id.905	0.0411715	0.0491557	0.421836
family.Acidaminococcaceae.id.2166	0.00208227	0.0704194	0.977554
genus.Lachnoclostridium.id.11308	0.0316722	0.0530838	0.562822
genus.Victivallis.id.2256	-0.00167911	0.115268	0.988734
genus.Anaerostipes.id.1991	0.0557849	0.0547797	0.330386
genus.Roseburia.id.2012	0.0769041	0.0652248	0.263248
class.Coriobacteriia.id.809	-0.0834694	0.0664612	0.23305
genus.RuminococcaceaeUCG002.id.11360	-0.0233914	0.0375093	0.539929
genus.Flavonifractor.id.2059	-0.0468782	0.0978243	0.664553
genus.LachnospiraceaeNC2004group.id.11316	0.154894	0.0778303	0.086872
class.Lentisphaeria.id.2250	-0.0731386	0.0779282	0.384194
genus.LachnospiraceaeUCG008.id.11328	0.0831659	0.085238	0.354712
genus.Faecalibacterium.id.2057	0.10697	0.0415478	0.0328904
genus.Hungatella.id.11306	-0.170503	0.151102	0.341239
genus.Sellimonas.id.14369	-0.168729	0.103481	0.147011
genus.Lactobacillus.id.1837	-0.0570464	0.0486497	0.27469
genus.LachnospiraceaeUCG001.id.11321	-0.0194044	0.0699593	0.786642
genus.RuminococcaceaeNK4A214group.id.11358	-0.0819976	0.0520524	0.143493
genus.Ruminiclostridium6.id.11356	0.0157788	0.041429	0.709456
genus..Eubacteriumoxidoreducensgroup.id.11339	-0.0149736	0.0977174	0.887941
genus..Eubacteriumxylanophilumgroup.id.14375	-0.0572309	0.0842742	0.518888
genus.Olsenella.id.822	-0.0546395	0.0549632	0.346143
order.Desulfovibrionales.id.3156	-0.00649579	0.0550986	0.908486
genus.Coprococcus3.id.11303	-0.0171523	0.0758358	0.827526
order.Clostridiales.id.1863	-0.0534	0.0761746	0.497852
genus.Butyricimonas.id.945	-0.0179885	0.0583091	0.763464
genus.Paraprevotella.id.962	0.01046	0.0553813	0.853633
family.Rhodospirillaceae.id.2717	-0.116239	0.0704876	0.123076
genus.Veillonella.id.2198	0.172281	0.156319	0.312649
genus.LachnospiraceaeNK4A136group.id.11319	-0.0274035	0.0304547	0.384585
genus.Akkermansia.id.4037	0.0206812	0.0559025	0.719974
genus.Gordonibacter.id.821	-0.0420253	0.0724626	0.574777
family.BacteroidalesS24.7group.id.11173	0.0248067	0.0738488	0.748373
genus..Eubacteriumventriosumgroup.id.11341	0.0698989	0.0687555	0.327878
genus.Enterorhabdus.id.820	-0.165981	0.0813476	0.110894
genus.Allisonella.id.2174	0.129055	0.153963	0.434022
class.Betaproteobacteria.id.2867	-0.0724909	0.0558071	0.223111
genus.DefluviitaleaceaeUCG011.id.11287	-0.0100158	0.0714176	0.892418
family.Porphyromonadaceae.id.943	0.048058	0.0781148	0.55787
family.Bacteroidaceae.id.917	-0.0776795	0.105516	0.48555
genus.Desulfovibrio.id.3173	0.0127477	0.0566411	0.827574
genus..Eubacteriumeligensgroup.id.14372	0.0922089	0.122339	0.484978
genus.Collinsella.id.815	0.0438946	0.0708667	0.555271
genus.LachnospiraceaeUCG004.id.11324	-0.0376911	0.0837327	0.662214
genus..Eubacteriumrectalegroup.id.14374	0.0925527	0.0839672	0.312592
family.Veillonellaceae.id.2172	0.0202777	0.0257222	0.441357
family.Clostridiaceae1.id.1869	-0.0260528	0.0512541	0.624955
family.Defluviitaleaceae.id.1924	-0.0507614	0.0619308	0.433587
family.Christensenellaceae.id.1866	0.00230521	0.0466892	0.9617
phylum.Tenericutes.id.3919	-0.0277975	0.0584628	0.644665
genus.Bifidobacterium.id.436	0.0348646	0.0466089	0.470136
genus.CandidatusSoleaferrea.id.11350	-0.0358152	0.161693	0.830251
order.Selenomonadales.id.2165	0.0826075	0.0534796	0.153463
genus..Ruminococcusgnavusgroup.id.14376	0.163039	0.0910349	0.103567
genus..Eubacteriumcoprostanoligenesgroup.id.11375	0.0627536	0.0893698	0.497157
phylum.Lentisphaerae.id.2238	-0.0834938	0.0793765	0.327809
genus.Barnesiella.id.944	-0.0674235	0.0619461	0.297785
genus.Adlercreutzia.id.812	-0.0825629	0.084501	0.366271
order.Bacteroidales.id.913	0.0457918	0.0423965	0.301335
family.Enterobacteriaceae.id.3469	0.092608	0.126798	0.497941
genus.RuminococcaceaeUCG010.id.11367	-0.000828509	0.0573927	0.989174
family.Desulfovibrionaceae.id.3169	0.0260163	0.0550922	0.649375
family.Ruminococcaceae.id.2050	0.0468408	0.0475985	0.353897
genus.Alloprevotella.id.961	0.417773	0.183442	0.0850294
genus.Parabacteroides.id.954	0.213078	0.141631	0.206906
order.Pasteurellales.id.3688	0.0238261	0.0379468	0.541847
class.Deltaproteobacteria.id.3087	-0.00456588	0.0546623	0.934932
family.FamilyXIII.id.1957	0.00497381	0.0747374	0.948573
class.Verrucomicrobiae.id.4029	0.0199801	0.0559504	0.729244
family.Oxalobacteraceae.id.2966	0.0319237	0.0642912	0.628478
genus.Anaerofilum.id.2053	0.0273829	0.0840346	0.751985
class.Bacilli.id.1673	0.0276373	0.0375705	0.472614
family.Actinomycetaceae.id.421	-0.0425018	0.0636086	0.551833
order.Verrucomicrobiales.id.4030	0.0199801	0.0559504	0.729244
genus.Holdemania.id.2157	-0.0454047	0.0452304	0.333769
class.Melainabacteria.id.1589	-0.025139	0.0517236	0.639982
genus..Ruminococcusgauvreauiigroup.id.11342	0.0451005	0.0692681	0.529658
genus.Phascolarctobacterium.id.2168	0.174188	0.089809	0.0884095
family.FamilyXI.id.1936	-0.116377	0.111149	0.335418
class.Clostridia.id.1859	-0.0531818	0.0889121	0.563048
genus.RuminococcaceaeUCG004.id.11362	-0.121682	0.089036	0.204896
phylum.Euryarchaeota.id.55	-0.0825981	0.0927865	0.394273
genus.Coprococcus1.id.11301	-0.0640883	0.0550553	0.271416
genus..Clostridiuminnocuumgroup.id.14397	-0.0257717	0.0952317	0.794488
phylum.Actinobacteria.id.400	0.0156786	0.0607632	0.800425
class.Methanobacteria.id.119	-0.0986909	0.102759	0.364973
genus.Senegalimassilia.id.11160	-0.0540965	0.0823772	0.558258
genus.Ruminiclostridium9.id.11357	0.174738	0.0927734	0.101644
genus.Bilophila.id.3170	0.150819	0.0737269	0.0654647
family.Peptostreptococcaceae.id.2042	0.00809598	0.0444223	0.858429
genus..Eubacteriumfissicatenagroup.id.14373	0.115077	0.0998347	0.286883
genus.Prevotella9.id.11183	-0.0115597	0.0455298	0.80355
genus.Eisenbergiella.id.11304	0.0955046	0.147855	0.534443
genus.RuminococcaceaeUCG014.id.11371	0.0244237	0.0432306	0.585903
genus.Lachnospira.id.2004	0.333138	0.154925	0.0979476
genus.Peptococcus.id.2037	-0.0682652	0.0761996	0.391376
genus.Ruminococcus1.id.11373	-0.0359874	0.0620111	0.577663
order.Coriobacteriales.id.810	-0.0834694	0.0664612	0.23305
genus.Slackia.id.825	-0.271656	0.117596	0.0820248
genus.Oscillospira.id.2064	0.0162853	0.125986	0.901374
genus.Alistipes.id.968	0.18023	0.0766804	0.03846
genus..Ruminococcustorquesgroup.id.14377	0.0259337	0.0485194	0.609544
class.Gammaproteobacteria.id.3303	-0.0905541	0.0764633	0.301864
genus.Dorea.id.1997	0.064806	0.0480841	0.214654
genus.RuminococcaceaeUCG009.id.11366	-0.0721992	0.0631803	0.279764
order.Rhodospirillales.id.2667	-0.0620749	0.0866363	0.487393
class.Actinobacteria.id.419	0.00775839	0.0431572	0.860104
genus.RuminococcaceaeUCG003.id.11361	-0.0528554	0.0475554	0.292383
family.Lactobacillaceae.id.1836	-0.0558767	0.0522659	0.320505
family.Victivallaceae.id.2255	-0.0910136	0.0744185	0.24937
phylum.Proteobacteria.id.2375	-0.0401702	0.046975	0.412493
genus.LachnospiraceaeND3007group.id.11317	0.414412	0.733052	0.672439
genus.Subdoligranulum.id.2070	0.0403735	0.0407688	0.347902
family.Streptococcaceae.id.1850	-0.0708083	0.0809055	0.398646
phylum.Cyanobacteria.id.1500	0.0963933	0.0789889	0.268118
genus.Holdemanella.id.11393	0.0313552	0.050474	0.549865
genus.Oscillibacter.id.2063	-0.0225041	0.0662562	0.739989
genus..Eubacteriumruminantiumgroup.id.11340	-0.111375	0.0422433	0.0179562
genus.Clostridiumsensustricto1.id.1873	-0.0418296	0.0601887	0.518037
