# Supplementary material for: Association between gut microbiota and diabetic nephropathy: a two-sample Mendelian randomization study
Source: Front Endocrinol (Lausanne). 2024 Jul 4;15:1361440. doi: 10.3389/fendo.2024.1361440 (PMC11254691; doi:10.3389/fendo.2024.1361440)
Supplement: Supplementary file 6 [file Table_6.xlsx]

## Sheet: Sheet1
	Supplementary Table 6: MR-PRESSO analysis for the association between gut microbiota and DN.
id	Main.MR.results.Exposure	Main.MR.results.MR.Analysis	Main.MR.results.Causal.Estimate	Main.MR.results.Sd	Main.MR.results.T.stat	Main.MR.results.P.value	MR.PRESSO.results.Global.Test.RSSobs	M+D:IR.PRESSO.results.Global.Test.Pvalue
genus.Dialister	beta.exposure	Raw	-0.725484	0.156546	-4.63433	0.00093001	6.26964	0.889
	beta.exposure	Outlier-corrected	NA	NA	NA	NA	6.26964	0.889
genus.LachnospiraceaeUCG008	beta.exposure	Raw	0.351335	0.090332	3.88937	0.00301263	4.01604	0.973
	beta.exposure	Outlier-corrected	NA	NA	NA	NA	4.01604	0.973
genus.Terrisporobacter	beta.exposure	Raw	0.678832	0.251626	2.69779	0.0542185	7.4064	0.375
	beta.exposure	Outlier-corrected	NA	NA	NA	NA	7.4064	0.375
phylum.Proteobacteria	beta.exposure	Raw	-0.822293	0.244477	-3.36348	0.00632485	13.4467	0.459
	beta.exposure	Outlier-corrected	NA	NA	NA	NA	13.4467	0.459
