# Supplementary material for: Association between gut microbiota and diabetic nephropathy: a two-sample Mendelian randomization study
Source: Front Endocrinol (Lausanne). 2024 Jul 4;15:1361440. doi: 10.3389/fendo.2024.1361440 (PMC11254691; doi:10.3389/fendo.2024.1361440)
Supplement: Supplementary file 7 [file Table_7.xlsx]

## Sheet: Sheet1
Supplementary Table 7: The heterogeneity of gut microbiota instrumental variables.
Exposure	Method	Q	Q_df	Q_pval
genus.Intestinibacter.id.11345	MR Egger	13.4197	13	0.41594
genus.Intestinibacter.id.11345	Inverse variance weighted	13.4286	14	0.493086
family.Verrucomicrobiaceae.id.4036	MR Egger	8.89796	9	0.446746
family.Verrucomicrobiaceae.id.4036	Inverse variance weighted	9.02842	10	0.529409
genus.Ruminococcus2.id.11374	MR Egger	24.2871	13	0.0285894
genus.Ruminococcus2.id.11374	Inverse variance weighted	24.6773	14	0.0378899
family.Pasteurellaceae.id.3689	MR Egger	6.27446	12	0.901619
family.Pasteurellaceae.id.3689	Inverse variance weighted	6.6687	13	0.918408
genus.Coprobacter.id.949	MR Egger	12.5241	9	0.185349
genus.Coprobacter.id.949	Inverse variance weighted	17.9584	10	0.0556694
genus.Ruminiclostridium5.id.11355	MR Egger	9.27668	9	0.412136
genus.Ruminiclostridium5.id.11355	Inverse variance weighted	9.32949	10	0.501146
genus.Tyzzerella3.id.11335	MR Egger	14.6265	11	0.200243
genus.Tyzzerella3.id.11335	Inverse variance weighted	18.2877	12	0.10723
genus..Eubacteriumbrachygroup.id.11296	MR Egger	8.41429	8	0.394081
genus..Eubacteriumbrachygroup.id.11296	Inverse variance weighted	9.64534	9	0.379952
genus.Erysipelatoclostridium.id.11381	MR Egger	23.0847	13	0.0406707
genus.Erysipelatoclostridium.id.11381	Inverse variance weighted	23.1227	14	0.0583022
order.MollicutesRF9.id.11579	MR Egger	11.6625	11	0.389539
order.MollicutesRF9.id.11579	Inverse variance weighted	11.6625	12	0.473148
genus.Coprococcus2.id.11302	MR Egger	13.9611	6	0.0300734
genus.Coprococcus2.id.11302	Inverse variance weighted	13.9665	7	0.0517799
class.Alphaproteobacteria.id.2379	MR Egger	3.20181	5	0.668904
class.Alphaproteobacteria.id.2379	Inverse variance weighted	3.29841	6	0.770569
family.Prevotellaceae.id.960	MR Egger	18.1694	14	0.199174
family.Prevotellaceae.id.960	Inverse variance weighted	18.2628	15	0.249099
genus..Eubacteriumhalliigroup.id.11338	MR Egger	9.37675	14	0.806186
genus..Eubacteriumhalliigroup.id.11338	Inverse variance weighted	10.498	15	0.787302
class.Bacteroidia.id.912	MR Egger	17.4704	12	0.132743
class.Bacteroidia.id.912	Inverse variance weighted	19.1688	13	0.117963
family.Coriobacteriaceae.id.811	MR Egger	7.37215	12	0.832073
family.Coriobacteriaceae.id.811	Inverse variance weighted	8.94947	13	0.776749
order.NB1n.id.3953	MR Egger	12.5128	11	0.326355
order.NB1n.id.3953	Inverse variance weighted	12.9713	12	0.371128
genus.Actinomyces.id.423	MR Egger	1.32186	5	0.932667
genus.Actinomyces.id.423	Inverse variance weighted	2.30641	6	0.889473
genus.Streptococcus.id.1853	MR Egger	15.6364	13	0.269324
genus.Streptococcus.id.1853	Inverse variance weighted	16.748	14	0.269856
family.Methanobacteriaceae.id.121	MR Egger	12.2149	8	0.141868
family.Methanobacteriaceae.id.121	Inverse variance weighted	13.6233	9	0.13637
genus.Parasutterella.id.2892	MR Egger	7.94396	13	0.847232
genus.Parasutterella.id.2892	Inverse variance weighted	10.0166	14	0.760971
genus.RikenellaceaeRC9gutgroup.id.11191	MR Egger	6.10112	9	0.729756
genus.RikenellaceaeRC9gutgroup.id.11191	Inverse variance weighted	6.73028	10	0.750639
family.Rikenellaceae.id.967	MR Egger	9.13736	17	0.935854
family.Rikenellaceae.id.967	Inverse variance weighted	10.2534	18	0.923322
class.Mollicutes.id.3920	MR Egger	8.89572	10	0.542028
class.Mollicutes.id.3920	Inverse variance weighted	9.12179	11	0.610651
genus.FamilyXIIIUCG001.id.11294	MR Egger	2.94009	6	0.816328
genus.FamilyXIIIUCG001.id.11294	Inverse variance weighted	3.07765	7	0.877727
family.Peptococcaceae.id.2024	MR Egger	7.18389	7	0.409988
family.Peptococcaceae.id.2024	Inverse variance weighted	13.5165	8	0.0952722
genus.Oxalobacter.id.2978	MR Egger	8.13553	9	0.520548
genus.Oxalobacter.id.2978	Inverse variance weighted	10.1848	10	0.424433
genus.Methanobrevibacter.id.123	MR Egger	0.95905	4	0.91594
genus.Methanobrevibacter.id.123	Inverse variance weighted	6.45485	5	0.26444
genus.Howardella.id.2000	MR Egger	3.30162	8	0.914029
genus.Howardella.id.2000	Inverse variance weighted	9.73616	9	0.372264
genus.Terrisporobacter.id.11348	MR Egger	4.8412	3	0.183801
genus.Terrisporobacter.id.11348	Inverse variance weighted	4.84467	4	0.30361
class.Negativicutes.id.2164	MR Egger	9.34398	10	0.499799
class.Negativicutes.id.2164	Inverse variance weighted	11.7299	11	0.384282
genus.Dialister.id.2183	MR Egger	5.23298	9	0.813544
genus.Dialister.id.2183	Inverse variance weighted	5.25972	10	0.873167
genus.Turicibacter.id.2162	MR Egger	5.17044	8	0.739214
genus.Turicibacter.id.2162	Inverse variance weighted	5.63134	9	0.776172
genus.Romboutsia.id.11347	MR Egger	13.1126	11	0.28603
genus.Romboutsia.id.11347	Inverse variance weighted	15.2823	12	0.22636
order.Bifidobacteriales.id.432	MR Egger	9.65658	10	0.471121
order.Bifidobacteriales.id.432	Inverse variance weighted	14.8559	11	0.189188
order.Erysipelotrichales.id.2148	MR Egger	25.7454	11	0.00708019
order.Erysipelotrichales.id.2148	Inverse variance weighted	25.7891	12	0.0114957
genus.RuminococcaceaeUCG013.id.11370	MR Egger	6.27646	10	0.791526
genus.RuminococcaceaeUCG013.id.11370	Inverse variance weighted	9.80221	11	0.548261
order.Lactobacillales.id.1800	MR Egger	9.43961	13	0.738991
order.Lactobacillales.id.1800	Inverse variance weighted	10.9047	14	0.693503
genus.Marvinbryantia.id.2005	MR Egger	7.05332	8	0.53089
genus.Marvinbryantia.id.2005	Inverse variance weighted	7.06819	9	0.63002
order.Victivallales.id.2254	MR Egger	1.42734	6	0.964174
order.Victivallales.id.2254	Inverse variance weighted	2.3082	7	0.940835
genus.Blautia.id.1992	MR Egger	9.58729	11	0.567847
genus.Blautia.id.1992	Inverse variance weighted	9.82006	12	0.631743
order.Actinomycetales.id.420	MR Egger	1.56496	3	0.667362
order.Actinomycetales.id.420	Inverse variance weighted	2.01733	4	0.732571
order.Gastranaerophilales.id.1591	MR Egger	3.72153	7	0.811235
order.Gastranaerophilales.id.1591	Inverse variance weighted	3.9702	8	0.859802
family.Bifidobacteriaceae.id.433	MR Egger	9.65658	10	0.471121
family.Bifidobacteriaceae.id.433	Inverse variance weighted	14.8559	11	0.189188
genus.LachnospiraceaeFCS020group.id.11314	MR Egger	9.55518	10	0.480345
genus.LachnospiraceaeFCS020group.id.11314	Inverse variance weighted	10.044	11	0.526437
genus.Butyricicoccus.id.2055	MR Egger	8.57757	6	0.198766
genus.Butyricicoccus.id.2055	Inverse variance weighted	8.71769	7	0.273565
family.Lachnospiraceae.id.1987	MR Egger	23.2477	15	0.0790203
family.Lachnospiraceae.id.1987	Inverse variance weighted	26.8224	16	0.0434997
genus.RuminococcaceaeUCG011.id.11368	MR Egger	4.85801	6	0.562149
genus.RuminococcaceaeUCG011.id.11368	Inverse variance weighted	6.10538	7	0.527501
genus.Odoribacter.id.952	MR Egger	3.14866	5	0.677079
genus.Odoribacter.id.952	Inverse variance weighted	4.95675	6	0.549372
genus.Prevotella7.id.11182	MR Egger	1.61467	9	0.996203
genus.Prevotella7.id.11182	Inverse variance weighted	2.47259	10	0.991269
genus.Intestinimonas.id.2062	MR Egger	19.7113	15	0.183289
genus.Intestinimonas.id.2062	Inverse variance weighted	20.4051	16	0.202528
order.Enterobacteriales.id.3468	MR Egger	4.57844	5	0.469458
order.Enterobacteriales.id.3468	Inverse variance weighted	5.11186	6	0.529549
order.Bacillales.id.1674	MR Egger	3.54105	7	0.830859
order.Bacillales.id.1674	Inverse variance weighted	3.55585	8	0.894813
genus.Anaerotruncus.id.2054	MR Egger	16.5989	11	0.120314
genus.Anaerotruncus.id.2054	Inverse variance weighted	17.1994	12	0.14225
phylum.Firmicutes.id.1672	MR Egger	9.66372	14	0.786333
phylum.Firmicutes.id.1672	Inverse variance weighted	12.2299	15	0.661554
class.Erysipelotrichia.id.2147	MR Egger	25.7454	11	0.00708019
class.Erysipelotrichia.id.2147	Inverse variance weighted	25.7891	12	0.0114957
order.Methanobacteriales.id.120	MR Egger	12.2149	8	0.141868
order.Methanobacteriales.id.120	Inverse variance weighted	13.6233	9	0.13637
genus.Escherichia.Shigella.id.3504	MR Egger	7.78465	8	0.454784
genus.Escherichia.Shigella.id.3504	Inverse variance weighted	14.1571	9	0.116844
genus.ChristensenellaceaeR.7group.id.11283	MR Egger	2.14636	8	0.976193
genus.ChristensenellaceaeR.7group.id.11283	Inverse variance weighted	2.86996	9	0.969228
genus.Catenibacterium.id.2153	MR Egger	0.89945	3	0.825561
genus.Catenibacterium.id.2153	Inverse variance weighted	1.12367	4	0.890498
genus.ErysipelotrichaceaeUCG003.id.11384	MR Egger	16.1265	14	0.305713
genus.ErysipelotrichaceaeUCG003.id.11384	Inverse variance weighted	17.0172	15	0.317836
genus.FamilyXIIIAD3011group.id.11293	MR Egger	12.2738	11	0.343419
genus.FamilyXIIIAD3011group.id.11293	Inverse variance weighted	14.1966	12	0.28833
genus.Bacteroides.id.918	MR Egger	8.22444	7	0.31322
genus.Bacteroides.id.918	Inverse variance weighted	8.86122	8	0.354139
genus.Fusicatenibacter.id.11305	MR Egger	15.1779	16	0.511648
genus.Fusicatenibacter.id.11305	Inverse variance weighted	15.1932	17	0.581566
family.ClostridialesvadinBB60group.id.11286	MR Egger	11.7429	13	0.548827
family.ClostridialesvadinBB60group.id.11286	Inverse variance weighted	12.4486	14	0.570322
genus.LachnospiraceaeUCG010.id.11330	MR Egger	5.60555	8	0.69132
genus.LachnospiraceaeUCG010.id.11330	Inverse variance weighted	7.26891	9	0.609144
family.Erysipelotrichaceae.id.2149	MR Egger	25.7454	11	0.00708019
family.Erysipelotrichaceae.id.2149	Inverse variance weighted	25.7891	12	0.0114957
genus.Butyrivibrio.id.1993	MR Egger	20.8578	13	0.075789
genus.Butyrivibrio.id.1993	Inverse variance weighted	24.868	14	0.0358931
phylum.Verrucomicrobia.id.3982	MR Egger	11.1498	10	0.345967
phylum.Verrucomicrobia.id.3982	Inverse variance weighted	12.7695	11	0.308654
genus.Lactococcus.id.1851	MR Egger	7.41645	7	0.386843
genus.Lactococcus.id.1851	Inverse variance weighted	9.03631	8	0.339242
order.Burkholderiales.id.2874	MR Egger	8.76452	9	0.459289
order.Burkholderiales.id.2874	Inverse variance weighted	11.1052	10	0.349383
genus..Eubacteriumnodatumgroup.id.11297	MR Egger	8.62382	9	0.472698
genus..Eubacteriumnodatumgroup.id.11297	Inverse variance weighted	8.70339	10	0.560466
genus.Haemophilus.id.3698	MR Egger	9.71089	7	0.205558
genus.Haemophilus.id.3698	Inverse variance weighted	11.8443	8	0.158285
genus.Eggerthella.id.819	MR Egger	13.3276	9	0.148332
genus.Eggerthella.id.819	Inverse variance weighted	13.5226	10	0.195899
family.Alcaligenaceae.id.2875	MR Egger	8.96939	10	0.535011
family.Alcaligenaceae.id.2875	Inverse variance weighted	10.7671	11	0.462978
genus.RuminococcaceaeUCG005.id.11363	MR Egger	13.5742	12	0.328722
genus.RuminococcaceaeUCG005.id.11363	Inverse variance weighted	13.8451	13	0.38484
genus.Sutterella.id.2896	MR Egger	11.0441	10	0.354092
genus.Sutterella.id.2896	Inverse variance weighted	14.7741	11	0.193075
phylum.Bacteroidetes.id.905	MR Egger	16.6222	10	0.0831535
phylum.Bacteroidetes.id.905	Inverse variance weighted	17.7883	11	0.0866251
family.Acidaminococcaceae.id.2166	MR Egger	5.26678	5	0.384197
family.Acidaminococcaceae.id.2166	Inverse variance weighted	5.2677	6	0.509965
genus.Lachnoclostridium.id.11308	MR Egger	4.02988	11	0.969035
genus.Lachnoclostridium.id.11308	Inverse variance weighted	4.38587	12	0.975425
genus.Victivallis.id.2256	MR Egger	5.1542	8	0.740975
genus.Victivallis.id.2256	Inverse variance weighted	5.15441	9	0.820645
genus.Anaerostipes.id.1991	MR Egger	10.0787	11	0.52332
genus.Anaerostipes.id.1991	Inverse variance weighted	11.1158	12	0.519025
genus.Roseburia.id.2012	MR Egger	17.7659	11	0.0871745
genus.Roseburia.id.2012	Inverse variance weighted	20.0111	12	0.0668756
class.Coriobacteriia.id.809	MR Egger	7.37215	12	0.832073
class.Coriobacteriia.id.809	Inverse variance weighted	8.94947	13	0.776749
genus.RuminococcaceaeUCG002.id.11360	MR Egger	25.2618	20	0.191597
genus.RuminococcaceaeUCG002.id.11360	Inverse variance weighted	25.753	21	0.216023
genus.Flavonifractor.id.2059	MR Egger	0.335516	3	0.953216
genus.Flavonifractor.id.2059	Inverse variance weighted	0.565157	4	0.966856
genus.LachnospiraceaeNC2004group.id.11316	MR Egger	7.09251	7	0.419312
genus.LachnospiraceaeNC2004group.id.11316	Inverse variance weighted	11.1056	8	0.19579
class.Lentisphaeria.id.2250	MR Egger	1.42734	6	0.964174
class.Lentisphaeria.id.2250	Inverse variance weighted	2.3082	7	0.940835
genus.LachnospiraceaeUCG008.id.11328	MR Egger	2.36724	9	0.984243
genus.LachnospiraceaeUCG008.id.11328	Inverse variance weighted	3.31921	10	0.972883
genus.Faecalibacterium.id.2057	MR Egger	7.41773	8	0.492305
genus.Faecalibacterium.id.2057	Inverse variance weighted	14.0464	9	0.120684
genus.Hungatella.id.11306	MR Egger	2.96431	3	0.39716
genus.Hungatella.id.11306	Inverse variance weighted	4.2376	4	0.374805
genus.Sellimonas.id.14369	MR Egger	7.13229	7	0.415237
genus.Sellimonas.id.14369	Inverse variance weighted	9.84116	8	0.276352
genus.Lactobacillus.id.1837	MR Egger	3.69402	8	0.883622
genus.Lactobacillus.id.1837	Inverse variance weighted	5.06899	9	0.828253
genus.LachnospiraceaeUCG001.id.11321	MR Egger	11.4283	11	0.408107
genus.LachnospiraceaeUCG001.id.11321	Inverse variance weighted	11.5083	12	0.485934
genus.RuminococcaceaeNK4A214group.id.11358	MR Egger	6.61891	11	0.829052
genus.RuminococcaceaeNK4A214group.id.11358	Inverse variance weighted	9.10045	12	0.694328
genus.Ruminiclostridium6.id.11356	MR Egger	9.26983	13	0.752273
genus.Ruminiclostridium6.id.11356	Inverse variance weighted	9.41489	14	0.80359
genus..Eubacteriumoxidoreducensgroup.id.11339	MR Egger	4.92457	3	0.177405
genus..Eubacteriumoxidoreducensgroup.id.11339	Inverse variance weighted	4.96311	4	0.291104
genus..Eubacteriumxylanophilumgroup.id.14375	MR Egger	15.1883	7	0.0336597
genus..Eubacteriumxylanophilumgroup.id.14375	Inverse variance weighted	16.189	8	0.0397537
genus.Olsenella.id.822	MR Egger	3.20103	9	0.955789
genus.Olsenella.id.822	Inverse variance weighted	4.18929	10	0.938404
order.Desulfovibrionales.id.3156	MR Egger	12.5072	10	0.252542
order.Desulfovibrionales.id.3156	Inverse variance weighted	12.5246	11	0.325527
genus.Coprococcus3.id.11303	MR Egger	6.95124	7	0.433974
genus.Coprococcus3.id.11303	Inverse variance weighted	7.0024	8	0.536374
order.Clostridiales.id.1863	MR Egger	13.8556	11	0.241089
order.Clostridiales.id.1863	Inverse variance weighted	14.4746	12	0.271435
genus.Butyricimonas.id.945	MR Egger	4.44127	11	0.95519
genus.Butyricimonas.id.945	Inverse variance weighted	4.53645	12	0.971701
genus.Paraprevotella.id.962	MR Egger	8.13648	11	0.701028
genus.Paraprevotella.id.962	Inverse variance weighted	8.17216	12	0.771536
family.Rhodospirillaceae.id.2717	MR Egger	14.9062	13	0.313246
family.Rhodospirillaceae.id.2717	Inverse variance weighted	18.0244	14	0.205674
genus.Veillonella.id.2198	MR Egger	9.11092	6	0.167436
genus.Veillonella.id.2198	Inverse variance weighted	10.9553	7	0.140579
genus.LachnospiraceaeNK4A136group.id.11319	MR Egger	16.7392	13	0.211503
genus.LachnospiraceaeNK4A136group.id.11319	Inverse variance weighted	17.7817	14	0.216904
genus.Akkermansia.id.4037	MR Egger	8.89166	9	0.447334
genus.Akkermansia.id.4037	Inverse variance weighted	9.02853	10	0.529398
genus.Gordonibacter.id.821	MR Egger	8.81691	10	0.549563
genus.Gordonibacter.id.821	Inverse variance weighted	9.15326	11	0.607748
family.BacteroidalesS24.7group.id.11173	MR Egger	3.21033	6	0.782023
family.BacteroidalesS24.7group.id.11173	Inverse variance weighted	3.32316	7	0.853586
genus..Eubacteriumventriosumgroup.id.11341	MR Egger	6.52943	13	0.924749
genus..Eubacteriumventriosumgroup.id.11341	Inverse variance weighted	7.56297	14	0.910831
genus.Enterorhabdus.id.820	MR Egger	5.30356	4	0.257544
genus.Enterorhabdus.id.820	Inverse variance weighted	10.8235	5	0.0549935
genus.Allisonella.id.2174	MR Egger	10.2908	6	0.11293
genus.Allisonella.id.2174	Inverse variance weighted	11.4958	7	0.118406
class.Betaproteobacteria.id.2867	MR Egger	9.21417	10	0.511906
class.Betaproteobacteria.id.2867	Inverse variance weighted	10.9015	11	0.451556
genus.DefluviitaleaceaeUCG011.id.11287	MR Egger	4.56386	7	0.713014
genus.DefluviitaleaceaeUCG011.id.11287	Inverse variance weighted	4.58353	8	0.801019
family.Porphyromonadaceae.id.943	MR Egger	6.32092	7	0.502817
family.Porphyromonadaceae.id.943	Inverse variance weighted	6.69942	8	0.569383
family.Bacteroidaceae.id.917	MR Egger	8.22444	7	0.31322
family.Bacteroidaceae.id.917	Inverse variance weighted	8.86122	8	0.354139
genus.Desulfovibrio.id.3173	MR Egger	7.3942	8	0.494758
genus.Desulfovibrio.id.3173	Inverse variance weighted	7.44486	9	0.590907
genus..Eubacteriumeligensgroup.id.14372	MR Egger	7.94728	5	0.159165
genus..Eubacteriumeligensgroup.id.14372	Inverse variance weighted	8.85023	6	0.182178
genus.Collinsella.id.815	MR Egger	6.48179	7	0.484749
genus.Collinsella.id.815	Inverse variance weighted	6.86544	8	0.551218
genus.LachnospiraceaeUCG004.id.11324	MR Egger	18.5749	10	0.046007
genus.LachnospiraceaeUCG004.id.11324	Inverse variance weighted	18.9512	11	0.0619747
genus..Eubacteriumrectalegroup.id.14374	MR Egger	10.1402	6	0.118869
genus..Eubacteriumrectalegroup.id.14374	Inverse variance weighted	12.1936	7	0.0943707
family.Veillonellaceae.id.2172	MR Egger	10.3402	17	0.888743
family.Veillonellaceae.id.2172	Inverse variance weighted	10.9616	18	0.895978
family.Clostridiaceae1.id.1869	MR Egger	6.971	8	0.539764
family.Clostridiaceae1.id.1869	Inverse variance weighted	7.22938	9	0.613251
family.Defluviitaleaceae.id.1924	MR Egger	6.43909	9	0.695294
family.Defluviitaleaceae.id.1924	Inverse variance weighted	7.11092	10	0.714934
family.Christensenellaceae.id.1866	MR Egger	20.0734	9	0.0174647
family.Christensenellaceae.id.1866	Inverse variance weighted	20.0788	10	0.0285157
phylum.Tenericutes.id.3919	MR Egger	8.89572	10	0.542028
phylum.Tenericutes.id.3919	Inverse variance weighted	9.12179	11	0.610651
genus.Bifidobacterium.id.436	MR Egger	16.0608	11	0.138887
genus.Bifidobacterium.id.436	Inverse variance weighted	16.8778	12	0.154252
genus.CandidatusSoleaferrea.id.11350	MR Egger	3.51782	8	0.897802
genus.CandidatusSoleaferrea.id.11350	Inverse variance weighted	3.56688	9	0.937543
order.Selenomonadales.id.2165	MR Egger	9.34398	10	0.499799
order.Selenomonadales.id.2165	Inverse variance weighted	11.7299	11	0.384282
genus..Ruminococcusgnavusgroup.id.14376	MR Egger	13.8167	10	0.181517
genus..Ruminococcusgnavusgroup.id.14376	Inverse variance weighted	18.2484	11	0.0759923
genus..Eubacteriumcoprostanoligenesgroup.id.11375	MR Egger	25.498	11	0.00770242
genus..Eubacteriumcoprostanoligenesgroup.id.11375	Inverse variance weighted	26.641	12	0.0087007
phylum.Lentisphaerae.id.2238	MR Egger	2.63862	7	0.916302
phylum.Lentisphaerae.id.2238	Inverse variance weighted	3.74505	8	0.879362
genus.Barnesiella.id.944	MR Egger	9.68204	12	0.643832
genus.Barnesiella.id.944	Inverse variance weighted	10.8667	13	0.621983
genus.Adlercreutzia.id.812	MR Egger	6.2269	6	0.398259
genus.Adlercreutzia.id.812	Inverse variance weighted	7.21766	7	0.406575
order.Bacteroidales.id.913	MR Egger	17.4704	12	0.132743
order.Bacteroidales.id.913	Inverse variance weighted	19.1688	13	0.117963
family.Enterobacteriaceae.id.3469	MR Egger	4.57844	5	0.469458
family.Enterobacteriaceae.id.3469	Inverse variance weighted	5.11186	6	0.529549
genus.RuminococcaceaeUCG010.id.11367	MR Egger	2.42329	4	0.658423
genus.RuminococcaceaeUCG010.id.11367	Inverse variance weighted	2.4235	5	0.78797
family.Desulfovibrionaceae.id.3169	MR Egger	8.60597	8	0.376617
family.Desulfovibrionaceae.id.3169	Inverse variance weighted	8.84586	9	0.451622
family.Ruminococcaceae.id.2050	MR Egger	4.52836	8	0.806589
family.Ruminococcaceae.id.2050	Inverse variance weighted	5.49678	9	0.789033
genus.Alloprevotella.id.961	MR Egger	0.222553	4	0.994249
genus.Alloprevotella.id.961	Inverse variance weighted	5.40914	5	0.368012
genus.Parabacteroides.id.954	MR Egger	3.60131	4	0.462642
genus.Parabacteroides.id.954	Inverse variance weighted	5.86472	5	0.319606
order.Pasteurellales.id.3688	MR Egger	6.27446	12	0.901619
order.Pasteurellales.id.3688	Inverse variance weighted	6.6687	13	0.918408
class.Deltaproteobacteria.id.3087	MR Egger	12.7709	11	0.308564
class.Deltaproteobacteria.id.3087	Inverse variance weighted	12.779	12	0.385308
family.FamilyXIII.id.1957	MR Egger	6.11318	8	0.634555
family.FamilyXIII.id.1957	Inverse variance weighted	6.11761	9	0.728092
class.Verrucomicrobiae.id.4029	MR Egger	8.90084	9	0.446477
class.Verrucomicrobiae.id.4029	Inverse variance weighted	9.02837	10	0.529414
family.Oxalobacteraceae.id.2966	MR Egger	12.2849	12	0.423081
family.Oxalobacteraceae.id.2966	Inverse variance weighted	12.5373	13	0.484153
genus.Anaerofilum.id.2053	MR Egger	5.24285	9	0.812646
genus.Anaerofilum.id.2053	Inverse variance weighted	5.34903	10	0.866677
class.Bacilli.id.1673	MR Egger	8.49148	16	0.932871
class.Bacilli.id.1673	Inverse variance weighted	9.0326	17	0.939233
family.Actinomycetaceae.id.421	MR Egger	1.56971	3	0.666276
family.Actinomycetaceae.id.421	Inverse variance weighted	2.01617	4	0.732784
order.Verrucomicrobiales.id.4030	MR Egger	8.90084	9	0.446477
order.Verrucomicrobiales.id.4030	Inverse variance weighted	9.02837	10	0.529414
genus.Holdemania.id.2157	MR Egger	4.53582	13	0.984044
genus.Holdemania.id.2157	Inverse variance weighted	5.54354	14	0.97672
class.Melainabacteria.id.1589	MR Egger	4.10129	8	0.847871
class.Melainabacteria.id.1589	Inverse variance weighted	4.33751	9	0.887828
genus..Ruminococcusgauvreauiigroup.id.11342	MR Egger	11.2063	10	0.341669
genus..Ruminococcusgauvreauiigroup.id.11342	Inverse variance weighted	11.6814	11	0.38806
genus.Phascolarctobacterium.id.2168	MR Egger	5.41036	8	0.712949
genus.Phascolarctobacterium.id.2168	Inverse variance weighted	9.17217	9	0.421536
family.FamilyXI.id.1936	MR Egger	6.75781	6	0.343826
family.FamilyXI.id.1936	Inverse variance weighted	7.99256	7	0.33325
class.Clostridia.id.1859	MR Egger	14.9422	10	0.134182
class.Clostridia.id.1859	Inverse variance weighted	15.4768	11	0.161691
genus.RuminococcaceaeUCG004.id.11362	MR Egger	3.16769	9	0.957273
genus.RuminococcaceaeUCG004.id.11362	Inverse variance weighted	5.03547	10	0.888796
phylum.Euryarchaeota.id.55	MR Egger	17.4004	10	0.0659608
phylum.Euryarchaeota.id.55	Inverse variance weighted	18.7793	11	0.0651725
genus.Coprococcus1.id.11301	MR Egger	17.7916	10	0.0585819
genus.Coprococcus1.id.11301	Inverse variance weighted	20.2025	11	0.0426395
genus..Clostridiuminnocuumgroup.id.14397	MR Egger	6.08948	7	0.529341
genus..Clostridiuminnocuumgroup.id.14397	Inverse variance weighted	6.16271	8	0.629011
phylum.Actinobacteria.id.400	MR Egger	14.9286	13	0.311834
phylum.Actinobacteria.id.400	Inverse variance weighted	15.005	14	0.377812
class.Methanobacteria.id.119	MR Egger	12.2149	8	0.141868
class.Methanobacteria.id.119	Inverse variance weighted	13.6233	9	0.13637
genus.Senegalimassilia.id.11160	MR Egger	1.37699	3	0.710937
genus.Senegalimassilia.id.11160	Inverse variance weighted	1.80824	4	0.770975
genus.Ruminiclostridium9.id.11357	MR Egger	8.31239	7	0.305855
genus.Ruminiclostridium9.id.11357	Inverse variance weighted	12.525	8	0.129271
genus.Bilophila.id.3170	MR Egger	5.55142	11	0.901558
genus.Bilophila.id.3170	Inverse variance weighted	9.73609	12	0.639101
family.Peptostreptococcaceae.id.2042	MR Egger	19.9276	12	0.0684682
family.Peptostreptococcaceae.id.2042	Inverse variance weighted	19.9827	13	0.0956412
genus..Eubacteriumfissicatenagroup.id.14373	MR Egger	8.78429	7	0.268517
genus..Eubacteriumfissicatenagroup.id.14373	Inverse variance weighted	10.4516	8	0.234747
genus.Prevotella9.id.11183	MR Egger	6.87856	13	0.908301
genus.Prevotella9.id.11183	Inverse variance weighted	6.94302	14	0.936886
genus.Eisenbergiella.id.11304	MR Egger	16.9398	9	0.0496671
genus.Eisenbergiella.id.11304	Inverse variance weighted	17.7251	10	0.0597814
genus.RuminococcaceaeUCG014.id.11371	MR Egger	3.7318	9	0.928162
genus.RuminococcaceaeUCG014.id.11371	Inverse variance weighted	4.05098	10	0.945018
genus.Lachnospira.id.2004	MR Egger	6.43256	4	0.16909
genus.Lachnospira.id.2004	Inverse variance weighted	13.8683	5	0.0164679
genus.Peptococcus.id.2037	MR Egger	12.7718	10	0.23671
genus.Peptococcus.id.2037	Inverse variance weighted	13.7969	11	0.244437
genus.Ruminococcus1.id.11373	MR Egger	13.2229	8	0.104405
genus.Ruminococcus1.id.11373	Inverse variance weighted	13.7796	9	0.130383
order.Coriobacteriales.id.810	MR Egger	7.37215	12	0.832073
order.Coriobacteriales.id.810	Inverse variance weighted	8.94947	13	0.776749
genus.Slackia.id.825	MR Egger	3.50013	4	0.477858
genus.Slackia.id.825	Inverse variance weighted	8.83662	5	0.115761
genus.Oscillospira.id.2064	MR Egger	11.3921	6	0.0769877
genus.Oscillospira.id.2064	Inverse variance weighted	11.4238	7	0.12117
genus.Alistipes.id.968	MR Egger	2.68584	11	0.99426
genus.Alistipes.id.968	Inverse variance weighted	8.21023	12	0.768493
genus..Ruminococcustorquesgroup.id.14377	MR Egger	1.12706	7	0.99251
genus..Ruminococcustorquesgroup.id.14377	Inverse variance weighted	1.41275	8	0.994064
class.Gammaproteobacteria.id.3303	MR Egger	3.67051	4	0.45243
class.Gammaproteobacteria.id.3303	Inverse variance weighted	5.07303	5	0.407033
genus.Dorea.id.1997	MR Egger	5.74797	8	0.675439
genus.Dorea.id.1997	Inverse variance weighted	7.56445	9	0.578563
genus.RuminococcaceaeUCG009.id.11366	MR Egger	7.20204	10	0.706243
genus.RuminococcaceaeUCG009.id.11366	Inverse variance weighted	8.50791	11	0.667212
order.Rhodospirillales.id.2667	MR Egger	22.3046	12	0.0342444
order.Rhodospirillales.id.2667	Inverse variance weighted	23.2588	13	0.0386731
class.Actinobacteria.id.419	MR Egger	15.0025	13	0.307199
class.Actinobacteria.id.419	Inverse variance weighted	15.0398	14	0.375442
genus.RuminococcaceaeUCG003.id.11361	MR Egger	4.79107	10	0.904691
genus.RuminococcaceaeUCG003.id.11361	Inverse variance weighted	6.02639	11	0.871598
family.Lactobacillaceae.id.1836	MR Egger	6.31657	7	0.50331
family.Lactobacillaceae.id.1836	Inverse variance weighted	7.45951	8	0.48796
family.Victivallaceae.id.2255	MR Egger	7.122	10	0.713879
family.Victivallaceae.id.2255	Inverse variance weighted	8.61772	11	0.657131
phylum.Proteobacteria.id.2375	MR Egger	10.6753	10	0.383367
phylum.Proteobacteria.id.2375	Inverse variance weighted	11.456	11	0.405891
genus.LachnospiraceaeND3007group.id.11317	MR Egger	2.45262	1	0.117329
genus.LachnospiraceaeND3007group.id.11317	Inverse variance weighted	3.23646	2	0.198249
genus.Subdoligranulum.id.2070	MR Egger	5.79582	9	0.760166
genus.Subdoligranulum.id.2070	Inverse variance weighted	6.77652	10	0.746361
family.Streptococcaceae.id.1850	MR Egger	13.4784	12	0.335246
family.Streptococcaceae.id.1850	Inverse variance weighted	14.3388	13	0.350426
phylum.Cyanobacteria.id.1500	MR Egger	6.21637	6	0.399394
phylum.Cyanobacteria.id.1500	Inverse variance weighted	7.7593	7	0.354296
genus.Holdemanella.id.11393	MR Egger	8.26425	9	0.507751
genus.Holdemanella.id.11393	Inverse variance weighted	8.65016	10	0.565595
genus.Oscillibacter.id.2063	MR Egger	16.0277	12	0.189968
genus.Oscillibacter.id.2063	Inverse variance weighted	16.1818	13	0.23945
genus..Eubacteriumruminantiumgroup.id.11340	MR Egger	16.6328	16	0.409734
genus..Eubacteriumruminantiumgroup.id.11340	Inverse variance weighted	23.8589	17	0.123319
genus.Clostridiumsensustricto1.id.1873	MR Egger	1.75237	5	0.882237
genus.Clostridiumsensustricto1.id.1873	Inverse variance weighted	2.23536	6	0.89683
