# Supplementary material for: Association between gut microbiota and diabetic nephropathy: a two-sample Mendelian randomization study
Source: Front Endocrinol (Lausanne). 2024 Jul 4;15:1361440. doi: 10.3389/fendo.2024.1361440 (PMC11254691; doi:10.3389/fendo.2024.1361440)
Supplement: Supplementary file 8 [file Table_8.xlsx]

## Sheet: Sheet1
Supplementary Table 8: Characteristics of the genetic variants associated with the risk of diabetic nephropathy
SNP	CHR	PIS	Effect allele	Other allele	Beta	SE	pval	F
rs10924390	1	246088371	T	C	0.7596	0.169	7.01e-06	20.2021
rs76520075	1	173023198	G	A	0.4892	0.1062	4.07e-06	21.2189
rs76441909	2	61523578	T	C	0.7244	0.1568	3.82e-06	21.3435
rs68046105	2	57306781	G	A	0.2153	0.0477	6.41e-06	20.3728
rs59156568	2	210041724	T	A	0.8829	0.192	4.26e-06	21.1456
rs58867595	4	42194285	A	G	0.4047	0.0817	7.29e-07	24.537
rs12187498	5	37877583	T	A	-0.1907	0.0428	8.49e-06	19.8524
rs73776960	6	138761700	T	C	0.7491	0.1583	2.24e-06	22.3933
rs10948689	6	52109736	C	T	0.3457	0.0763	5.95e-06	20.5281
rs12661002	6	127136061	G	A	-0.1902	0.0412	3.97e-06	21.3121
rs12666646	7	156284046	T	C	-0.212	0.0471	6.68e-06	20.2596
rs184896558	9	140505118	T	C	0.7231	0.1527	2.19e-06	22.4243
rs116739291	9	19536185	A	T	1.2223	0.2612	2.88e-06	21.8982
rs73492421	9	92971724	A	G	0.6401	0.141	5.65e-06	20.609
rs35978445	10	94424422	A	G	-0.211	0.0422	5.8e-07	25
rs55853916	10	114781950	C	G	0.3454	0.0624	3.05e-08	30.6391
rs1427820	10	80609668	C	T	-0.2368	0.0536	9.8e-06	19.5179
rs61904407	11	122840800	G	A	2.5003	0.5583	7.53e-06	20.0562
rs116884601	11	26035563	C	A	1.6343	0.3425	1.83e-06	22.7689
rs2237897	11	2858546	T	C	-0.3236	0.0684	2.2e-06	22.3823
rs12370723	12	64348468	G	A	-0.4852	0.1085	7.79e-06	19.9978
rs11629844	15	27969378	T	A	0.214	0.0463	3.83e-06	21.3632
rs79535930	17	48378559	A	G	0.7233	0.1545	2.84e-06	21.9169
rs28564801	18	57780253	C	T	0.2381	0.0517	4.15e-06	21.2099
rs12607582	18	26972606	C	A	-0.2254	0.0509	9.35e-06	19.6098
rs911156	20	56357276	C	G	0.1952	0.044	9.24e-06	19.6813
rs12329952	22	39168596	A	C	0.6442	0.1426	6.2e-06	20.4081
rs9623240	22	41202794	T	A	2.8563	0.6225	4.47e-06	21.0537
