# Supplementary material for: Association between gut microbiota and diabetic nephropathy: a two-sample Mendelian randomization study
Source: Front Endocrinol (Lausanne). 2024 Jul 4;15:1361440. doi: 10.3389/fendo.2024.1361440 (PMC11254691; doi:10.3389/fendo.2024.1361440)
Supplement: Supplementary file 9 [file Table_9.xlsx]

## Sheet: Sheet1
Supplementary Table 9: Effect estimates of the associations of DN in the reverse MR analyses
Gut microbiome	Method	Nsnp	Beta	SE	Pval	OR	OR_lci95	OR_uci95	Egger_intercept	SE	Pval	Q	Q_df	Q_pval
genus.LachnospiraceaeUCG008	MR Egger	14	0.0132814	0.0832374	0.875882	1.01337	0.860825	1.19295	-0.00591726	0.0204051	0.776774
	Weighted median	14	-0.00379	0.0311088	0.903033	0.996217	0.937289	1.05885
	Inverse variance weighted	14	-0.00999207	0.0220775	0.650844	0.990058	0.94813	1.03384				9.02043	13	0.771399
phylum.Proteobacteria	MR Egger	14	0.0250858	0.0522285	0.639645	1.0254	0.925629	1.13593	-0.00115036	0.0127896	0.929815
	Weighted median	14	0.0214853	0.0183722	0.242225	1.02172	0.985581	1.05918
	Inverse variance weighted	14	0.0205542	0.013764	0.13535	1.02077	0.993597	1.04868				4.30213	13	0.987532
genus.Dialister	MR Egger	14	0.0574757	0.0645417	0.390691	1.05916	0.933302	1.20199	-0.0105161	0.015792	0.518061
	Weighted median	14	0.018709	0.0217497	0.38968	1.01889	0.976363	1.06326
	Inverse variance weighted	14	0.01601	0.0169777	0.345682	1.01614	0.982882	1.05052				6.37621	13	0.931383
genus.Terrisporobacter	MR Egger	14	-0.0933089	0.0872774	0.306056	0.910912	0.767687	1.08086	0.0269589	0.0213566	0.230814
	Weighted median	14	-0.00651901	0.0298635	0.8272	0.993502	0.937019	1.05339
	Inverse variance weighted	14	0.0130082	0.0228861	0.569772	1.01309	0.968653	1.05957				12.901	13	0.455485
